# Supplementary material for: Transcriptome Analysis during Human Trophectoderm Specification Suggests New Roles of Metabolic and Epigenetic Genes
Source: PLoS One. 2012 Jun 22;7(6):e39306. doi: 10.1371/journal.pone.0039306 (PMC3382239; doi:10.1371/journal.pone.0039306)
Supplement: Table S1 — List of the 1,714 transcripts specific to the day 3 embryo molecular signature. (XLS) [file pone.0039306.s006.xls]

## Sheet: 1714 UP in D3 embryo vs TE
Gene ID	Gene Name	GenBank	UniGene ID	Gene Title	Chromosomal Location	Fold change	FDR (%)
1552531_a_at	NALP11	NM_145007	Hs.375039	NLR family, pyrin domain containing 11	chr19q13.42	1892.88	0
242334_at	NALP4	AA833751	Hs.631533	NLR family, pyrin domain containing 4	chr19q13.42	891.84	0
214957_at	ACTL8	BF594459	Hs.2149	actin-like 8	chr1p36.2-p35	755.137	0
1556096_s_at	UNC13C	AL834407	Hs.443456	unc-13 homolog C (C. elegans)	chr15q21.3	663.196	0
207443_at	NR2E1	AF220532	Hs.157688	nuclear receptor subfamily 2, group E, member 1	chr6q21	624.699	0
1553619_a_at	TRIM43	NM_138800	Hs.589730	tripartite motif-containing 43 /// similar to bloodthirsty /// similar to tripartite motif protein 17	chr2q11.1 /// chr2q11.2	519.289	0
1552405_at	NALP5	NM_153447	Hs.356872	NLR family, pyrin domain containing 5	chr19q13.42	447.888	0
209160_at	AKR1C3	AB018580	Hs.78183	aldo-keto reductase family 1, member C3 (3-alpha hydroxysteroid dehydrogenase, type II)	chr10p15-p14	431.406	0
1552456_a_at	MBD3L2	NM_144614	Hs.567667	methyl-CpG binding domain protein 3-like 2	chr19p13.2	394.02	0
1557085_at	TMEM122	BC036256	Hs.132310	placenta-specific 1-like	chr11q12.1	387.198	0
39318_at	TCL1A	X82240	Hs.2484	T-cell leukemia/lymphoma 1A	chr14q32.1	341.561	0
234393_at	HDAC9	AC004744	Hs.196054	histone deacetylase 9	chr7p21.1	315.077	0
1552912_a_at	IL23R	NM_144701	Hs.200929	interleukin 23 receptor	chr1p31.3	306.215	0
1552852_a_at	ZSCAN4	NM_152677	Hs.469663	zinc finger and SCAN domain containing 4	chr19q13.43	281.615	0
226117_at	TIFA	AA195074	Hs.310640	TRAF-interacting protein with a forkhead-associated domain	chr4q25	274.789	0
222361_at	LOC643224	AI433261	Hs.551805	similar to tubulin, beta 8	chr9q34.3	272.748	0
229105_at	GPR39	AV717094	Hs.432395	G protein-coupled receptor 39	chr2q21-q22	254.501	0
225626_at	PAG1	AK000680	Hs.266175	phosphoprotein associated with glycosphingolipid microdomains 1	chr8q21.13	229.632	0
209995_s_at	TCL1A	BC003574	Hs.2484	T-cell leukemia/lymphoma 1A /// T-cell leukemia/lymphoma 1A	chr14q32.1	212.089	0
1557544_at	C10orf80	BC036225	Hs.253576	chromosome 10 open reading frame 80	chr10q25.1	209.154	0
210634_at	KLHL20	BC005253	Hs.495035	kelch-like 20 (Drosophila)	chr1q24.1-q24.3	206.013	0
206343_s_at	NRG1	NM_013959	Hs.453951	neuregulin 1	chr8p21-p12	183.529	0
207213_s_at	USP2	NM_004205	Hs.524085	ubiquitin specific peptidase 2	chr11q23.3	182.125	0
1563120_at	Hs.623820	BC039475	Hs.630724	Homo sapiens, clone IMAGE:5528155, mRNA		174.786	0
237131_at	LOC645469	AV746331	Hs.297967	hypothetical protein FLJ36032	chr1q21.3	172.098	0
221630_s_at	DDX4	AY004154	Hs.223581	DEAD (Asp-Glu-Ala-Asp) box polypeptide 4	chr5p15.2-p13.1	170.978	0
241550_at	DPPA5	AI365263	Hs.125331	developmental pluripotency associated 5	chr6q13	166.819	0
217365_at	PRAMEF5	AL022101		similar to PRAME family member 6	chr1p36.21	157.15	0
1570337_at	FIGLA	BC039536	Hs.407636	folliculogenesis specific basic helix-loop-helix	chr2p13.3	156.529	0
206140_at	LHX2	NM_004789	Hs.445265	LIM homeobox 2	chr9q33-q34.1	153.708	0
229738_at	DNAH10	AI700446	Hs.622654	dynein, axonemal, heavy chain 10	chr12q24.31	153.512	0
209785_s_at	PLA2G4C	AF065214	Hs.631562	phospholipase A2, group IVC (cytosolic, calcium-independent)	chr19q13.3	149.487	0
229104_s_at	GPR39	AV717094	Hs.432395	G protein-coupled receptor 39	chr2q21-q22	147.705	0
237613_at	FOXR1	AA669512	Hs.116679	forkhead box R1	chr11q23.3	146.995	0
236914_at	AW080028	AW080028				137.271	0
210467_x_at	MAGEA12	BC003408		melanoma antigen family A, 12	chrXq28	136.831	0
1569969_a_at	UNC13C	BC040740	Hs.443456	unc-13 homolog C (C. elegans)	chr15q21.3	131.963	0
242128_at	OTX2	BE779765	Hs.288655	orthodenticle homolog 2 (Drosophila)	chr14q21-q22	128.162	0
220535_at	FAM90A1	NM_018088	Hs.196086	family with sequence similarity 90, member A1	chr12p13.31	127.856	0
215048_at	SUHW2	AW663885	Hs.43834	suppressor of hairy wing homolog 2 (Drosophila)	chr22q11.22	127.322	0
207934_at	RFPL1	NM_021026	Hs.648249	ret finger protein-like 1	chr22q12.2	126.904	0
209994_s_at	ABCB1	AF016535	Hs.489033	ATP-binding cassette, sub-family B (MDR/TAP), member 1 /// ATP-binding cassette, sub-family B (MDR/TAP), member 4	chr7q21.1	124.587	0
207227_x_at	RFPL2	NM_006605	Hs.157427	ret finger protein-like 2	chr22q12.3	116.248	0
238218_at	LOC648473	AW206656		hypothetical protein LOC648473		111.715	0
214603_at	MAGEA2	U82671	Hs.169246	melanoma antigen family A, 2 /// melanoma antigen family A, 2B	chrXq28	111.317	0
217590_s_at	TRPA1	AA502609	Hs.137674	transient receptor potential cation channel, subfamily A, member 1	chr8q13	110.408	0
208312_s_at	PRAMEF1	NM_023013	Hs.104991	PRAME family member 1 /// PRAME family member 2	chr1p36.21	109.432	0
223866_at	ARMC2	AL136754		armadillo repeat containing 2	chr6q21	106.309	0
216001_at	LOC390999	AL023753	Hs.156406	PRAME family member 12	chr1p36.21	105.797	0
213228_at	PDE8B	AK023913	Hs.584830	phosphodiesterase 8B	chr5q14.1	104.361	0
1552807_a_at	SIGLEC10	AF301007	Hs.284813	sialic acid binding Ig-like lectin 10	chr19q13.3	104.294	0
236205_at	Hs.13188	AW300488	Hs.13188	similar to ATP-binding cassette, sub-family C, member 6	chr16p12.3	103.706	0
209942_x_at	MAGEA3	BC000340	Hs.417816	melanoma antigen family A, 3	chrXq28	99.8289	0
226271_at	GDAP1	N46350	Hs.168950	ganglioside-induced differentiation-associated protein 1	chr8q21.11	98.4326	0
240031_at	AA994467	AA994467	Hs.503704	Baculoviral IAP repeat-containing 2	chr11q22	98.0984	0
209570_s_at	D4S234E	BC001745	Hs.518595	DNA segment on chromosome 4 (unique) 234 expressed sequence	chr4p16.3	97.9968	0
206207_at	CLC	NM_001828	Hs.889	Charcot-Leyden crystal protein /// Charcot-Leyden crystal protein	chr19q13.1	95.8562	0
230626_at	TSPAN12	AI056699	Hs.16529	tetraspanin 12	chr7q31.31	92.8163	0
216034_at	SUHW1	AA558468	Hs.178665	suppressor of hairy wing homolog 1 (Drosophila)	chr22q11.22	89.4264	0
231756_at	ZP4	NM_021186	Hs.136241	zona pellucida glycoprotein 4	chr1q43	88.7282	0
202388_at	RGS2	NM_002923	Hs.78944	regulator of G-protein signalling 2, 24kDa	chr1q31	85.006	0
205747_at	CBLN1	NM_004352	Hs.458423	cerebellin 1 precursor	chr16q12.1	83.7082	0
230753_at	LOC197135	R12665	Hs.11594	hypothetical LOC197135	chr15q21.1	83.3915	0
236117_at	Hs.42747	AA706701	Hs.42747	Transcribed locus		83.3796	0
1556834_at	Hs.562766	BC042986	Hs.562766	CDNA clone IMAGE:5296106		82.7066	0
209278_s_at	TFPI2	L27624	Hs.438231	tissue factor pathway inhibitor 2	chr7q22	81.468	0
240318_at	AFMID	AA810483	Hs.558614	Arylformamidase	chr17q25.3	80.1614	0
1557257_at	BCL10	AA994334	Hs.193516	B-cell CLL/lymphoma 10	chr1p22	79.8647	0
236504_x_at	C6orf52	BE670432	Hs.61389	chromosome 6 open reading frame 52	chr6p24.1	79.6904	0
204438_at	MRC1	NM_002438	Hs.75182	mannose receptor, C type 1 /// mannose receptor, C type 1-like 1	chr10p12.33	79.5905	0
1559108_at	VPS53	BE147896	Hs.461819	Vacuolar protein sorting 53 (S. cerevisiae)	chr17p13.3	79.4283	0
210180_s_at	SFRS10	U87836	Hs.533122	splicing factor, arginine/serine-rich 10 (transformer 2 homolog, Drosophila)	chr3q26.2-q27	77.1549	0
214960_at	API5	AF229253	Hs.435771	apoptosis inhibitor 5	chr11p12-q12	76.9626	0
232692_at	TDRD6	AA404231	Hs.40510	tudor domain containing 6	chr6p12.3	76.4327	0
229360_at	SUHW2	N22886	Hs.43834	suppressor of hairy wing homolog 2 (Drosophila)	chr22q11.22	76.1288	0
240731_at	LOC441316	AI141514				75.8173	0
230697_at	BBS5	AW418788	Hs.233398	Bardet-Biedl syndrome 5	chr2q31.1	75.3976	0
244206_at	ANUBL1	AW469676	Hs.89029	AN1, ubiquitin-like, homolog (Xenopus laevis)	chr10q11.21	75.1708	0
222921_s_at	HEY2	AF232238	Hs.144287	hairy/enhancer-of-split related with YRPW motif 2	chr6q21	74.4802	0
1557146_a_at	FLJ32252	T03074	Hs.250557	hypothetical protein FLJ32252	chr16p13.3	73.1692	0
241382_at	PCP4L1	W22165	Hs.433150	Purkinje cell protein 4 like 1	chr1q23.3	73.0668	0
226811_at	FAM46C	AL046017	Hs.356216	family with sequence similarity 46, member C	chr1p12	72.5658	0
44783_s_at	HEY1	R61374	Hs.234434	hairy/enhancer-of-split related with YRPW motif 1	chr8q21	72.5423	0
239061_at	TPRXL	AW303358	Hs.638296	tetra-peptide repeat homeobox-like	chr3p25.1	72.1848	0
223562_at	PARVG	AF237772	Hs.565777	parvin, gamma	chr22q13.2-q13	68.9225	0
219352_at	HERC6	NM_017912	Hs.529317	hect domain and RLD 6	chr4q22.1	68.7782	0
1553697_at	C1orf96	NM_145257	Hs.585011	chromosome 1 open reading frame 96	chr1q42.13	68.2566	0
1568924_a_at	FLJ35834	BC026173	Hs.159650	hypothetical protein FLJ35834	chr7q31.32	68.0565	0
221314_at	GDF9	NM_005260	Hs.25022	growth differentiation factor 9	chr5q31.1	67.0174	0
1552851_at	ZSCAN4	NM_152677	Hs.469663	zinc finger and SCAN domain containing 4	chr19q13.43	66.3329	0
228737_at	C20orf100	AA211909	Hs.26608	chromosome 20 open reading frame 100	chr20q13.12	66.1326	0
240070_at	VSIG9	AW512550	Hs.421750	V-set and immunoglobulin domain containing 9	chr3q13.31	65.7554	0
231448_at	Tenr	AW341495	Hs.518957	testis nuclear RNA-binding protein	chr4q27	64.9749	0
243943_x_at	C6orf52	AW001000	Hs.472165	Chromosome 20 open reading frame 7	chr20p12.1	64.5923	0
214612_x_at	MAGEA6	U10691	Hs.441113	melanoma antigen family A, 6	chrXq28	63.5821	0
206696_at	GPR143	NM_000273	Hs.74124	G protein-coupled receptor 143	chrXp22.3	62.4746	0
205551_at	SV2B	NM_014848	Hs.592018	synaptic vesicle glycoprotein 2B	chr15q26.1	61.2591	0
219686_at	STK32B	NM_018401	Hs.133062	serine/threonine kinase 32B	chr4p16.2-p16.1	61.1501	0
230645_at	FRMD3	BF110588	Hs.127535	FERM domain containing 3	chr9q21.32	59.7265	0
1555396_s_at	LOC340602	BC046248	Hs.97053	similar to CG32656-PA	chrXp11.22	58.6542	0
237464_at	IMAA	AI241501	Hs.448808	SLC7A5 pseudogene	chr16p12.2	58.2062	0
212158_at	SDC2	AL577322	Hs.1501	syndecan 2 (heparan sulfate proteoglycan 1, cell surface-associated, fibroglycan)	chr8q22-q23	57.2424	0
220657_at	KLHL11	NM_018143	Hs.592134	kelch-like 11 (Drosophila)	chr17q21.2	56.5741	0
223883_s_at	STK31	AF332194	Hs.309767	serine/threonine kinase 31	chr7p15.3	56.5373	0
222925_at	DCDC2	AW444617	Hs.61345	doublecortin domain containing 2	chr6p22.1	55.9903	0
212154_at	SDC2	AI380298	Hs.1501	syndecan 2 (heparan sulfate proteoglycan 1, cell surface-associated, fibroglycan)	chr8q22-q23	55.9593	0
210148_at	AF305239	AF305239	Hs.201918	homeodomain interacting protein kinase 3	chr11p13	55.929	0
1561673_at	Hs.434703	BC040579	Hs.434703	CDNA clone IMAGE:5268080		54.8857	0
236800_at	C10orf49	AA628504	Hs.112998	chromosome 10 open reading frame 49	chr10p13	54.6494	0
226269_at	GDAP1	BF002104	Hs.168950	ganglioside-induced differentiation-associated protein 1	chr8q21.11	53.8079	0
207764_s_at	HIPK3	NM_005734	Hs.201918	homeodomain interacting protein kinase 3	chr11p13	53.2841	0
207067_s_at	HDC	NM_002112	Hs.1481	histidine decarboxylase	chr15q21-q22	53.0576	0
217276_x_at	SERHL2	AL590118	Hs.360940	serine hydrolase-like 2	chr22q13	52.9158	0
213328_at	NEK1	AI936517	Hs.481181	NIMA (never in mitosis gene a)-related kinase 1	chr4q33	52.4439	0
238021_s_at	LOC643911	AA954994	Hs.237396	hypothetical LOC643911 /// hypothetical protein LOC650242	chr16q12.2	52.0016	0
216302_at	HNRPC	AL022101	Hs.449114	heterogeneous nuclear ribonucleoprotein C (C1/C2) /// heterogeneous nuclear ribonucleoprotein C-like 1 /// similar to Heterogeneous nuclear ribonucleoprotein C-like 1 (hnRNP core protein C-like 1) /// similar to Heterogeneous nuclear ribonucleoprotein C-l	chr14q11.2 /// chr1p36.21 /// chr2q32.2	51.4025	0
209098_s_at	JAG1	U61276	Hs.224012	jagged 1 (Alagille syndrome)	chr20p12.1-p11.23	51.0888	0
1558438_a_at	IGHG1	S55277	Hs.648398	Immunoglobulin heavy constant alpha 1	chr14q32.33	50.3746	0
207933_at	ZP2	NM_003460	Hs.73982	zona pellucida glycoprotein 2 (sperm receptor)	chr16p12	49.6318	0
213326_at	VAMP1	AU150319	Hs.20021	vesicle-associated membrane protein 1 (synaptobrevin 1)	chr12p	49.5962	0
242896_at	BF223302	BF223302				49.2823	0
225081_s_at	CDCA7L	AK022955		cell division cycle associated 7-like	chr7p15.3	48.8787	0
221211_s_at	C21orf7	NM_020152	Hs.222802	chromosome 21 open reading frame 7	chr21q22.3	48.4184	0
1554036_at	ZBTB24	BC036731	Hs.409876	zinc finger and BTB domain containing 24	chr6q21	46.5178	0
220135_s_at	SLC7A9	NM_014270	Hs.408567	solute carrier family 7 (cationic amino acid transporter, y+ system), member 9	chr19q13.1	45.8301	0
207936_x_at	RFPL3	NM_006604	Hs.558455	ret finger protein-like 3	chr22q12.3	45.7512	0
1552448_a_at	C8orf12	NM_054017		chromosome 8 open reading frame 12	chr8p23-p22	45.5672	0
220766_at	BTG4	NM_017589		B-cell translocation gene 4	chr11q23	45.158	0
211915_s_at	LOC649679	U83110	Hs.551805	tubulin, beta polypeptide 4, member Q /// tubulin, beta polypeptide 4, member Q /// tubulin, beta 8 /// tubulin, beta 8 /// similar to tubulin, beta 8 /// similar to tubulin, beta 8 /// similar to tubulin, beta 8 /// similar to tubulin, beta 8 /// similar	chr4q35 /// chr10p15.3 /// chr9q34.3 /// chr3q29	44.7146	0
1554250_s_at	TRIM73	BC033812	Hs.632307	tripartite motif-containing 73	chr7q11.23	44.5525	0
236904_x_at	TECTA	R85474	Hs.248162	Tectorin alpha	chr11q22-q24	44.2127	0
243797_at	STK17B	AW070323	Hs.88297	serine/threonine kinase 17b (apoptosis-inducing)	chr2q32.3	44.0425	0
202973_x_at	FAM13A1	NM_014883	Hs.97270	family with sequence similarity 13, member A1	chr4q22.1	43.7068	0
228007_at	C6orf204	AL133101	Hs.585152	Chromosome 6 open reading frame 204	chr6q22	43.6162	0
239578_at	TANC1	AI300077	Hs.158728	Tetratricopeptide repeat, ankyrin repeat and coiled-coil containing 1	chr2q24.1-q24.2	43.1412	0
218543_s_at	PARP12	NM_022750	Hs.12646	poly (ADP-ribose) polymerase family, member 12	chr7q34	42.6394	0
223503_at	DKFZP566N034	AF255647	Hs.369471	transmembrane protein 163	chr2q21.3	42.4735	0
238423_at	SYTL3	AI674404	Hs.436977	synaptotagmin-like 3	chr6q25.3	42.0108	0
227337_at	ANKRD37	AA886870	Hs.508154	ankyrin repeat domain 37	chr4q35.1	41.6285	0
233972_s_at	ZNF312	AF064845	Hs.241523	FEZ family zinc finger 2	chr3p14.2	41.5914	0
201694_s_at	EGR1	NM_001964	Hs.326035	early growth response 1	chr5q31.1	41.4483	0
205031_at	EFNB3	NM_001406	Hs.26988	ephrin-B3	chr17p13.1-p11.2	41.2872	0
205113_at	NEF3	NM_005382	Hs.458657	neurofilament, medium polypeptide 150kDa	chr8p21	41.1732	0
239417_x_at	C6orf52	AW103116	Hs.61389	chromosome 6 open reading frame 52	chr6p24.1	40.2798	0
204124_at	AF146796	AF146796	Hs.479372	solute carrier family 34 (sodium phosphate), member 2	chr4p15.3-p15.1	40.1161	0
235301_at	KIAA1324L	AI797353	Hs.208093	KIAA1324-like	chr7q21.12	39.9603	0
204071_s_at	TOPORS	NM_005802	Hs.589962	topoisomerase I binding, arginine/serine-rich	chr9p21	39.7768	0
207016_s_at	ALDH1A2	AB015228	Hs.643455	aldehyde dehydrogenase 1 family, member A2	chr15q22.1	39.7634	0
236542_at	Hs.563090	AW138772	Hs.563090	CDNA FLJ44744 fis, clone BRACE3028241		39.7554	0
1552626_a_at	DKFZP566N034	NM_030923	Hs.369471	transmembrane protein 163	chr2q21.3	39.7217	0
244160_at	C9orf85	AI698743	Hs.534190	Chromosome 9 open reading frame 85	chr9q21.13	39.0813	0
214243_s_at	SERHL	AL450314	Hs.360940	serine hydrolase-like /// serine hydrolase-like 2	chr22q13.2-q13.31 /// chr22q13	39.0247	0
220812_s_at	HHLA2	NM_007072	Hs.252351	HERV-H LTR-associating 2	chr3q13.13	38.9119	0
1553698_a_at	C1orf96	NM_145257	Hs.585011	chromosome 1 open reading frame 96	chr1q42.13	38.9075	0
1554165_at	FAM53B	BC031654	Hs.129195	family with sequence similarity 53, member B	chr10q26.13	38.0919	0
235736_at	Hs.178144	BF000047	Hs.178144	Homo sapiens, clone IMAGE:5167600, mRNA		38.0329	0
237210_at	NFRKB	AI304853	Hs.530539	nuclear factor related to kappaB binding protein	chr11q24-q25	37.8009	0
229499_at	CAPN13	AI762355	Hs.445748	calpain 13	chr2p22-p21	37.5904	0
233562_at	MGC16291	AK024638	Hs.55977	hypothetical protein MGC16291	chr10q11.21	37.4328	0
206010_at	HABP2	NM_004132	Hs.422542	hyaluronan binding protein 2	chr10q25.3	37.3565	0
226425_at	RSNL2	AU144247	Hs.122927	restin-like 2	chr2p23.2	37.2997	0
236491_at	BCL2L10	AI813346	Hs.283672	BCL2-like 10 (apoptosis facilitator)	chr15q21	37.0879	0
233587_s_at	SIPA1L2	AK022852	Hs.268774	signal-induced proliferation-associated 1 like 2	chr1q42.2	37.0505	0
227404_s_at	EGR1	AI459194	Hs.326035	Early growth response 1	chr5q31.1	36.9488	0
211814_s_at	CCNE2	AF112857	Hs.567387	cyclin E2	chr8q22.1	36.7697	0
239494_at	LOC646725	BF336159	Hs.606876	Transcribed locus		36.446	0
207623_at	ABCF2	NM_005692	Hs.438823	ATP-binding cassette, sub-family F (GCN20), member 2	chr7q36	36.3848	0
1553525_at	NALP13	NM_176810	Hs.446924	NLR family, pyrin domain containing 13	chr19q13.42	36.363	0
235003_at	UHMK1	AI249980	Hs.127310	U2AF homology motif (UHM) kinase 1	chr1q23.3	36.2801	0
237840_at	LOC388948	AI148767	Hs.114449	hypothetical gene supported by BC062774	chr2p21	36.2536	0
205544_s_at	CR2	NM_001877	Hs.445757	complement component (3d/Epstein Barr virus) receptor 2	chr1q32	35.7511	0
206348_s_at	PDK3	NM_005391	Hs.403937	pyruvate dehydrogenase kinase, isozyme 3	chrXp22.11	35.6187	0
202464_s_at	PFKFB3	NM_004566	Hs.195471	6-phosphofructo-2-kinase/fructose-2,6-biphosphatase 3	chr10p14-p15	35.0691	0
205051_s_at	KIT	NM_000222	Hs.479754	v-kit Hardy-Zuckerman 4 feline sarcoma viral oncogene homolog	chr4q11-q12	34.878	0
203256_at	CDH3	NM_001793	Hs.554598	cadherin 3, type 1, P-cadherin (placental)	chr16q22.1	34.8031	0
205011_at	LOH11CR2A	NM_014622	Hs.152944	loss of heterozygosity, 11, chromosomal region 2, gene A	chr11q23	34.3581	0
230854_at	BCAR4	N32860	Hs.24611	breast cancer anti-estrogen resistance 4	chr16p13.13	34.2411	0
1553086_at	C11orf40	NM_144663	Hs.350556	chromosome 11 open reading frame 40	chr11p15.5	34.213	0
1553618_at	TRIM43	NM_138800	Hs.589730	tripartite motif-containing 43 /// similar to bloodthirsty /// similar to tripartite motif protein 17	chr2q11.1 /// chr2q11.2	33.9777	0
241989_at	GRK4	AW269179	Hs.32959	G protein-coupled receptor kinase 4	chr4p16.3	33.9599	0
202980_s_at	SIAH1	AI953523	Hs.295923	seven in absentia homolog 1 (Drosophila)	chr16q12	33.9169	0
214487_s_at	RAP2A	NM_002886	Hs.508480	RAP2A, member of RAS oncogene family /// RAP2B, member of RAS oncogene family	chr13q34 /// chr3q25.2	33.3135	0
231292_at	EID3	AI964053		EP300 interacting inhibitor of differentiation 3	chr12q23-q24.1	32.9059	0
201387_s_at	UCHL1	NM_004181	Hs.518731	ubiquitin carboxyl-terminal esterase L1 (ubiquitin thiolesterase)	chr4p14	32.7936	0
1561853_a_at	IL23R	BC016829	Hs.200929	interleukin 23 receptor	chr1p31.3	32.4691	0
223729_at	CECR2	AF336133	Hs.231895	cat eye syndrome chromosome region, candidate 2	chr22q11.2	32.134	0
230861_at	DKFZP434L187	AA889613	Hs.207457	Similar to hyperpolarization activated cyclic nucleotide-gated potassium channel 2	chr15q13.2	32.0483	0
230968_at	Hs.444785	AW953794	Hs.444785	Full-length cDNA clone CS0DF032YA11 of Fetal brain of Homo sapiens (human)		31.9028	0
225316_at	MFSD2	AL572488	Hs.75668	major facilitator superfamily domain containing 2	chr1p34.2	31.8027	0
218929_at	CARF	NM_017632	Hs.644077	CDKN2A interacting protein	chr4q35.1	31.6541	0
231609_at	C10orf82	AW418674	Hs.121347	chromosome 10 open reading frame 82	chr10q25.3	31.3763	0
236221_at	AP4B1	AW195570	Hs.515048	Adaptor-related protein complex 4, beta 1 subunit	chr1p13.2	31.0319	0
206547_s_at	PPEF1	NM_006240	Hs.211589	protein phosphatase, EF-hand calcium binding domain 1	chrXp22.2-p22.1	30.9562	0
210944_s_at	CAPN3	BC003169	Hs.143261	calpain 3, (p94)	chr15q15.1-q21.1	30.5848	0
1562722_at	FLJ40296	AK097615	Hs.525056	FLJ40296 protein /// similar to FLJ40296 protein /// similar to FLJ40296 protein /// similar to FLJ40296 protein /// similar to FLJ40296 protein	chr13q21.1	30.4681	0
219229_at	SLCO3A1	NM_013272	Hs.311187	solute carrier organic anion transporter family, member 3A1	chr15q26	30.4307	0
209693_at	ASTN2	AF116574	Hs.648190	astrotactin 2	chr9q33.1	29.7151	0
1558858_at	Hs.346489	BI549704	Hs.346489	CDNA FLJ35222 fis, clone PROST2000835		29.7067	0
227368_at	C6orf166	AW009630	Hs.485915	Chromosome 6 open reading frame 166	chr6q15	29.4717	0
208484_at	HIST1H1A	NM_005325	Hs.150206	histone cluster 1, H1a	chr6p21.3	29.1837	0
231474_at	ECAT1	AI955057	Hs.128326	ES cell associated trasnsript 1	chr6q13	29.1717	0
205470_s_at	KLK11	NM_006853	Hs.57771	kallikrein-related peptidase 11	chr19q13.3-q13.4	29.0579	0
228875_at	C6orf189	AI540210	Hs.126712	chromosome 6 open reading frame 189	chr6q22.2	28.9832	0
211107_s_at	AURKC	AB017332	Hs.98338	aurora kinase C	chr19q13.43	28.9636	0
1555133_at	FAM9A	AF494343	Hs.382062	family with sequence similarity 9, member A	chrXp22.32	28.9569	0
227794_at	GLYATL1	BF432254	Hs.38085	glycine-N-acyltransferase-like 1	chr11q12.1	28.8416	0
208936_x_at	LGALS8	AF074000	Hs.4082	lectin, galactoside-binding, soluble, 8 (galectin 8)	chr1q42-q43	28.7855	0
1554789_a_at	PDE8B	AB085825	Hs.584830	phosphodiesterase 8B	chr5q14.1	28.6078	0
219518_s_at	ELL3	NM_025165	Hs.631710	elongation factor RNA polymerase II-like 3	chr15q15.3	28.4664	0
230102_at	ETV5	AW206458	Hs.43697	Ets variant gene 5 (ets-related molecule)	chr3q28	28.0991	0
220895_at	USP29	NM_020903	Hs.515632	ubiquitin specific peptidase 29	chr19q13.43	28.013	0
220399_at	FLJ22639	NM_024796	Hs.351445	hypothetical protein FLJ22639 /// hypothetical protein LOC728686	chr1p36.33 /// chr8p23.3	27.9549	0
236371_s_at	NCOA6IP	AI806471	Hs.335068	Trimethylguanosine synthase homolog (S. cerevisiae)	chr8q11	27.6213	0
229638_at	IRX3	AI681917	Hs.499205	iroquois homeobox protein 3	chr16q12.2	27.5392	0
1552329_at	RBBP6	BC029352	Hs.188553	retinoblastoma binding protein 6	chr16p12.2	27.5117	0
227091_at	KIAA1505	AB040938	Hs.113940	KIAA1505 protein	chr7q11.23	27.4685	0
1567623_at	ABLIM2	AJ431609	Hs.233404	Actin binding LIM protein family, member 2	chr4p16-p15	27.0998	0
237711_at	LOC283202	BF509407	Hs.438536	similar to zinc finger protein 75 /// zinc finger protein 705A /// similar to gonadotropin inducible ovarian transcription factor 2 /// similar to zinc finger protein 617 /// similar to Zinc finger protein 90 (Zfp-90) (Zinc finger protein NK10) /// simila	chr8p23.1 /// chr12p13.31 /// chr4p16.1	26.9466	0
207819_s_at	ABCB4	NM_000443	Hs.287827	ATP-binding cassette, sub-family B (MDR/TAP), member 4	chr7q21.1	26.8952	0
221035_s_at	TEX14	NM_031272	Hs.390221	testis expressed sequence 14 /// testis expressed sequence 14	chr17q22	26.8738	0
217284_x_at	SERHL	AL589866	Hs.642758	serine hydrolase-like	chr22q13.2-q13.31	26.7222	0
210810_s_at	SLC6A5	AF142501	Hs.136557	solute carrier family 6 (neurotransmitter transporter, glycine), member 5	chr11p15.2-p15.1	26.5258	0
207322_at	NM_003024	NM_003024				26.5253	0
1553527_at	NALP9	NM_176820	Hs.443029	NLR family, pyrin domain containing 9	chr19q13.42	26.5208	0
1558111_at	MBNL1	AL562860	Hs.478000	Muscleblind-like (Drosophila)	chr3q25	26.4578	0
213847_at	PRPH	NM_006262	Hs.37044	peripherin	chr12q12-q13	26.1128	0
239642_at	Hs.593807	H95280	Hs.593807	CDNA FLJ38546 fis, clone HCHON2001646		25.8318	0
210305_at	PDE4DIP	AB042557	Hs.584841	phosphodiesterase 4D interacting protein (myomegalin)	chr1q12	25.7715	0
204784_s_at	MLF1	NM_022443	Hs.85195	myeloid leukemia factor 1	chr3q25.1	25.7594	0
230542_at	ZNF597	AI825587	Hs.88630	zinc finger protein 597	chr16p13.3	25.6627	0
217995_at	SQRDL	NM_021199	Hs.511251	sulfide quinone reductase-like (yeast)	chr15q15	25.6153	0
217047_s_at	FAM13A1	AK027138	Hs.97270	family with sequence similarity 13, member A1	chr4q22.1	25.6114	0
210056_at	RND1	U69563	Hs.124940	Rho family GTPase 1	chr12q12-q13	25.5787	0
1553338_at	C1orf55	NM_152608	Hs.520192	chromosome 1 open reading frame 55	chr1q42.12	25.5666	0
239212_at	LTV1	AW236214	Hs.185675	LTV1 homolog (S. cerevisiae)	chr6q24.2	25.5246	0
212240_s_at	PIK3R1	AI679268	Hs.132225	phosphoinositide-3-kinase, regulatory subunit 1 (p85 alpha)	chr5q13.1	25.3047	0
239229_at	AI342246	AI342246				24.9494	0
209099_x_at	JAG1	U73936	Hs.224012	jagged 1 (Alagille syndrome)	chr20p12.1-p11.23	24.8035	0
219308_s_at	AK5	NM_012093	Hs.559718	adenylate kinase 5	chr1p31	24.5636	0
1559893_at	CCDC75	AK095667	Hs.595250	coiled-coil domain containing 75	chr2p22.2	24.4668	0
204285_s_at	PMAIP1	AI857639	Hs.96	phorbol-12-myristate-13-acetate-induced protein 1	chr18q21.32	24.444	0
214446_at	ELL2	NM_012081	Hs.592742	elongation factor, RNA polymerase II, 2	chr5q15	24.3123	0
238022_at	LOC643911	AA954994	Hs.237396	hypothetical LOC643911 /// hypothetical protein LOC650242	chr16q12.2	24.265	0
1568791_s_at	Hs.146285	AI208948	Hs.146285	CDNA clone IMAGE:5266257		24.2533	0
205443_at	SNAPC1	NM_003082	Hs.179312	small nuclear RNA activating complex, polypeptide 1, 43kDa	chr14q22	24.1795	0
213810_s_at	C6orf166	AW007137				24.1597	0
1552588_a_at	CNBD1	NM_173538	Hs.246284	cyclic nucleotide binding domain containing 1	chr8q21.3	24.1521	0
204321_at	NEO1	NM_002499	Hs.388613	neogenin homolog 1 (chicken)	chr15q22.3-q23	24.1177	0
226254_s_at	KIAA1430	AI912523	Hs.535734	KIAA1430	chr4q35.1	23.9919	0
239127_at	Hs.446041	T61954	Hs.446041	CDNA FLJ42086 fis, clone TESOP1000127		23.8373	0
225930_at	NKIRAS1	AI970120	Hs.173202	NFKB inhibitor interacting Ras-like 1	chr3p24.2	23.7703	0
204920_at	CPS1	AF154830	Hs.149252	carbamoyl-phosphate synthetase 1, mitochondrial	chr2q35	23.7287	0
239579_at	ABHD7	AI807532	Hs.201555	abhydrolase domain containing 7	chr1p22.1	23.6299	0
221665_s_at	EPS8L1	BC004907	Hs.438862	EPS8-like 1	chr19q13.42	23.616	0
228816_at	LOC92270	AK022625	Hs.364045	hypothetical protein LOC92270	chr5q14.2	23.6064	0
231118_at	ANKRD35	AW511401		ankyrin repeat domain 35	chr1q21.1	23.5995	0
206114_at	EPHA4	NM_004438	Hs.371218	EPH receptor A4	chr2q36.1	23.4224	0
225562_at	RASA3	AI684746	Hs.369188	RAS p21 protein activator 3	chr13q34	23.401	0
222815_at	RNF12	BE966018	Hs.550150	ring finger protein 12	chrXq13-q21	23.3808	0
220167_s_at	TP53TG3	NM_015369	Hs.592038	TP53TG3 protein /// similar to TP53TG3 protein /// similar to TP53TG3 protein	chr16p13 /// chr16p11.2	23.3236	0
207490_at	TUBA4	NM_025019	Hs.471416	tubulin, alpha 4	chr2q35	23.2409	0
219932_at	SLC27A6	NM_014031	Hs.49765	solute carrier family 27 (fatty acid transporter), member 6	chr5q23.3	23.1315	0
225841_at	C1orf59	BE502436	Hs.7962	chromosome 1 open reading frame 59	chr1p13.3	23.1128	0
240827_at	FLJ45983	AA846824	Hs.158992	FLJ45983 protein	chr10p14	23.0277	0
63009_at	SHQ1	AI188402	Hs.606584	SHQ1 homolog (S. cerevisiae)	chr3p13	23.0149	0
221558_s_at	LEF1	AF288571	Hs.555947	lymphoid enhancer-binding factor 1	chr4q23-q25	22.4679	0
211324_s_at	RGPD5	AL136868	Hs.535589	RANBP2-like and GRIP domain containing 5 /// RANBP2-like and GRIP domain containing 8 /// RANBP2-like and GRIP domain containing 6	chr2q13	22.4141	0
1570234_at	LOC646867	BC029835	Hs.525499	Homo sapiens, clone IMAGE:5169759, mRNA		22.2873	0
226153_s_at	CNOT6L	AW514857	Hs.591695	CCR4-NOT transcription complex, subunit 6-like	chr4q13.3	22.1207	0
209576_at	GNAI1	AL049933	Hs.134587	guanine nucleotide binding protein (G protein), alpha inhibiting activity polypeptide 1	chr7q21	21.9775	0
222595_s_at	DIDO1	AL578222	Hs.517172	death inducer-obliterator 1	chr20q13.33	21.9555	0
219904_at	ZSCAN5	NM_024303	Hs.177688	zinc finger and SCAN domain containing 5	chr19q13.43	21.7149	0
219508_at	GCNT3	NM_004751	Hs.194710	glucosaminyl (N-acetyl) transferase 3, mucin type	chr15q21.3	21.6654	0
225496_s_at	SYTL2	N21426	Hs.369520	synaptotagmin-like 2	chr11q14	21.6425	0
209064_x_at	PAIP1	AL136920	Hs.482038	poly(A) binding protein interacting protein 1	chr5p12	21.6378	0
217741_s_at	ZA20D2	AW471220	Hs.406096	zinc finger, AN1-type domain 5	chr9q13-q21	21.56	0
201311_s_at	SH3BGRL	AL515318	Hs.108029	SH3 domain binding glutamic acid-rich protein like	chrXq13.3	21.5424	0
207022_s_at	LDHC	NM_002301		lactate dehydrogenase C	chr11p15.5-p15.3	21.5211	0
242293_at	ING3	AI286142	Hs.489811	inhibitor of growth family, member 3	chr7q31	21.4522	0
230012_at	C17orf44	AW574774	Hs.121692	chromosome 17 open reading frame 44	chr17p13.1	21.3951	0
223627_at	RKHD3	AL136778	Hs.104744	ring finger and KH domain containing 3	chr15q25.2	21.3205	0
209845_at	MKRN1	AF117233	Hs.490347	makorin, ring finger protein, 1	chr7q34	21.2421	0
213124_at	ZNF473	BG538800	Hs.440553	zinc finger protein 473	chr19q13.33	21.2357	0
219844_at	C10orf118	NM_018017	Hs.159066	chromosome 10 open reading frame 118	chr10q25.3	21.2144	0
220012_at	ERO1LB	NM_019891	Hs.558519	ERO1-like beta (S. cerevisiae)	chr1q42.2-q43	21.2077	0
212464_s_at	FN1	X02761	Hs.203717	fibronectin 1	chr2q34	21.1719	0
205701_at	IPO8	NM_006390	Hs.505136	importin 8	chr12p11.21	21.1383	0
227666_at	DCAMKL2	AI523594	Hs.591683	doublecortin and CaM kinase-like 2	chr4q31.3	21.11	0
203855_at	WDR47	NM_014969	Hs.485081	WD repeat domain 47	chr1p13.3	20.9224	0
219266_at	ZNF350	NM_021632	Hs.407694	zinc finger protein 350	chr19q13.33	20.8055	0
1564155_x_at	BC041466	BC041466				20.6532	0
208051_s_at	PAIP1	NM_006451	Hs.482038	poly(A) binding protein interacting protein 1	chr5p12	20.6003	0
1553891_at	KLF17	NM_173484	Hs.567674	Kruppel-like factor 17	chr1p34.1	20.5971	0
211554_s_at	APAF1	AF149794	Hs.552567	apoptotic peptidase activating factor 1	chr12q23	20.5836	0
1565579_at	Hs.611748	BC009749	Hs.611748	CDNA clone IMAGE:3689276		20.5437	0
225798_at	tcag7.981	AL047908	Hs.368944	JAZF zinc finger 1	chr7p15.2-p15.1	20.5307	0
205226_at	PDGFRL	NM_006207	Hs.458573	platelet-derived growth factor receptor-like	chr8p22-p21.3	20.3829	0
1568733_at	C10orf76	BC032118	Hs.16004	Chromosome 10 open reading frame 76	chr10q24.32	20.3651	0
241353_s_at	LOC402617	AW471181	Hs.131743	KIAA0773 gene product	chr7q34	20.3218	0
204440_at	CD83	NM_004233	Hs.484703	CD83 molecule	chr6p23	20.2966	0
219326_s_at	B3GNT2	NM_006577	Hs.173203	UDP-GlcNAc:betaGal beta-1,3-N-acetylglucosaminyltransferase 2	chr2p15	20.2489	0
227541_at	WDR20	AA811466	Hs.36859	WD repeat domain 20	chr14q32.31	20.1528	0
220184_at	NANOG	NM_024865	Hs.504647	Nanog homeobox	chr12p13.31	20.1127	0
235059_at	RAB12	BF574430	Hs.270074	RAB12, member RAS oncogene family	chr18p11.22	20.0232	0
207604_s_at	SLC4A7	NM_003615	Hs.250072	solute carrier family 4, sodium bicarbonate cotransporter, member 7	chr3p22	20.0068	0
201174_s_at	TERF2IP	NM_018975	Hs.301419	telomeric repeat binding factor 2, interacting protein	chr16q23.1	20.0022	0
1557455_s_at	MOSPD1	AF086333	Hs.590789	motile sperm domain containing 1	chrXq26.3	19.9789	0
225655_at	UHRF1	AK025578	Hs.108106	ubiquitin-like, containing PHD and RING finger domains, 1	chr19p13.3	19.8591	0
222835_at	THSD4	BG163478	Hs.387057	thrombospondin, type I, domain containing 4	chr15q23	19.729	0
216844_at	ZC3H7B	BC004857	Hs.592188	zinc finger CCCH-type containing 7B	chr22q13.2	19.7258	0
1555279_at	ARMC8	BC007934	Hs.266826	armadillo repeat containing 8	chr3q22.3	19.7128	0
213271_s_at	DOPEY1	AB029040	Hs.520246	dopey family member 1	chr6q15	19.7048	0
216268_s_at	JAG1	U77914	Hs.224012	jagged 1 (Alagille syndrome)	chr20p12.1-p11.23	19.4618	0
212514_x_at	DDX3X	R60068	Hs.380774	DEAD (Asp-Glu-Ala-Asp) box polypeptide 3, X-linked	chrXp11.3-p11.23	19.4539	0
241367_at	FLJ35767	BE205922	Hs.231897	FLJ35767 protein	chr17q25.3	19.433	0
204823_at	NAV3	NM_014903	Hs.306322	neuron navigator 3		19.3781	0
220941_s_at	C21orf91	NM_017447	Hs.293811	chromosome 21 open reading frame 91	chr21q21.1	19.3038	0
209715_at	CBX5	L07515	Hs.632724	chromobox homolog 5 (HP1 alpha homolog, Drosophila)	chr12q13.13	19.2964	0
216442_x_at	FN1	AK026737	Hs.203717	fibronectin 1	chr2q34	19.1803	0
212190_at	SERPINE2	AL541302	Hs.38449	serpin peptidase inhibitor, clade E (nexin, plasminogen activator inhibitor type 1), member 2	chr2q33-q35	19.165	0
238779_at	DCP2	BE896137	Hs.443875	DCP2 decapping enzyme homolog (S. cerevisiae)	chr5q22.2	19.1648	0
209459_s_at	ABAT	AF237813	Hs.336768	4-aminobutyrate aminotransferase	chr16p13.2	19.1608	0
224279_s_at	CABYR	AF295039	Hs.511983	calcium binding tyrosine-(Y)-phosphorylation regulated (fibrousheathin 2)	chr18q11.2	19.158	0
207737_at	NM_021981	NM_021981				19.1217	0
1553713_a_at	RHEBL1	NM_144593	Hs.159013	Ras homolog enriched in brain like 1	chr12q13.12	19.1195	0
230847_at	T79870	T79870				18.9161	0
1552307_a_at	C18orf17	NM_153211	Hs.128576	chromosome 18 open reading frame 17	chr18q11.2	18.7338	0
210147_at	ART3	U47054	Hs.24976	ADP-ribosyltransferase 3	chr4p15.1-p14|4p15.1-p14|4p15.1-p14	18.7316	0
206818_s_at	CNNM2	NM_017649	Hs.643509	cyclin M2	chr10q24.32	18.6875	0
217865_at	RNF130	NM_018434	Hs.484363	ring finger protein 130	chr5q35.3	18.6816	0
213618_at	CENTD1	AB011152	Hs.479451	centaurin, delta 1	chr4p14	18.6283	0
226546_at	Hs.90286	BG477064	Hs.90286	CDNA clone IMAGE:5268696		18.6138	0
210162_s_at	NFATC1	U08015	Hs.534074	nuclear factor of activated T-cells, cytoplasmic, calcineurin-dependent 1	chr18q23	18.549	0
205083_at	AOX1	NM_001159	Hs.406238	aldehyde oxidase 1	chr2q33	18.5305	0
204137_at	GPR137B	NM_003272	Hs.498160	G protein-coupled receptor 137B	chr1q42-q43	18.5113	0
214481_at	HIST1H2AM	NM_003514	Hs.134999	histone cluster 1, H2am	chr6p22-p21.3	18.4968	0
200727_s_at	ACTR2	AA699583	Hs.393201	ARP2 actin-related protein 2 homolog (yeast)	chr2p14	18.4155	0
224452_s_at	MGC12966	BC006110	Hs.7980	hypothetical protein LOC84792 /// hypothetical protein LOC84792	chr7p22.1	18.4126	0
206917_at	GNA13	NM_006572	Hs.515018	guanine nucleotide binding protein (G protein), alpha 13	chr17q24.3	18.3732	0
207712_at	BAGE	NM_001187	Hs.545789	B melanoma antigen	chr21p11.1	18.3635	0
221918_at	PCTK2	AI742210	Hs.506415	PCTAIRE protein kinase 2	chr12q23.1	18.2562	0
205446_s_at	ATF2	NM_001880	Hs.592510	activating transcription factor 2	chr2q32	18.1823	0
211719_x_at	FN1	BC005858	Hs.203717	fibronectin 1 /// fibronectin 1	chr2q34	18.0882	0
1558216_at	LOC254848	BC043614		hypothetical protein LOC254848	chr4p16.1	18.0539	0
209392_at	ENPP2	L35594	Hs.190977	ectonucleotide pyrophosphatase/phosphodiesterase 2 (autotaxin)	chr8q24.1	17.8804	0
216902_s_at	RRN3	AF001549	Hs.460078	RRN3 RNA polymerase I transcription factor homolog (S. cerevisiae) /// hypothetical LOC653390 /// hypothetical protein LOC730092	chr16p12 /// chr16p11.2 /// chr16p12.1	17.8289	0
235245_at	TMEM92	AI990471	Hs.224630	transmembrane protein 92	chr17q21.33	17.78	0
235983_at	ALS2CR2	AI360167	Hs.643578	Amyotrophic lateral sclerosis 2 (juvenile) chromosome region, candidate 2	chr2q33-q34	17.7633	0
220019_s_at	ZNF224	NM_005774	Hs.590967	zinc finger protein 224	chr19q13.2	17.7551	0
237248_at	PDE11A	AI919276	Hs.570273	phosphodiesterase 11A	chr2q31.2	17.7431	0
215050_x_at	MAPKAPK2	BG325734	Hs.643566	mitogen-activated protein kinase-activated protein kinase 2	chr1q32	17.5865	0
204229_at	SLC17A7	H40895	Hs.375616	solute carrier family 17 (sodium-dependent inorganic phosphate cotransporter), member 7	chr19q13	17.4963	0
238346_s_at	NCOA6IP	AW973003	Hs.335068	trimethylguanosine synthase homolog (S. cerevisiae)	chr8q11	17.4152	0
222525_s_at	CCDC25	AU160632	Hs.445512	coiled-coil domain containing 25	chr8p21.1	17.4016	0
220148_at	ALDH8A1	NM_022568	Hs.486520	aldehyde dehydrogenase 8 family, member A1	chr6q23.2	17.3662	0
213718_at	RBM4	BE222257	Hs.533712	RNA binding motif protein 4	chr11q13	17.3524	0
212036_s_at	PNN	AW152664	Hs.409965	pinin, desmosome associated protein	chr14q21.1	17.2984	0
217448_s_at	C14orf92	AL117508	Hs.555910	KIAA0737 /// similar to Epidermal Langerhans cell protein LCP1	chr14q11.2 /// chr4q25	17.1707	0
239155_at	LOC653108	N34895	Hs.647457	similar to coxsackie virus and adenovirus receptor precursor /// similar to coxsackie virus and adenovirus receptor precursor	chr21q11.2	17.1656	0
1568796_at	LOC550631	BC018040	Hs.505597	Hypothetical LOC550631	chr22q12.2	17.1395	0
241482_at	EPHA1	AA854756	Hs.89839	EPH receptor A1	chr7q34	17.1354	0
215321_at	RPIB9	AI825798	Hs.411488	Rap2-binding protein 9	chr7q21.12	17.1346	0
1554705_at	SCARA5	BC033153	Hs.591833	scavenger receptor class A, member 5 (putative)	chr8p21.1	17.0467	0
207574_s_at	GADD45B	NM_015675	Hs.110571	growth arrest and DNA-damage-inducible, beta	chr19p13.3	16.9697	0
219572_at	CADPS2	NM_017954	Hs.126730	Ca2+-dependent activator protein for secretion 2	chr7q31.3	16.9633	0
37547_at	PTHB1	U85995	Hs.372360	parathyroid hormone-responsive B1	chr7p14	16.9457	0
231472_at	FBXO15	BE464323	Hs.465411	F-box protein 15	chr18q22.3	16.8493	0
209914_s_at	NRXN1	AW149405	Hs.637685	neurexin 1	chr2p16.3	16.8329	0
210188_at	GABPA	D13318	Hs.473470	GA binding protein transcription factor, alpha subunit 60kDa /// GA binding protein transcription factor, alpha subunit pseudogene	chr21q21-q22.1|21q21.3 /// chr7q11.21	16.8004	0
1553274_a_at	C6orf151	NM_152551	Hs.13366	chromosome 6 open reading frame 151	chr6p24.3	16.7577	0
207030_s_at	CSRP2	NM_001321	Hs.530904	cysteine and glycine-rich protein 2	chr12q21.1	16.6755	0
235948_at	FAM80A	BE673800	Hs.420244	family with sequence similarity 80, member A	chr1p34.2	16.6376	0
1558920_at	SLC8A1	BC043380	Hs.468274	Solute carrier family 8 (sodium/calcium exchanger), member 1	chr2p23-p22	16.5729	0
222457_s_at	LIMA1	BC001247	Hs.525419	LIM domain and actin binding 1	chr12q13	16.5648	0
223714_at	ZNF256	BC001438		zinc finger protein 256	chr19q13.43	16.5366	0
201313_at	ENO2	NM_001975	Hs.511915	enolase 2 (gamma, neuronal)	chr12p13	16.5231	0
1555425_x_at	SSH2	AB072358	Hs.335205	slingshot homolog 2 (Drosophila)	chr17q11.2	16.5221	0
231570_at	C9orf138	AI183957	Hs.98943	chromosome 9 open reading frame 138	chr9p22.1	16.5041	0
210495_x_at	FN1	AF130095	Hs.203717	fibronectin 1	chr2q34	16.4748	0
204286_s_at	PMAIP1	NM_021127	Hs.96	phorbol-12-myristate-13-acetate-induced protein 1	chr18q21.32	16.4517	0
1564053_a_at	YTHDF3	AK093081	Hs.491861	YTH domain family, member 3	chr8q12.3	16.3914	0
214844_s_at	DOK5	AL050069	Hs.473133	docking protein 5	chr20q13.2	16.381	0
228881_at	PARL	N30347	Hs.478469	presenilin associated, rhomboid-like	chr3q27.1	16.3204	0
222343_at	BCL2L11	AA629050	Hs.469658	BCL2-like 11 (apoptosis facilitator)	chr2q13	16.3173	0
201539_s_at	FHL1	U29538	Hs.435369	four and a half LIM domains 1	chrXq26	16.3072	0
1557621_at	CRIM2	AI955614	Hs.647502	cysteine rich BMP regulator 2 (chordin-like)	chr7q32.1	16.2585	0
211596_s_at	LRIG1	AB050468	Hs.518055	leucine-rich repeats and immunoglobulin-like domains 1 /// leucine-rich repeats and immunoglobulin-like domains 1	chr3p14	16.1898	0
235479_at	CPEB2	AI948598	Hs.374216	cytoplasmic polyadenylation element binding protein 2	chr4p15.33	16.182	0
232915_at	DDX49	AW571715	Hs.143187	DEAD (Asp-Glu-Ala-Asp) box polypeptide 49	chr19p12	16.1805	0
202981_x_at	SIAH1	NM_003031	Hs.295923	seven in absentia homolog 1 (Drosophila)	chr16q12	16.1794	0
204159_at	CDKN2C	NM_001262	Hs.525324	cyclin-dependent kinase inhibitor 2C (p18, inhibits CDK4)	chr1p32	16.1736	0
228810_at	FLJ40432	AW135279	Hs.471234	hypothetical protein FLJ40432	chr2q33.3	16.0805	0
236852_at	FBXO43	BG391951	Hs.339577	F-box protein 43	chr8q22.2	16.0781	0
232247_at	ZNF502	BF969097	Hs.224843	zinc finger protein 502	chr3p21.31	16.067	0
1554026_a_at	MYO10	BC041694	Hs.481720	Myosin X	chr5p15.1-p14.3	16.0668	0
212176_at	C6orf111	AA902326	Hs.520287	chromosome 6 open reading frame 111	chr6q16.3	15.9772	0
210394_x_at	SSX4	BC005325	Hs.648298	synovial sarcoma, X breakpoint 4 /// synovial sarcoma, X breakpoint 4B	chrXp11.23	15.9608	0
201631_s_at	IER3	NM_003897	Hs.591785	immediate early response 3	chr6p21.3	15.9222	0
202242_at	TSPAN7	NM_004615	Hs.441664	tetraspanin 7	chrXp11.4	15.9124	0
230954_at	C20orf112	AL034550	Hs.516978	chromosome 20 open reading frame 112	chr20q11.1-q11.23	15.9034	0
213351_s_at	TMCC1	AB018322	Hs.477547	transmembrane and coiled-coil domain family 1	chr3q21.3	15.8153	0
218036_x_at	NMD3	NM_015938	Hs.91384	NMD3 homolog (S. cerevisiae)	chr3q26.1	15.784	0
215559_at	ABCC6	AI074459	Hs.442182	ATP-binding cassette, sub-family C (CFTR/MRP), member 6	chr16p13.1	15.636	0
213547_at	CAND2	AB014567	Hs.343664	cullin-associated and neddylation-dissociated 2 (putative)	chr3p25.1	15.5349	0
232027_at	SYNE1	AL049548	Hs.12967	Spectrin repeat containing, nuclear envelope 1	chr6q25	15.5229	0
206544_x_at	SMARCA2	NM_003070	Hs.298990	SWI/SNF related, matrix associated, actin dependent regulator of chromatin, subfamily a, member 2	chr9p22.3	15.4914	0
213996_at	YPEL1	NM_013313	Hs.517436	yippee-like 1 (Drosophila)	chr22q11.2	15.4592	0
219371_s_at	KLF2	NM_016270	Hs.107740	Kruppel-like factor 2 (lung)	chr19p13.13-p13.11	15.4387	0
1569110_x_at	PDCD6	BC020552		programmed cell death protein 6-like	chr5p15.33	15.4132	0
229283_at	PDCD6	AA960804	Hs.50823	programmed cell death 6 /// programmed cell death protein 6-like	chr5pter-p15.2 /// chr5p15.33	15.3923	0
210275_s_at	ZA20D2	AF062347	Hs.406096	zinc finger, AN1-type domain 5	chr9q13-q21	15.3633	0
221201_s_at	ZNF155	NM_003445	Hs.502127	zinc finger protein 155	chr19q13.2-q13.32	15.3445	0
212840_at	UBXD7	BG339560	Hs.518524	UBX domain containing 7	chr3q29	15.3081	0
227022_at	GNPDA2	AI817388	Hs.21398	glucosamine-6-phosphate deaminase 2	chr4p13	15.2857	0
220190_s_at	ALF	NM_006873		TFIIA-alpha/beta-like factor /// stoned B/TFIIA-alpha/beta-like factor	chr2p16.3	15.2458	0
231210_at	LOC283129	AI688721	Hs.567793	hypothetical protein LOC283129	chr11q13.1	15.2265	0
204674_at	LRMP	NM_006152	Hs.124922	lymphoid-restricted membrane protein	chr12p12.1	15.224	0
202236_s_at	SLC16A1	NM_003051	Hs.75231	solute carrier family 16, member 1 (monocarboxylic acid transporter 1)	chr1p12	15.2147	0
240537_s_at	LOC440356	AW592732	Hs.448823	hypothetical gene supported by AK131031; BC070380	chr16p11.2	15.1951	0
204556_s_at	DZIP1	AL568422	Hs.157002	DAZ interacting protein 1	chr13q32.1	15.1098	0
229163_at	CAMK2N1	N75559	Hs.197922	calcium/calmodulin-dependent protein kinase II inhibitor 1	chr1p36.12	15.1055	0
242647_at	USP34	AI148382	Hs.435667	thyroid hormone receptor, beta (erythroblastic leukemia viral (v-erb-a) oncogene homolog 2, avian) /// ubiquitin specific peptidase 34	chr3p24.2 /// chr2p15	15.1007	0
219239_s_at	ZNF654	NM_018293	Hs.591650	zinc finger protein 654	chr3p11.2	15.063	0
231183_s_at	JAG1	AI457817	Hs.224012	Jagged 1 (Alagille syndrome)	chr20p12.1-p11.23	14.8956	0
226925_at	ACPL2	AW069729	Hs.255491	acid phosphatase-like 2	chr3q23	14.835	0
213220_at	LOC92482	AV706096	Hs.651309	hypothetical protein LOC92482	chr10q25.2	14.8346	0
202729_s_at	LTBP1	NM_000627	Hs.49787	latent transforming growth factor beta binding protein 1	chr2p22-p21	14.8218	0
205477_s_at	AMBP	NM_001633	Hs.436911	alpha-1-microglobulin/bikunin precursor	chr9q32-q33	14.8132	0
225030_at	FAM44B	AA824341	Hs.425091	family with sequence similarity 44, member B	chr5q35.2	14.7648	0
222408_s_at	YPEL5	BC000836	Hs.515890	yippee-like 5 (Drosophila)	chr2p23.1	14.6871	0
220591_s_at	EFHC2	NM_025184	Hs.521953	EF-hand domain (C-terminal) containing 2	chrXp11.3	14.6246	0
229874_x_at	Hs.640310	BE865517	Hs.465405	hypothetical protein LOC729604 /// hypothetical protein LOC731302	chr1p36.13	14.6018	0
213452_at	ZNF184	AI811577	Hs.158174	zinc finger protein 184	chr6p21.3	14.5689	0
221957_at	PDK3	BF939522	Hs.403937	pyruvate dehydrogenase kinase, isozyme 3	chrXp22.11	14.5385	0
227788_at	Hs.175322	AW295324	Hs.175322	CDNA FLJ34165 fis, clone FCBBF3014770		14.4993	0
231731_at	OTX2	NM_021728	Hs.288655	orthodenticle homolog 2 (Drosophila)	chr14q21-q22	14.4823	0
229247_at	FLJ37440	BE677799	Hs.437696	hypothetical protein FLJ37440	chr2q13	14.48	0
228260_at	ELAVL2	AL161628	Hs.166109	ELAV (embryonic lethal, abnormal vision, Drosophila)-like 2 (Hu antigen B)	chr9p21	14.4774	0
220536_at	C14orf115	NM_018228	Hs.578167	chromosome 14 open reading frame 115	chr14q24.3	14.4699	0
243272_at	Hs.99308	AW663447	Hs.99308	Transcribed locus		14.4493	0
200730_s_at	PTP4A1	BF576710	Hs.227777	protein tyrosine phosphatase type IVA, member 1	chr6q12	14.4338	0
221279_at	GDAP1	NM_018972	Hs.168950	ganglioside-induced differentiation-associated protein 1	chr8q21.11	14.4239	0
225635_s_at	LOC401504	BG535378	Hs.446271	Hypothetical gene supported by AK091718	chr9p13.2	14.4151	0
215154_at	ULK2	AL080134	Hs.168762	Unc-51-like kinase 2 (C. elegans)	chr17p11.2	14.3978	0
224800_at	WDFY1	AK022888	Hs.368359	WD repeat and FYVE domain containing 1	chr2q36.1	14.3942	0
222867_s_at	MED31	AV760596	Hs.567493	mediator of RNA polymerase II transcription, subunit 31 homolog (S. cerevisiae)	chr17p13.2	14.3936	0
215743_at	NMT2	AL134489	Hs.60339	N-myristoyltransferase 2	chr10p13	14.339	0
238698_at	CASK	AI659225	Hs.495984	calcium/calmodulin-dependent serine protein kinase (MAGUK family)	chrXp11.4	14.2998	0
203104_at	CSF1R	NM_005211	Hs.483829	colony stimulating factor 1 receptor, formerly McDonough feline sarcoma viral (v-fms) oncogene homolog /// colony stimulating factor 1 receptor, formerly McDonough feline sarcoma viral (v-fms) oncogene homolog	chr5q33-q35	14.2909	0
225573_at	ACAD11	AL518293	Hs.441378	acyl-Coenzyme A dehydrogenase family, member 11	chr3q22.1	14.2861	0
1559109_a_at	VPS53	BE147896	Hs.461819	Vacuolar protein sorting 53 (S. cerevisiae)	chr17p13.3	14.2707	0
229330_at	SSU72	BF109947	Hs.30026	SSU72 RNA polymerase II CTD phosphatase homolog (S. cerevisiae)	chr1p36.33	14.2021	0
203355_s_at	PSD3	NM_015310	Hs.434255	pleckstrin and Sec7 domain containing 3	chr8pter-p23.3	14.1899	0
220310_at	TUBAL3	NM_024803	Hs.163079	tubulin, alpha-like 3	chr10p15.1	14.1861	0
223262_s_at	FGFR1OP2	AI738434	Hs.591162	FGFR1 oncogene partner 2	chr12p11.23	14.0862	0
239691_at	LOC196415	BE675935	Hs.434453	hypothetical protein LOC196415	chr12p12.1	14.0648	0
240005_at	Hs.159069	AI146467	Hs.159069	Transcribed locus		14.0493	0
205070_at	ING3	NM_019071	Hs.489811	inhibitor of growth family, member 3	chr7q31	13.9743	0
203554_x_at	PTTG1	NM_004219	Hs.350966	pituitary tumor-transforming 1	chr5q35.1	13.9368	0
1554037_a_at	ZBTB24	BC036731	Hs.409876	zinc finger and BTB domain containing 24	chr6q21	13.9352	0
1553101_a_at	ALKBH5	NM_017758	Hs.462392	alkB, alkylation repair homolog 5 (E. coli)	chr17p11.2	13.9271	0
222858_s_at	DAPP1	AI632216	Hs.436271	dual adaptor of phosphotyrosine and 3-phosphoinositides	chr4q25-q27	13.9153	0
205150_s_at	KIAA0644	AV724192	Hs.21572	KIAA0644 gene product	chr7p15.1	13.8942	0
201742_x_at	SFRS1	NM_006924	Hs.68714	splicing factor, arginine/serine-rich 1 (splicing factor 2, alternate splicing factor)	chr17q21.3-q22	13.8682	0
206626_x_at	SSX1	BC001003	Hs.434142	synovial sarcoma, X breakpoint 1	chrXp11.23-p11.22	13.8504	0
212730_at	DMN	AK026420	Hs.207106	desmuslin	chr15q26.3	13.8472	0
205872_x_at	PDE4DIP	NM_022359	Hs.584841	phosphodiesterase 4D interacting protein (myomegalin)	chr1q12	13.7234	0
202972_s_at	FAM13A1	AW450403	Hs.97270	family with sequence similarity 13, member A1	chr4q22.1	13.6926	0
217310_s_at	FOXJ3	AK027075	Hs.26023	forkhead box J3	chr1pter-q31.3	13.6046	0
220306_at	FAM46C	NM_017709	Hs.356216	family with sequence similarity 46, member C	chr1p12	13.5946	0
203094_at	MAD2L1BP	NM_014628	Hs.122346	MAD2L1 binding protein	chr6p21.1	13.5817	0
1553809_a_at	C9orf71	NM_153237	Hs.567760	chromosome 9 open reading frame 71	chr9q13	13.4886	0
201548_s_at	JARID1B	W02593	Hs.443650	jumonji, AT rich interactive domain 1B	chr1q32.1	13.4818	0
211323_s_at	ITPR1	L38019	Hs.567295	inositol 1,4,5-triphosphate receptor, type 1	chr3p26-p25	13.4811	0
238724_at	BPGM	R63824	Hs.198365	2,3-bisphosphoglycerate mutase	chr7q31-q34	13.4487	0
222870_s_at	B3GNT2	AF288208	Hs.173203	UDP-GlcNAc:betaGal beta-1,3-N-acetylglucosaminyltransferase 2	chr2p15	13.3754	0
209874_x_at	CNNM2	AF216962	Hs.643509	cyclin M2	chr10q24.32	13.371	0
212595_s_at	DAZAP2	AL534321	Hs.369761	DAZ associated protein 2	chr12q12	13.3692	0
209847_at	CDH17	U07969	Hs.591853	cadherin 17, LI cadherin (liver-intestine)	chr8q22.1	13.3561	0
200776_s_at	BZW1	AL518328	Hs.529231	basic leucine zipper and W2 domains 1 /// similar to basic leucine zipper and W2 domains 1	chr2q33 /// chr3q13.31	13.3038	0
1554852_a_at	KIAA1257	BC031632	Hs.518247	KIAA1257	chr3q21.3	13.2654	0
207984_s_at	MPP2	NM_005374	Hs.514208	membrane protein, palmitoylated 2 (MAGUK p55 subfamily member 2)	chr17q12-q21	13.2466	0
221596_s_at	DKFZP564O0523	AL136619	Hs.21590	hypothetical protein DKFZp564O0523	chr7q21.2	13.196	0
219865_at	HSPC157	NM_014179	Hs.279842	HSPC157 protein	chr1p36.12	13.1865	0
40016_g_at	MAST4	AB002301	Hs.595458	microtubule associated serine/threonine kinase family member 4	chr5q12.3	13.1684	0
200952_s_at	CCND2	AI635187	Hs.376071	cyclin D2	chr12p13	13.1304	0
200702_s_at	DDX24	BG421209	Hs.510328	DEAD (Asp-Glu-Ala-Asp) box polypeptide 24	chr14q32	13.0482	0
1554890_a_at	TIA1	BC015944	Hs.516075	TIA1 cytotoxic granule-associated RNA binding protein	chr2p13	13.0389	0
214053_at	Hs.587035	AW772192	Hs.390729	v-erb-a erythroblastic leukemia viral oncogene homolog 4 (avian)	chr2q33.3-q34	13.0031	0
210371_s_at	RBBP4	BC003092	Hs.647652	retinoblastoma binding protein 4	chr1p35.1	12.9779	0
223803_s_at	ZCCHC10	BC005211	Hs.29700	zinc finger, CCHC domain containing 10	chr5q31.1	12.9639	0
235425_at	SGOL2	AW965339	Hs.651254	shugoshin-like 2 (S. pombe)	chr2q33.1	12.8448	0
223787_s_at	C3orf19	AF151046	Hs.517820	chromosome 3 open reading frame 19	chr3p25.1	12.8445	0
218807_at	VAV3	NM_006113	Hs.267659	vav 3 oncogene	chr1p13.3	12.8281	0
218626_at	EIF4ENIF1	NM_019843	Hs.517559	eukaryotic translation initiation factor 4E nuclear import factor 1	chr22q11.2	12.8195	0
214112_s_at	CXorf40A	AA543076	Hs.545950	chromosome X open reading frame 40A /// chromosome X open reading frame 40B	chrXq28	12.8194	0
1553041_at	HTR3C	NM_130770	Hs.632579	5-hydroxytryptamine (serotonin) receptor 3, family member C	chr3q27.1	12.8095	0
239187_at	FLJ20280	AW243281	Hs.18861	chromosome 4 open reading frame 30	chr4p15.32	12.7921	0
218875_s_at	FBXO5	NM_012177	Hs.645478	F-box protein 5	chr6q25-q26	12.7827	0
226370_at	KLHL15	BG149487	Hs.495854	kelch-like 15 (Drosophila)	chrXp22.1-p21	12.7783	0
209007_s_at	C1orf63	AF267856	Hs.259412	chromosome 1 open reading frame 63	chr1p36.13-p35.1	12.7636	0
234470_at	LOC136157	AC005521		similar to Ssu72 RNA polymerase II CTD phosphatase homolog /// similar to RIKEN cDNA 1500011L16	chr7q31.33	12.7523	0
206552_s_at	TAC1	NM_003182	Hs.2563	tachykinin, precursor 1 (substance K, substance P, neurokinin 1, neurokinin 2, neuromedin L, neurokinin alpha, neuropeptide K, neuropeptide gamma)	chr7q21-q22	12.7393	0
1568627_at	SMEK2	BC032531	Hs.516182	SMEK homolog 2, suppressor of mek1 (Dictyostelium)	chr2p16.1	12.7063	0
203676_at	GNS	NM_002076	Hs.334534	glucosamine (N-acetyl)-6-sulfatase (Sanfilippo disease IIID)	chr12q14	12.7055	0
213560_at	GADD45B	AV658684	Hs.110571	Growth arrest and DNA-damage-inducible, beta	chr19p13.3	12.6872	0
223230_at	PRPF38A	AL521713	Hs.5301	PRP38 pre-mRNA processing factor 38 (yeast) domain containing A	chr1p33-p32.1	12.6495	0
1554708_s_at	C9orf68	BC034293	Hs.179615	chromosome 9 open reading frame 68	chr9p24.2-p24.1	12.6374	0
217043_s_at	MFN1	U95822	Hs.502730	synaptotagmin VII /// mitofusin 1	chr11q12-q13.1 /// chr3q26.32	12.5992	0
219499_at	SEC61A2	NM_018144	Hs.112955	Sec61 alpha 2 subunit (S. cerevisiae)	chr10p14	12.5632	0
219034_at	PARP16	NM_017851	Hs.30634	poly (ADP-ribose) polymerase family, member 16	chr15q22.31	12.5577	0
238066_at	RBP7	AI733027	Hs.422688	retinol binding protein 7, cellular	chr1p36.22	12.5518	0
227408_s_at	SNX25	AW008976	Hs.369091	sorting nexin 25	chr4q35.1	12.5426	0
219043_s_at	PDCL3	NM_024065	Hs.449206	phosducin-like 3 /// phosducin-like 3 pseudogene /// similar to phosducin-like 3	chr2q11.2 /// chr3q12.3 /// chr6q25.1	12.5097	0
232720_at	LRRN6C	AL353746	Hs.619420	Leucine rich repeat neuronal 6C	chr9p21.2-p21.1	12.4914	0
206788_s_at	CBFB	AF294326	Hs.460988	core-binding factor, beta subunit	chr16q22.1	12.403	0
209555_s_at	CD36	M98399	Hs.120949	CD36 molecule (thrombospondin receptor)	chr7q11.2	12.3565	0
244664_at	ZNF530	AA412283	Hs.97111	Zinc finger protein 530	chr19q13.43	12.3518	0
236620_at	RIF1	AU150841	Hs.536537	RAP1 interacting factor homolog (yeast)	chr2q23.3	12.347	0
226751_at	C2orf32	AW193693	Hs.212885	chromosome 2 open reading frame 32	chr2p14	12.3463	0
202084_s_at	SEC14L1	NM_003003	Hs.464184	SEC14-like 1 (S. cerevisiae)	chr17q25.1-17q25.2	12.3462	0
201554_x_at	GYG1	NM_004130	Hs.477892	glycogenin 1	chr3q24-q25.1	12.3405	0
238575_at	OSBPL6	AI094626	Hs.318775	oxysterol binding protein-like 6	chr2q31-q32.1	12.3271	0
202184_s_at	NUP133	NM_018230	Hs.12457	nucleoporin 133kDa	chr1q42.13	12.3184	0
223701_s_at	USP47	AF059318	Hs.577256	ubiquitin specific peptidase 47	chr11p15.3	12.299	0
1561353_at	Hs.385477	BC037850	Hs.385477	CDNA clone IMAGE:4816369		12.2777	0
208546_x_at	HIST1H2BH	NM_003524	Hs.247815	histone cluster 1, H2bh	chr6p21.3	12.2363	0
1554833_at	MCTP2	BC025708	Hs.592017	multiple C2 domains, transmembrane 2	chr15q26.2	12.2297	0
1568763_s_at	PDCD6	BC020552	Hs.50823	programmed cell death 6 /// programmed cell death protein 6-like	chr5pter-p15.2 /// chr5p15.33	12.222	0
237335_at	ZP1	AA890119	Hs.172130	zona pellucida glycoprotein 1 (sperm receptor)	chr11q12.2	12.1814	0
1557055_s_at	LOC643837	BC042880	Hs.133183	hypothetical protein LOC643837	chr1p36.33	12.1499	0
219321_at	MPP5	NM_022474	Hs.642697	membrane protein, palmitoylated 5 (MAGUK p55 subfamily member 5)	chr14q23.3	12.1429	0
240627_x_at	Hs.594546	R38676	Hs.594546	Transcribed locus, strongly similar to NP_001019528.1 protein LOC500941 [Rattus norvegicus]		12.1255	0
219573_at	LRRC16	NM_017640	Hs.145481	leucine rich repeat containing 16	chr6p22.2	12.1186	0
1552552_s_at	CLEC4C	NM_130441	Hs.351812	C-type lectin domain family 4, member C	chr12p13.2-p12.3	12.0881	0
214093_s_at	FUBP1	AA156865	Hs.567380	far upstream element (FUSE) binding protein 1	chr1p31.1	12.0177	0
213113_s_at	SLC43A3	AI630178	Hs.99962	solute carrier family 43, member 3	chr11q11	12.0133	0
219704_at	YBX2	NM_015982	Hs.567494	Y box binding protein 2	chr17p11.2-p13.1	12.0065	0
222641_s_at	C17orf63	AW083482	Hs.564533	chromosome 17 open reading frame 63	chr17q11.2	12.0063	0
210346_s_at	CLK4	AF212224	Hs.406557	CDC-like kinase 4	chr5q35	11.9939	0
240507_at	Hs.640099	AL042505	Hs.640099	CDNA FLJ46224 fis, clone TESTI4014262		11.9772	0
218605_at	TFB2M	NM_022366	Hs.7395	transcription factor B2, mitochondrial	chr1q44	11.972	0
227724_at	LOC642351	T86159	Hs.303055 /// Hs.648455	Tetratricopeptide repeat domain 8 /// CDNA clone IMAGE:4814437	chr14q31.3	11.9705	0
211507_s_at	MTMR3	AF233437	Hs.474536	myotubularin related protein 3	chr22q12.2	11.9655	0
1554415_at	TAF5L	BC041094	Hs.270621	TAF5-like RNA polymerase II, p300/CBP-associated factor (PCAF)-associated factor, 65kDa	chr1q42.13	11.9406	0
213603_s_at	RAC2	BE138888	Hs.517601	ras-related C3 botulinum toxin substrate 2 (rho family, small GTP binding protein Rac2)	chr22q13.1	11.9193	0
210834_s_at	PTGER3	D38299	Hs.445000	prostaglandin E receptor 3 (subtype EP3)	chr1p31.2	11.9038	0
207098_s_at	MFN1	NM_017927	Hs.478383	mitofusin 1	chr3q26.32	11.8614	0
201718_s_at	EPB41L2	BF511685	Hs.486470	erythrocyte membrane protein band 4.1-like 2	chr6q23	11.8421	0
209532_at	PLAA	AF083395	Hs.27182	phospholipase A2-activating protein	chr9p21	11.8295	0
212800_at	STX6	AI740832	Hs.518417	syntaxin 6	chr1q25.3	11.8184	0
215338_s_at	NKTR	AI688640	Hs.529509	natural killer-tumor recognition sequence	chr3p23-p21	11.808	0
1555281_x_at	ARMC8	BC007934	Hs.266826	armadillo repeat containing 8	chr3q22.3	11.7995	0
201242_s_at	ATP1B1	BC000006	Hs.291196	ATPase, Na+/K+ transporting, beta 1 polypeptide	chr1q24	11.7932	0
236328_at	ZNF285	AW513227	Hs.515454	zinc finger protein 285		11.7861	0
203079_s_at	CUL2	NM_003591	Hs.82919	cullin 2	chr10p11.21	11.713	0
205381_at	LRRC17	NM_005824	Hs.567412	leucine rich repeat containing 17	chr7q22.1	11.669	0
224300_x_at	FTCD	AF289024	Hs.415846	formiminotransferase cyclodeaminase	chr21q22.3	11.6376	0
220302_at	MAK	NM_005906	Hs.446125	male germ cell-associated kinase	chr6p24	11.6368	0
219083_at	SHQ1	NM_018130	Hs.606584	SHQ1 homolog (S. cerevisiae)	chr3p13	11.6209	0
211538_s_at	HSPA2	U56725	Hs.432648	heat shock 70kDa protein 2	chr14q24.1	11.6119	0
1555071_at	TLL1	BC016922	Hs.106513	tolloid-like 1	chr4q32-q33	11.602	0
231790_at	DMGDH	AA676742	Hs.651174	dimethylglycine dehydrogenase	chr5q14.1	11.5556	0
227554_at	LOC402560	AU145805	Hs.31474	MRNA; cDNA DKFZp686I18116 (from clone DKFZp686I18116)		11.5486	0
230362_at	INPP5F	BE858808	Hs.369755	inositol polyphosphate-5-phosphatase F	chr10q26.11	11.5485	0
209258_s_at	CSPG6	AI373676	Hs.24485	structural maintenance of chromosomes 3	chr10q25	11.5426	0
212961_x_at	CXorf40B	L43578	Hs.545950	chromosome X open reading frame 40B	chrXq28	11.5304	0
218646_at	FLJ20534	NM_017867	Hs.406756	chromosome 4 open reading frame 27	chr4q33	11.5253	0
219694_at	FAM105A	NM_019018	Hs.591751	family with sequence similarity 105, member A	chr5p15.2	11.5149	0
225041_at	HSMPP8	BF678375	Hs.269654	M-phase phosphoprotein, mpp8	chr13q12.11	11.5013	0
210462_at	BLZF1	AF288161	Hs.130746	basic leucine zipper nuclear factor 1 (JEM-1)	chr1q24	11.4993	0
228148_at	ZNF584	AW300098	Hs.439551	zinc finger protein 584	chr19q13.43	11.4963	0
229707_at	ZNF606	AI817719	Hs.643437	zinc finger protein 606	chr19q13.4	11.485	0
225908_at	LOC285148	AI829927	Hs.570189	isoamyl acetate-hydrolyzing esterase 1 homolog (S. cerevisiae)	chr2p25.1	11.4623	0
225712_at	GEMIN5	AW024563	Hs.483921	gem (nuclear organelle) associated protein 5	chr5q33.2	11.4566	0
202654_x_at	39142	NM_022826	Hs.529272	membrane-associated ring finger (C3HC4) 7	chr2q24.2	11.4525	0
221529_s_at	PLVAP	AF326591	Hs.107125	plasmalemma vesicle associated protein	chr19p13.2	11.4158	0
219939_s_at	CSDE1	NM_007158	Hs.69855	cold shock domain containing E1, RNA-binding	chr1p22	11.4137	0
207427_at	ACR	NM_001097	Hs.370870	acrosin	chr22q13-qter|22q13.33	11.3613	0
243762_at	Hs.638959	BF001177	Hs.634204 /// Hs.635757	CDNA clone IMAGE:5298708 /// Prostate-specific P775P mRNA sequence		11.315	0
219517_at	ELL3	NM_025165	Hs.631710	elongation factor RNA polymerase II-like 3	chr15q15.3	11.3081	0
226961_at	LOC222171	AI347918	Hs.91109	proline rich 15	chr7p15.1	11.2908	0
205254_x_at	TCF7	AW027359	Hs.573153	transcription factor 7 (T-cell specific, HMG-box)	chr5q31.1	11.2785	0
1553220_at	ALS2CR13	NM_173511	Hs.471130	amyotrophic lateral sclerosis 2 (juvenile) chromosome region, candidate 13	chr2q33.1	11.2692	0
240312_at	LOC389895	AA608813	Hs.127679	similar to CG4768-PA	chrXq27.1	11.268	0
231200_at	LSM14B	BG222606	Hs.592139	LSM14B, SCD6 homolog B (S. cerevisiae)	chr20q13.33	11.2572	0
1557060_at	LOC148756	BC036830	Hs.518391	hypothetical protein LOC148756	chr1q25.3	11.1699	0
205148_s_at	CLCN4	AA071195	Hs.495674	chloride channel 4	chrXp22.3	11.1538	0
234863_x_at	FBXO5	AK026197	Hs.645478	F-box protein 5	chr6q25-q26	11.1533	0
208707_at	EIF5	BE552334	Hs.433702	eukaryotic translation initiation factor 5	chr14q32.32	11.1482	0
242408_at	STYX	AW968935	Hs.364980	serine/threonine/tyrosine interacting protein /// similar to serine/threonine/tyrosine interacting protein		11.1175	0
203158_s_at	GLS	AF097493	Hs.116448	glutaminase	chr2q32-q34	11.1091	0
204944_at	PTPRG	NM_002841	Hs.148340	protein tyrosine phosphatase, receptor type, G	chr3p21-p14	11.1045	0
227021_at	AOF1	BE348688	Hs.646979	amine oxidase (flavin containing) domain 1	chr6p22.3	11.0576	0
201211_s_at	DDX3X	AF061337	Hs.380774	DEAD (Asp-Glu-Ala-Asp) box polypeptide 3, X-linked	chrXp11.3-p11.23	11.0574	0
229642_at	ARHGEF7	AW139757	Hs.508738	Rho guanine nucleotide exchange factor (GEF) 7	chr13q34	11.0461	0
1562960_at	LOC338653	AJ251642	Hs.639425	hypothetical protein LOC338653	chr11p15.5	11.0248	0
243312_at	ZNF588	BF809517	Hs.50216	Zinc finger protein 588	chr7q11.2	11.0154	0
217783_s_at	YPEL5	NM_016061	Hs.515890	yippee-like 5 (Drosophila)	chr2p23.1	10.9934	0
243346_at	LMOD3	BF109621	Hs.350621	leiomodin 3 (fetal)	chr3p14.1	10.9841	0
225259_at	RAB6B	AI805050		RAB6B, member RAS oncogene family	chr3q22.1	10.9727	0
206787_at	BRDT	NM_001726	Hs.482520	bromodomain, testis-specific	chr1p22.1	10.9228	0
229520_s_at	C14orf118	BF060678	Hs.410231	chromosome 14 open reading frame 118	chr14q22.1-q24.3	10.921	0
204776_at	THBS4	NM_003248	Hs.211426	thrombospondin 4	chr5q13	10.8618	0
219603_s_at	ZNF226	NM_015919	Hs.145956	zinc finger protein 226	chr19q13.2	10.8584	0
201719_s_at	EPB41L2	NM_001431	Hs.486470	erythrocyte membrane protein band 4.1-like 2	chr6q23	10.8174	0
235773_at	ZIK1	AW029293	Hs.454830	zinc finger protein interacting with K protein 1 homolog (mouse)	chr19q13.43	10.8103	0
217273_at	PRAMEF10	AL022101	Hs.631873	PRAME family member 10 /// similar to PRAME family member 10	chr1p36.21	10.7961	0
227468_at	CPT1C	AL565745	Hs.112195	carnitine palmitoyltransferase 1C	chr19q13.33	10.744	0
209814_at	ZNF330	BC004421	Hs.120766	zinc finger protein 330	chr4q31.1-q31.2	10.7404	0
210040_at	SLC12A5	AF208159	Hs.21413	solute carrier family 12, (potassium-chloride transporter) member 5	chr20q13.12	10.7345	0
204148_s_at	ZP3	NM_012230	Hs.380923	zona pellucida glycoprotein 3 (sperm receptor) /// POM (POM121 homolog, rat) and ZP3 fusion /// Meis1, myeloid ecotropic viral integration site 1 homolog 3 (mouse)	chr7q11.23 /// chr19q13.32	10.7247	0
1555202_a_at	P15RS	BC010136	Hs.464912	hypothetical protein FLJ10656	chr18q12.2	10.7082	0
231547_at	ZBTB37	AI954694	Hs.130443	zinc finger and BTB domain containing 37	chr1q25.1	10.7017	0
231164_at	LOC440331	AI570450		hypothetical gene supported by AK095200; BC042853	chr16p13.3	10.701	0
204177_s_at	KLHL20	NM_014458	Hs.495035	kelch-like 20 (Drosophila)	chr1q24.1-q24.3	10.6892	0
219064_at	ITIH5	NM_030569	Hs.498586	inter-alpha (globulin) inhibitor H5	chr10p14	10.6882	0
206512_at	U2AF1L1	NM_005083		U2 small nuclear RNA auxillary factor 1-like 1	chr5q22	10.6588	0
202581_at	HSPA1B	NM_005346	Hs.274402	heat shock 70kDa protein 1B	chr6p21.3	10.6559	0
204980_at	CLOCK	NM_004898	Hs.436975	clock homolog (mouse)	chr4q12	10.653	0
214720_x_at	40422	BF981643	Hs.469615	septin 10	chr2q13	10.6479	0
223552_at	LRRC4	AF196976	Hs.567566	leucine rich repeat containing 4	chr7q31.3	10.638	0
221903_s_at	CYLD	BE046443	Hs.578973	cylindromatosis (turban tumor syndrome)	chr16q12.1	10.6364	0
225045_at	KIAA1212	AB033038	Hs.292925	KIAA1212	chr2p16.1	10.6145	0
213983_s_at	SCC-112	AW991219	Hs.331431	SCC-112 protein	chr4p14	10.5897	0
235170_at	ZNF92	T52999	Hs.9521	zinc finger protein 92	chr7q11.21	10.5731	0
237058_x_at	SLC6A13	AI802118	Hs.504398	solute carrier family 6 (neurotransmitter transporter, GABA), member 13	chr12p13.3	10.5711	0
219281_at	MSRA	NM_012331	Hs.490981	methionine sulfoxide reductase A	chr8p23.1	10.5097	0
221479_s_at	BNIP3L	AF060922	Hs.131226	BCL2/adenovirus E1B 19kDa interacting protein 3-like /// BCL2/adenovirus E1B 19kDa interacting protein 3-like	chr8p21	10.476	0
228293_at	DEPDC7	AJ245600	Hs.280990	DEP domain containing 7	chr11p13	10.4735	0
1562275_at	ADAMTS9	AL832835	Hs.476604	ADAM metallopeptidase with thrombospondin type 1 motif, 9	chr3p14.3-p14.2	10.4164	0
212479_s_at	RMND5A	AK022815	Hs.75277	required for meiotic nuclear division 5 homolog A (S. cerevisiae)	chr2p11.2	10.413	0
203705_s_at	FZD7	AI333651	Hs.173859	frizzled homolog 7 (Drosophila)	chr2q33	10.3947	0
1556567_at	NAP1L4	BE087543	Hs.501684	nucleosome assembly protein 1-like 4	chr11p15.5	10.3865	0
223960_s_at	C16orf5	AF195661	Hs.572399	chromosome 16 open reading frame 5	chr16p13.3	10.3853	0
238584_at	IQCA	W52934	Hs.591594	IQ motif containing with AAA domain	chr2q37.2-q37.3	10.3579	0
1558164_s_at	PEX13	BC040953	Hs.567316	Peroxisome biogenesis factor 13	chr2p14-p16	10.336	0
206412_at	FER	NM_005246	Hs.221472	fer (fps/fes related) tyrosine kinase (phosphoprotein NCP94)	chr5q21	10.327	0
202301_s_at	FLJ11021	BE396879	Hs.432996	similar to splicing factor, arginine/serine-rich 4	chr12q24.31	10.2792	0
37986_at	EPOR	M60459	Hs.631624	erythropoietin receptor	chr19p13.3-p13.2	10.2665	0
241908_at	C1orf58	AI277098	Hs.552608	Chromosome 1 open reading frame 58	chr1q41	10.2626	0
205830_at	CLGN	NM_004362	Hs.86368	calmegin	chr4q28.3-q31.1	10.2572	0
1562209_at	LOC285429	BU561160	Hs.213307	WD repeat domain 21B	chr4p13	10.2559	0
230687_at	SLC13A3	AI634662	Hs.250281	solute carrier family 13 (sodium-dependent dicarboxylate transporter), member 3	chr20q12-q13.1	10.2082	0
227020_at	YPEL2	BE502982	Hs.463613	yippee-like 2 (Drosophila)	chr17q22	10.207	0
235696_at	Hs.363526	AI862542	Hs.363526	CDNA clone IMAGE:4837650		10.1878	0
201243_s_at	ATP1B1	NM_001677	Hs.291196	ATPase, Na+/K+ transporting, beta 1 polypeptide	chr1q24	10.1803	0
1557700_at	POLH	AW665155	Hs.439153	Polymerase (DNA directed), eta	chr6p21.1	10.1754	0
238295_at	C17orf42	N22706	Hs.317340	Chromosome 17 open reading frame 42		10.1736	0
223790_at	KATNAL1	BC000612	Hs.243596	katanin p60 subunit A-like 1	chr13q12.3	10.1498	0
220378_at	TCP11	NM_018679	Hs.435371	t-complex 11 (mouse)	chr6p21.3-p21.2	10.1143	0
212678_at	Hs.113577	AW054826	Hs.113577	neurofibromin 1 (neurofibromatosis, von Recklinghausen disease, Watson disease)	chr17q11.2	10.1061	0
91826_at	EPS8L1	AI219073	Hs.438862	EPS8-like 1	chr19q13.42	10.0839	0
229888_at	C12orf60	AA861435		chromosome 12 open reading frame 60	chr12p12.3	10.0651	0
207035_at	SLC30A3	NM_003459	Hs.467981	solute carrier family 30 (zinc transporter), member 3	chr2p23.3	10.0625	0
210127_at	RAB6B	BC002510		RAB6B, member RAS oncogene family	chr3q22.1	10.0443	0
223519_at	ZAK	AW069181	Hs.444451	sterile alpha motif and leucine zipper containing kinase AZK	chr2q24.2	10.0349	0
232097_at	C14orf92	AA657818	Hs.555910	KIAA0737	chr14q11.2	10.0315	0
238084_at	PCGF3	AA187595	Hs.144309	polycomb group ring finger 3	chr4p16.3	10.0309	0
241396_at	BG540188	BG540188	Hs.447458	Chromosome 10 open reading frame 6	chr10q24.31	10.0175	0
204502_at	SAMHD1	NM_015474	Hs.580681	SAM domain and HD domain 1	chr20pter-q12	10.0126	0
226300_at	MED19	BF109807	Hs.43619	mediator of RNA polymerase II transcription, subunit 19 homolog (S. cerevisiae)	chr11q12.1	10.002	0
220534_at	TRIM48	NM_024114	Hs.195715	tripartite motif-containing 48	chr11q11	9.98186	0
241239_at	AI249010	AI249010				9.98134	0
220122_at	MCTP1	NM_024717	Hs.591248	multiple C2 domains, transmembrane 1	chr5q15	9.97382	0
212041_at	ATP6V0D1	AL566172	Hs.106876	ATPase, H+ transporting, lysosomal 38kDa, V0 subunit d1	chr16q22	9.97016	0
243802_at	DNHD2	AI005163	Hs.201378	dynein heavy chain domain 2	chr3p14.3	9.95865	0
213479_at	NPTX2	U26662	Hs.3281	neuronal pentraxin II	chr7q21.3-q22.1	9.9452	0
204709_s_at	KIF23	NM_004856	Hs.270845	kinesin family member 23	chr15q23	9.92807	0
219149_x_at	DBR1	NM_016216	Hs.477700	debranching enzyme homolog 1 (S. cerevisiae)	chr3q22.3	9.9232	0
41329_at	SCYL3	AI458463	Hs.435560	SCY1-like 3 (S. cerevisiae)	chr1q24.2	9.90413	0
219897_at	RNF122	NM_024787	Hs.151237	ring finger protein 122	chr8p12	9.86367	0
220672_at	KIAA1622	NM_020958	Hs.259599	KIAA1622	chr14q32.13	9.83285	0
219928_s_at	CABYR	NM_012189	Hs.511983	calcium binding tyrosine-(Y)-phosphorylation regulated (fibrousheathin 2)	chr18q11.2	9.82826	0
226939_at	CPEB2	AI202327	Hs.374216	cytoplasmic polyadenylation element binding protein 2	chr4p15.33	9.82576	0
210105_s_at	FYN	M14333	Hs.390567	FYN oncogene related to SRC, FGR, YES	chr6q21	9.80632	0
232774_x_at	ZIK1	AC003682	Hs.454830	zinc finger protein interacting with K protein 1 homolog (mouse)	chr19q13.43	9.79324	0
219274_at	TSPAN12	NM_012338	Hs.16529	tetraspanin 12	chr7q31.31	9.77503	0
1554245_x_at	ARL17P1	BC030570	Hs.579108	ADP-ribosylation factor-like 17 pseudogene 1 /// ADP-ribosylation factor-like protein	chr17q21.32 /// chr17q21.31	9.72565	0
202431_s_at	MYC	NM_002467	Hs.202453	v-myc myelocytomatosis viral oncogene homolog (avian)	chr8q24.12-q24.13	9.71341	0
205854_at	TULP3	AK024246		tubby like protein 3	chr12p13.3	9.71278	0
205642_at	CEP110	NM_007018	Hs.648178	centrosomal protein 110kDa	chr9q33-q34	9.70753	0
219470_x_at	CCNJ	NM_019084	Hs.596479	cyclin J	chr10pter-q26.12	9.69445	0
1554614_a_at	PTBP2	AB051233	Hs.591430	polypyrimidine tract binding protein 2	chr1p22.1-p21.3	9.69024	0
204168_at	MGST2	NM_002413	Hs.81874	microsomal glutathione S-transferase 2	chr4q28.3	9.68987	0
208180_s_at	HIST1H4H	NM_003543	Hs.591790	histone cluster 1, H4h	chr6p21.3	9.68488	0
243309_at	FLJ27352	AA398658	Hs.97300	hypothetical LOC145788	chr15q21.3	9.67963	0
206506_s_at	SUPT3H	NM_003599	Hs.368325	suppressor of Ty 3 homolog (S. cerevisiae)	chr6p21.1-p21.3	9.67094	0
223145_s_at	C6orf166	BC000764	Hs.485915	chromosome 6 open reading frame 166	chr6q15	9.6694	0
235996_at	RASSF8	BF979984	Hs.269941	Ras association (RalGDS/AF-6) domain family 8	chr12p12.3	9.66327	0
226947_at	GUSBL2	AW001628	Hs.561539	glucuronidase, beta-like 2	chr6p11.2	9.65492	0
217767_at	C3	NM_000064		similar to Complement C3 precursor		9.64547	0
222703_s_at	YRDC	BE464161	Hs.301564	yrdC domain containing (E. coli)	chr1p34.3	9.62404	0
209046_s_at	GABARAPL2	AB030710	Hs.461379	GABA(A) receptor-associated protein-like 2	chr16q22.3-q24.1	9.59546	0
218611_at	IER5	NM_016545	Hs.15725	immediate early response 5	chr1q25.3	9.58428	0
1556283_s_at	FGFR1OP2	W74643	Hs.591162	FGFR1 oncogene partner 2	chr12p11.23	9.55437	0
221898_at	PDPN	AU154455	Hs.468675	podoplanin	chr1p36.21	9.54452	0
233559_s_at	WDFY1	AK023415	Hs.368359	WD repeat and FYVE domain containing 1	chr2q36.1	9.52965	0
202583_s_at	RANBP9	NM_005493	Hs.306242	RAN binding protein 9	chr6p23	9.49546	0
236662_at	CRAMP1L	AI139639	Hs.603676	Crm, cramped-like (Drosophila)	chr16p13.3	9.49238	0
1568623_a_at	BC040191	BC040191	Hs.128688	solute carrier family 35, member E4	chr22q12.2	9.4857	0
211801_x_at	MFN1	AF329637	Hs.502730	synaptotagmin VII /// mitofusin 1	chr11q12-q13.1 /// chr3q26.32	9.47454	0
222623_s_at	ZNF639	BF001614	Hs.632578	zinc finger protein 639	chr3q26.32	9.46705	0
226055_at	ARRDC2	AK000689	Hs.515249	arrestin domain containing 2	chr19p13.11	9.45701	0
1555775_a_at	ZAR1	AY191416	Hs.276457	zygote arrest 1 /// similar to zygote arrest 1	chr4p11	9.44864	0
219600_s_at	TMEM50B	NM_006134	Hs.433668	transmembrane protein 50B	chr21q22.11	9.44666	0
216375_s_at	ETV5	X76184	Hs.43697	ets variant gene 5 (ets-related molecule)	chr3q28	9.44449	0
205190_at	PLS1	NM_002670	Hs.203637	plastin 1 (I isoform)	chr3q23	9.43614	0
242206_at	AW590588	AW590588				9.43412	0
205178_s_at	RBBP6	NM_006910	Hs.188553	retinoblastoma binding protein 6	chr16p12.2	9.43153	0
238689_at	GPR110	BG426455	Hs.256897	G protein-coupled receptor 110	chr6p12.3	9.41085	0
231119_at	RFC3	AI221523	Hs.115474	replication factor C (activator 1) 3, 38kDa	chr13q12.3-q13	9.40489	0
231569_at	TMEM31	N58489	Hs.98843	transmembrane protein 31	chrXq22.2	9.40024	0
236416_at	ARHGEF7	AI681617				9.38892	0
201942_s_at	CPD	D85390	Hs.446079	carboxypeptidase D	chr17p11.1-q11.2	9.38667	0
220373_at	DCHS2	NM_017639	Hs.591708	dachsous 2 (Drosophila)	chr4q32.1	9.36916	0
1567214_a_at	PNN	U59479	Hs.409965	pinin, desmosome associated protein	chr14q21.1	9.36504	0
219635_at	ZNF606	NM_025027	Hs.643437	zinc finger protein 606	chr19q13.4	9.36082	0
202124_s_at	TRAK2	AV705253	Hs.152774	trafficking protein, kinesin binding 2	chr2q33	9.35528	0
1553639_a_at	NM_133263	NM_133263	Hs.386567 /// Hs.409925	Guanylate binding protein 4 /// Guanylate binding protein 2, interferon-inducible	chr1p22.2	9.34875	0
218980_at	FHOD3	NM_025135	Hs.436636	formin homology 2 domain containing 3	chr18q12	9.34057	0
216594_x_at	AKR1C1	S68290		aldo-keto reductase family 1, member C1 (dihydrodiol dehydrogenase 1; 20-alpha (3-alpha)-hydroxysteroid dehydrogenase)	chr10p15-p14	9.3375	0
237011_at	Hs.636632	AA701668	Hs.133183	Hypothetical protein LOC643837	chr1p36.33	9.33328	0
1555201_a_at	C6orf96	BC012081	Hs.486835	required for meiotic nuclear division 1 homolog (S. cerevisiae)	chr6q25.1	9.29854	0
242162_at	WDR69	AA904430	Hs.424594	WD repeat domain 69	chr2q36.3	9.25922	0
210910_s_at	ZP3	BC000487		POM (POM121 homolog, rat) and ZP3 fusion	chr7q11.23	9.25537	0
213315_x_at	CXorf40A	L43577	Hs.534641	chromosome X open reading frame 40A	chrXq28	9.24724	0
213322_at	C6orf130	AL031778	Hs.227457	chromosome 6 open reading frame 130	chr6p21.1	9.22994	0
213554_s_at	CDV3	AI928407	Hs.518265	CDV3 homolog (mouse)	chr3q22.1	9.22412	0
225528_at	IPO8	AU149465	Hs.505136	importin 8	chr12p11.21	9.20852	0
219073_s_at	OSBPL10	NM_017784	Hs.150122	oxysterol binding protein-like 10	chr3p22.3	9.20047	0
202197_at	MTMR3	NM_021090	Hs.474536	myotubularin related protein 3	chr22q12.2	9.18504	0
57703_at	SENP5	N32782	Hs.240770	SUMO1/sentrin specific peptidase 5	chr3q29	9.15362	0
210053_at	TAF5	AW138827	Hs.96103	TAF5 RNA polymerase II, TATA box binding protein (TBP)-associated factor, 100kDa	chr10q24-q25.2	9.14455	0
216462_at	X79200	X79200				9.1436	0
1554105_at	FAM11A	BC022405	Hs.522172	family with sequence similarity 11, member A	chrXq28	9.14095	0
205505_at	GCNT1	NM_001490	Hs.521568	glucosaminyl (N-acetyl) transferase 1, core 2 (beta-1,6-N-acetylglucosaminyltransferase)	chr9q13	9.10511	0
229089_at	ZNF509	BF061904	Hs.419997	zinc finger protein 509	chr4p16.2	9.09442	0
239359_at	LOC441061	AA383208		similar to membrane-associated ring finger (C3HC4) 4	chr5p15.1	9.07594	0
207325_x_at	MAGEA1	NM_004988	Hs.72879	melanoma antigen family A, 1 (directs expression of antigen MZ2-E)	chrXq28	9.06736	0
206588_at	DAZL	NM_001351	Hs.131179	deleted in azoospermia-like	chr3p24.3	9.05071	0
204062_s_at	ULK2	BG526973	Hs.168762	unc-51-like kinase 2 (C. elegans)	chr17p11.2	8.99669	0
233936_s_at	ZNF403	AK024883	Hs.514116	zinc finger protein 403	chr17q12	8.968	0
202324_s_at	ACBD3	NM_022735	Hs.520207	acyl-Coenzyme A binding domain containing 3	chr1q42.12	8.94187	0
1558212_at	FLJ35024	BC004474	Hs.416043	hypothetical LOC401491	chr9p24.2	8.91764	0
202162_s_at	CNOT8	AI769416	Hs.26703	CCR4-NOT transcription complex, subunit 8	chr5q31-q33	8.88938	0
227485_at	DDX26B	AI828015	Hs.496829	DEAD/H (Asp-Glu-Ala-Asp/His) box polypeptide 26B	chrXq26.3	8.88354	0
216226_at	TAF4B	Y09321	Hs.369519	TAF4b RNA polymerase II, TATA box binding protein (TBP)-associated factor, 105kDa	chr18q11.2	8.88151	0
1556579_s_at	IGSF10	AF087980	Hs.643584	immunoglobulin superfamily, member 10	chr3q25.1	8.87773	0
1554089_s_at	SBDS	BC010183	Hs.110445	Shwachman-Bodian-Diamond syndrome /// Shwachman-Bodian-Diamond syndrome pseudogene	chr7q11.21 /// chr7q11.23	8.87246	0
205799_s_at	SLC3A1	M95548	Hs.112916	solute carrier family 3 (cystine, dibasic and neutral amino acid transporters, activator of cystine, dibasic and neutral amino acid transport), member 1	chr2p16.3	8.86948	0
221191_at	DKFZP434A0131	NM_018991	Hs.632310	DKFZp434A0131 protein	chr7q11.23-q21.1	8.86555	0
244139_s_at	AI435073	AI435073				8.86161	0
238781_at	AI859076	AI859076				8.85311	0
225171_at	ARHGAP18	BE644830	Hs.486458	Rho GTPase activating protein 18	chr6q22.33	8.84869	0
212774_at	ZNF238	AJ223321	Hs.69997	zinc finger protein 238	chr1q44-qter	8.84271	0
222801_s_at	FLJ13195	BF056088	Hs.632013	stromal antigen 3-like	chr7p11.2-q11.2	8.84043	0
225706_at	GLCCI1	AI761989	Hs.131673	glucocorticoid induced transcript 1	chr7p21.3	8.82765	0
211124_s_at	KITLG	AF119835	Hs.1048	KIT ligand	chr12q22	8.82607	0
213331_s_at	NEK1	AV700007	Hs.481181	NIMA (never in mitosis gene a)-related kinase 1	chr4q33	8.82077	0
206018_at	FOXG1B	NM_005249	Hs.632336	forkhead box G1B	chr14q12-q13	8.81238	0
200664_s_at	DNAJB1	BG537255	Hs.515210	DnaJ (Hsp40) homolog, subfamily B, member 1	chr19p13.2	8.80286	0
201196_s_at	AMD1	M21154	Hs.159118	adenosylmethionine decarboxylase 1	chr6q21-q22	8.78042	0
229444_at	AI051046	AI051046	Hs.645315	hypothetical protein LOC729776	chr6p21.31	8.76913	0
203847_s_at	AKAP8	AW341501	Hs.631640	A kinase (PRKA) anchor protein 8	chr19p13.1-q12	8.76426	0
211275_s_at	GYG1	AF087942	Hs.477892	glycogenin 1	chr3q24-q25.1	8.76415	0
214505_s_at	FHL1	AF220153	Hs.435369	four and a half LIM domains 1	chrXq26	8.75813	0
205380_at	PDZK1	NM_002614	Hs.444751	PDZ domain containing 1	chr1q21	8.74004	0
210814_at	TRPC3	U47050	Hs.150981	transient receptor potential cation channel, subfamily C, member 3	chr4q27	8.73503	0
213538_at	SON	AI936458	Hs.517262	SON DNA binding protein	chr21q22.1-q22.2|21q22.11	8.70425	0
217508_s_at	C18orf25	BE783279	Hs.116486	chromosome 18 open reading frame 25	chr18q21.1	8.70293	0
203349_s_at	ETV5	NM_004454	Hs.43697	ets variant gene 5 (ets-related molecule)	chr3q28	8.69367	0
203731_s_at	ZFP95	NM_014569	Hs.110839	zinc finger protein 95 homolog (mouse)	chr7q22	8.69234	0
215135_at	DNPEP	AI690583	Hs.258551	aspartyl aminopeptidase	chr2q35	8.68891	0
224474_x_at	SMEK2	BC006215	Hs.516182	SMEK homolog 2, suppressor of mek1 (Dictyostelium) /// SMEK homolog 2, suppressor of mek1 (Dictyostelium)	chr2p16.1	8.67455	0
203354_s_at	PSD3	AW117368	Hs.434255	pleckstrin and Sec7 domain containing 3	chr8pter-p23.3	8.65766	0
210054_at	C4orf15	BC003648	Hs.368454	chromosome 4 open reading frame 15	chr4p16.3	8.63056	0
222624_s_at	ZNF639	AA224199	Hs.632578	zinc finger protein 639	chr3q26.32	8.623	0
224949_at	YIPF5	AA169752	Hs.372050	Yip1 domain family, member 5	chr5q32	8.60119	0
223162_s_at	LCHN	AF116707	Hs.521240	KIAA1147	chr7q34	8.59987	0
225005_at	PHF13	AL039384	Hs.516079	PHD finger protein 13	chr1p36.31	8.56992	0
235683_at	SESN3	BF685808	Hs.191599	sestrin 3	chr11q21	8.56168	0
209034_at	PNRC1	AF279899	Hs.75969	proline-rich nuclear receptor coactivator 1	chr6q15	8.55415	0
1554060_s_at	SETMAR	BC011635	Hs.475300	SET domain and mariner transposase fusion gene	chr3p26.2	8.55339	0
209569_x_at	D4S234E	NM_014392	Hs.518595	DNA segment on chromosome 4 (unique) 234 expressed sequence	chr4p16.3	8.54344	0
204507_s_at	PPP3R1	NM_000945	Hs.280604	protein phosphatase 3 (formerly 2B), regulatory subunit B, 19kDa, alpha isoform (calcineurin B, type I)	chr2p15	8.52069	0
200624_s_at	MATR3	AA577695	Hs.268939	matrin 3	chr5q31.2	8.49551	0
218325_s_at	DIDO1	NM_022105	Hs.517172	death inducer-obliterator 1	chr20q13.33	8.48709	0
1555367_at	ZNF479	AF277624	Hs.616660	zinc finger protein 479	chr7p11.2	8.48303	0
1568908_at	Hs.569621	BC039386	Hs.569621	CDNA clone IMAGE:5298702		8.47571	0
208403_x_at	MAX	NM_002382	Hs.285354	MYC associated factor X	chr14q23	8.46942	0
203533_s_at	CUL5	NM_003478	Hs.440320	cullin 5	chr11q22-q23	8.46477	0
244398_x_at	ZNF684	BE328243	Hs.524767	zinc finger protein 684	chr1p34.2	8.45471	0
204243_at	RLF	NM_012421	Hs.205627	rearranged L-myc fusion	chr1p32	8.4487	0
231933_at	39508	BE781914	Hs.499489	membrane-associated ring finger (C3HC4) 8	chr10q11.21	8.43906	0
209159_s_at	NDRG4	AV724216	Hs.322430	NDRG family member 4	chr16q21-q22.1	8.43176	0
1554248_at	ZNF638	BC024000	Hs.434401	zinc finger protein 638	chr2p13.2-p13.1	8.43009	0
205228_at	RBMS2	NM_002898	Hs.645521	RNA binding motif, single stranded interacting protein 2	chr12q13.3	8.42159	0
219213_at	JAM2	NM_021219	Hs.517227	junctional adhesion molecule 2	chr21q21.2	8.42073	0
212478_at	RMND5A	H65865	Hs.75277	required for meiotic nuclear division 5 homolog A (S. cerevisiae)	chr2p11.2	8.40976	0
202089_s_at	SLC39A6	NM_012319	Hs.79136	solute carrier family 39 (zinc transporter), member 6	chr18q12.2	8.39492	0
226787_at	ZNF18	BF966015	Hs.370473	zinc finger protein 18	chr17p11.2	8.37919	0
220108_at	GNA14	NM_004297	Hs.126715	guanine nucleotide binding protein (G protein), alpha 14	chr9q21	8.36668	0
222567_s_at	RKHD2	AW087789	Hs.465144	ring finger and KH domain containing 2	chr18q21.2	8.36583	0
208868_s_at	GABARAPL1	BF125756	Hs.524250	GABA(A) receptor-associated protein like 1	chr12p13.2	8.36379	0
229903_x_at	RNPC3	AI632212	Hs.632430	RNA-binding region (RNP1, RRM) containing 3	chr1p21	8.35272	0
239433_at	LRRC8E	AA532807	Hs.501511	leucine rich repeat containing 8 family, member E	chr19p13.2	8.34873	0
204798_at	MYB	NM_005375	Hs.531941	v-myb myeloblastosis viral oncogene homolog (avian)	chr6q22-q23	8.34044	0
204587_at	SLC25A14	NM_003951	Hs.194686	solute carrier family 25 (mitochondrial carrier, brain), member 14	chrXq24	8.3222	0
223853_at	BVES	AF204172	Hs.221660	blood vessel epicardial substance	chr6q21	8.26969	0
231339_at	TSPYL6	AA776761	Hs.620508	TSPY-like 6	chr2p16.2	8.26891	0
226832_at	RNF168	BF978778	Hs.250648 /// Hs.651165	Ring finger protein 168 /// Hypothetical protein LOC727900	chr3q29	8.25126	0
234859_at	PLXNA4B	AL137352	Hs.571226	plexin A4, B	chr7q32.3	8.2392	0
226452_at	PDK1	AU146532	Hs.470633	pyruvate dehydrogenase kinase, isozyme 1	chr2q31.1	8.2376	0
229666_s_at	CSTF3	AI653037	Hs.44402	cleavage stimulation factor, 3' pre-RNA, subunit 3, 77kDa	chr11p13	8.23317	0
219765_at	ZNF329	NM_024620	Hs.458377	zinc finger protein 329	chr19q13.43	8.22464	0
204962_s_at	CENPA	NM_001809	Hs.1594	centromere protein A	chr2p24-p21	8.21108	0
227471_at	HACE1	AB037741	Hs.434340	HECT domain and ankyrin repeat containing, E3 ubiquitin protein ligase 1	chr6q21	8.20033	0
220072_at	CSPP1	NM_024790	Hs.370147	centrosome and spindle pole associated protein 1	chr8q13.2	8.19883	0
200794_x_at	DAZAP2	NM_014764	Hs.369761	DAZ associated protein 2	chr12q12	8.17399	0
220004_at	DDX43	NM_018665	Hs.125507	DEAD (Asp-Glu-Ala-Asp) box polypeptide 43	chr6q12-q13	8.16887	0
235745_at	ERN1	AV704183	Hs.133982	endoplasmic reticulum to nucleus signalling 1	chr17q24.2	8.15968	0
1555762_s_at	RBM15	AF364036	Hs.435947	RNA binding motif protein 15	chr1p13	8.14901	0
210824_at	AF130103	AF130103				8.13984	0
221842_s_at	ZNF131	BE972394	Hs.559433	zinc finger protein 131	chr5p12-p11	8.11298	0
1562762_at	C3orf56	AW003479	Hs.591284	chromosome 3 open reading frame 56	chr3q21.3	8.098	0
229949_at	DKFZP434A0131	AA554827	Hs.549079	DKFZp434A0131 protein	chr7q11.23-q21.1	8.06941	0
217971_at	MAP2K1IP1	NM_021970	Hs.647988	mitogen-activated protein kinase kinase 1 interacting protein 1	chr4q23	8.04744	0
210021_s_at	CCNO	BC004877	Hs.3041	uracil-DNA glycosylase 2	chr5p15.2-p13.1	8.04211	0
235180_at	STYX	AI492892	Hs.364980	serine/threonine/tyrosine interacting protein /// similar to serine/threonine/tyrosine interacting protein		8.03492	0
202637_s_at	ICAM1	AI608725	Hs.643447	intercellular adhesion molecule 1 (CD54), human rhinovirus receptor	chr19p13.3-p13.2	8.03479	0
223533_at	LRRC8C	AL136919	Hs.412836	leucine rich repeat containing 8 family, member C	chr1p22.2	8.0339	0
214365_at	TPM3	X04201	Hs.644306	tropomyosin 3	chr1q21.2	8.00667	0
218604_at	LEMD3	NM_014319	Hs.505905	LEM domain containing 3	chr12q14	8.00568	0
213900_at	C9orf61	AA524029	Hs.118003	chromosome 9 open reading frame 61	chr9q13-q21	8.00435	0
228371_s_at	BF196007	BF196007				7.98772	0
240301_at	DPPA2	AI204212	Hs.351113	developmental pluripotency associated 2	chr3q13.13	7.96431	0
221158_at	C21orf66	NM_013329	Hs.644004	chromosome 21 open reading frame 66	chr21q21.3	7.95163	0
223213_s_at	ZHX1	AI123518	Hs.612084	zinc fingers and homeoboxes 1	chr8q24.13	7.95028	0
242450_at	RGMB	AW004714	Hs.526902	RGM domain family, member B	chr5q21.1	7.9285	0
212665_at	TIPARP	AL556438	Hs.12813	TCDD-inducible poly(ADP-ribose) polymerase	chr3q25.31	7.92531	0
244667_at	Hs.586907	AI741645	Hs.125350	CDNA FLJ35683 fis, clone SPLEN2019131		7.9204	0
210497_x_at	SSX2	BC002818	Hs.558712	synovial sarcoma, X breakpoint 2	chrXp11.23-p11.22	7.91098	0
223397_s_at	NIP7	AF161528	Hs.585728	nuclear import 7 homolog (S. cerevisiae)	chr16q22.1	7.90906	0
201599_at	OAT	NM_000274	Hs.523332	ornithine aminotransferase (gyrate atrophy)	chr10q26	7.89435	0
235226_at	CDC2L6	AA994004	Hs.584867	cell division cycle 2-like 6 (CDK8-like)	chr6q21	7.89416	0
1562484_at	FLJ35848	BC041481	Hs.349758	hypothetical protein FLJ35848	chr17q21.31	7.86735	0
218183_at	C16orf5	NM_013399	Hs.572399	chromosome 16 open reading frame 5	chr16p13.3	7.85265	0
207513_s_at	ZNF189	NM_003452	Hs.50123	zinc finger protein 189	chr9q22-q31	7.84623	0
226534_at	KITLG	AI446414	Hs.1048	KIT ligand	chr12q22	7.84111	0
45633_at	GINS3	AI421812	Hs.47125	GINS complex subunit 3 (Psf3 homolog)	chr16q21	7.83424	0
230820_at	Hs.635064	BF111169	Hs.635064	Transcribed locus		7.82935	0
224315_at	DDX20	AL133598	Hs.591405	DEAD (Asp-Glu-Ala-Asp) box polypeptide 20	chr1p21.1-p13.2	7.8041	0
228386_s_at	DDX59	AI831738	Hs.497332	DEAD (Asp-Glu-Ala-Asp) box polypeptide 59	chr1q32.1	7.79789	0
211600_at	U20489	U20489				7.78251	0
214169_at	BE615699	BE615699				7.77386	0
237592_at	C6orf94	AI808751	Hs.121188	chromosome 6 open reading frame 94	chr6q24.2	7.74247	0
209337_at	PSIP1	AF063020	Hs.493516	PC4 and SFRS1 interacting protein 1	chr9p22.3	7.69276	0
230670_at	IGSF10	AW341661	Hs.643584	immunoglobulin superfamily, member 10	chr3q25.1	7.69267	0
243894_at	SLC41A2	BG169689	Hs.577463	solute carrier family 41, member 2	chr12q23.3	7.6893	0
240161_s_at	FLJ37927	AI470220	Hs.646962	Cell division cycle 20 homolog B (S. cerevisiae)	chr5q11.2	7.68049	0
212216_at	PREPL	AW000954	Hs.444349	prolyl endopeptidase-like	chr2p21	7.67375	0
213313_at	RABGAP1	AI922519	Hs.271341	RAB GTPase activating protein 1	chr9q33.2	7.66976	0
212859_x_at	MT1E	BF217861	Hs.534330	metallothionein 1E (functional)	chr16q13	7.6663	0
228705_at	CAPN12	BF197540	Hs.651116	calpain 12	chr19q13.2	7.65772	0
41660_at	CELSR1	AL031588	Hs.252387	cadherin, EGF LAG seven-pass G-type receptor 1 (flamingo homolog, Drosophila)	chr22q13.3	7.64351	0
1552280_at	TIMD4	NM_138379	Hs.334907	T-cell immunoglobulin and mucin domain containing 4	chr5q33.3	7.63876	0
230363_s_at	INPP5F	BE858808	Hs.369755	inositol polyphosphate-5-phosphatase F	chr10q26.11	7.63558	0
224829_at	CPEB4	AA772278	Hs.127126	cytoplasmic polyadenylation element binding protein 4	chr5q21	7.63491	0
241170_at	LOC646951	AI093769	Hs.444293	Similar to CG14142-PA	chr3q25.1	7.63137	0
1556502_at	RP11-151A6.2	BC034289	Hs.651545	CDNA clone IMAGE:4825100		7.62787	0
207735_at	RNF125	NM_017831	Hs.633703	ring finger protein 125	chr18q12.1	7.62153	0
38037_at	HBEGF	M60278	Hs.799	heparin-binding EGF-like growth factor	chr5q23	7.60529	0
242421_at	Hs.613574	AI369956	Hs.613574	Transcribed locus		7.59788	0
210793_s_at	NUP98	U41815	Hs.524750	nucleoporin 98kDa	chr11p15.5	7.57205	0
218271_s_at	PARL	NM_018622	Hs.478469	presenilin associated, rhomboid-like	chr3q27.1	7.55377	0
228912_at	AI436136	AI436136				7.55095	0
212031_at	RBM25	AV757384	Hs.531106	RNA binding motif protein 25	chr14q24.3	7.53187	0
221685_s_at	CCDC99	AF269167	Hs.368710	coiled-coil domain containing 99	chr5q35.1	7.52118	0
1554486_a_at	C6orf114	BC009205		chromosome 6 open reading frame 114	chr6p23	7.51754	0
200769_s_at	MAT2A	NM_005911	Hs.516157	methionine adenosyltransferase II, alpha	chr2p11.2	7.50828	0
213697_at	HIPK3	AW291829	Hs.201918	homeodomain interacting protein kinase 3	chr11p13	7.50738	0
219409_at	SNIP1	NM_024700	Hs.471951	Smad nuclear interacting protein 1	chr1p34.3	7.48916	0
202083_s_at	SEC14L1	AI017770	Hs.464184	SEC14-like 1 (S. cerevisiae)	chr17q25.1-17q25.2	7.44746	0
226412_at	C6orf111	N66397	Hs.520287	chromosome 6 open reading frame 111	chr6q16.3	7.4421	0
227445_at	ZNF689	W80378	Hs.454685	zinc finger protein 689	chr16p11.2	7.44075	0
205712_at	PTPRD	NM_002839	Hs.446083	protein tyrosine phosphatase, receptor type, D	chr9p23-p24.3	7.43419	0
244841_at	SEC24A	AI080364	Hs.595540	SEC24 related gene family, member A (S. cerevisiae) /// family with sequence similarity 39, member D pseudogene	chr5q31.1 /// chr15q26.3	7.43378	0
202033_s_at	RB1CC1	BG402105	Hs.196102	RB1-inducible coiled-coil 1	chr8p22-q21.13	7.42256	0
210160_at	PAFAH1B2	BC000398		platelet-activating factor acetylhydrolase, isoform Ib, beta subunit 30kDa	chr11q23	7.42064	0
223392_s_at	TSHZ3	BF510588	Hs.278436	teashirt family zinc finger 3	chr19q12	7.41228	0
224502_s_at	KIAA1191	BC006316	Hs.519783	KIAA1191 /// KIAA1191	chr5q35.2	7.39826	0
214700_x_at	RIF1	AK000323	Hs.536537	RAP1 interacting factor homolog (yeast)	chr2q23.3	7.38273	0
219785_s_at	FBXO31	NM_024735	Hs.567582	F-box protein 31	chr16q24.2	7.37598	0
204518_s_at	PPIC	NM_000943	Hs.110364	peptidylprolyl isomerase C (cyclophilin C)	chr5q23.2	7.34112	0
218878_s_at	SIRT1	NM_012238	Hs.369779	sirtuin (silent mating type information regulation 2 homolog) 1 (S. cerevisiae)	chr10q21.3	7.31754	0
203348_s_at	ETV5	BF060791	Hs.43697	ets variant gene 5 (ets-related molecule)	chr3q28	7.29541	0
218508_at	DCP1A	NM_018403	Hs.476353	DCP1 decapping enzyme homolog A (S. cerevisiae)	chr3p21.1	7.29385	0
231051_at	SLC16A9	W69743	Hs.648790	Full length insert cDNA clone ZD51E06		7.28671	0
228953_at	WHDC1	AI023634	Hs.377360	WAS protein homology region 2 domain containing 1	chr15q25.2	7.2848	0
225507_at	C6orf111	BF591408	Hs.520287	chromosome 6 open reading frame 111	chr6q16.3	7.2829	0
229106_at	DYNLL2	AA401429	Hs.591176	dynein, light chain, LC8-type 2	chr17q22	7.25783	0
218644_at	PLEK2	NM_016445	Hs.170473	pleckstrin 2	chr14q23.3	7.25769	0
214743_at	CUTL1	BE046521	Hs.191482	cut-like 1, CCAAT displacement protein (Drosophila)	chr7q22.1	7.24416	0
205182_s_at	ZNF324	NM_014347	Hs.515660	zinc finger protein 324	chr19q13.43	7.23872	0
205257_s_at	AMPH	NM_001635	Hs.592182	amphiphysin (Stiff-Man syndrome with breast cancer 128kDa autoantigen)	chr7p14-p13	7.23571	0
209753_s_at	TMPO	BG391171	Hs.11355	thymopoietin	chr12q22	7.22951	0
218737_at	SBNO1	NM_018183	Hs.577403	strawberry notch homolog 1 (Drosophila)	chr12q24.31	7.21249	0
36030_at	HOM-TES-103	AL080214	Hs.15243	hypothetical protein LOC25900	chr12p13.3	7.19672	0
242770_at	LOC642236	AI167592	Hs.640156	CDNA FLJ44826 fis, clone BRACE3046762		7.16626	0
213137_s_at	PTPN2	AI828880	Hs.123352	protein tyrosine phosphatase, non-receptor type 2	chr18p11.3-p11.2	7.16212	0
226907_at	PPP1R14C	N32557	Hs.486798	protein phosphatase 1, regulatory (inhibitor) subunit 14C	chr6q24.3-q25.3	7.16145	0
204325_s_at	NF1	NM_000267	Hs.113577	neurofibromin 1 (neurofibromatosis, von Recklinghausen disease, Watson disease)	chr17q11.2	7.16051	0
228753_at	Hs.432792	AI041217	Hs.432792	Transcribed locus, moderately similar to XP_001148836.1 hypothetical protein [Pan troglodytes]		7.15862	0
224830_at	NUDT21	AL520677	Hs.528834	nudix (nucleoside diphosphate linked moiety X)-type motif 21	chr16q13	7.14634	0
214686_at	ZNF266	AA868898	Hs.465838	zinc finger protein 266	chr19p13.2	7.13973	0
213338_at	RIS1	BF062629	Hs.35861	transmembrane protein 158	chr3p21.3	7.12511	0
202938_x_at	CTA-126B4.3	NM_015703	Hs.534041	CGI-96 protein /// similar to CGI-96	chr22q13.2-q13.31 /// chr22q13.2	7.1142	0
208019_at	ZNF157	NM_003446				7.10838	0
209706_at	NKX3-1	AF247704	Hs.55999	NK3 transcription factor related, locus 1 (Drosophila)	chr8p21	7.105	0
229337_at	USP2	AW274034	Hs.524085	ubiquitin specific peptidase 2	chr11q23.3	7.08482	0
206122_at	SOX15	NM_006942	Hs.95582	SRY (sex determining region Y)-box 15	chr17p13	7.07848	0
202521_at	CTCF	NM_006565	Hs.368367	CCCTC-binding factor (zinc finger protein)	chr16q21-q22.3	7.07489	0
217559_at	RPL10L	AI001784	Hs.308332	ribosomal protein L10-like	chr14q13-q21	7.06807	0
215267_s_at	SLC8A2	AI127885	Hs.172884	solute carrier family 8 (sodium-calcium exchanger), member 2	chr19q13.3	7.06801	0
243560_at	Hs.553158	BF886735	Hs.553158	Transcribed locus		7.05217	0
225657_at	LOC152217	BE563042	Hs.118820	hypothetical protein BC007882	chr3q29	7.01648	0
234295_at	DBR1	AK000116	Hs.477700	debranching enzyme homolog 1 (S. cerevisiae)	chr3q22.3	7.01044	0
1561418_at	Hs.434739	BC041482	Hs.434739	Homo sapiens, clone IMAGE:5403381, mRNA		7.00323	0
226175_at	TTC9C	AI890604	Hs.31704	tetratricopeptide repeat domain 9C	chr11q12.3	6.99868	0
226000_at	CTTNBP2NL	AI423056	Hs.485899	CTTNBP2 N-terminal like	chr1p13.2	6.98627	0
237040_at	CWF19L2	BF185264	Hs.212140	CWF19-like 2, cell cycle control (S. pombe)	chr11q22.3	6.96764	0
208735_s_at	CTDSP2	AF022231	Hs.524530	CTD (carboxy-terminal domain, RNA polymerase II, polypeptide A) small phosphatase 2	chr12q13-q15	6.95503	0
202334_s_at	UBE2B	AI768723	Hs.644421	ubiquitin-conjugating enzyme E2B (RAD6 homolog)	chr5q23-q31	6.95397	0
220048_at	EDAR	NM_022336	Hs.171971	ectodysplasin A receptor	chr2q11-q13	6.95218	0
209186_at	ATP2A2	M23114	Hs.506759	ATPase, Ca++ transporting, cardiac muscle, slow twitch 2	chr12q23-q24.1	6.94835	0
223160_s_at	KIAA2010	AK024297	Hs.533887	SMEK homolog 1, suppressor of mek1 (Dictyostelium)	chr14q32.12	6.93801	0
226650_at	ZFAND2A	AI984061	Hs.648111	zinc finger, AN1-type domain 2A	chr7p22.3	6.93308	0
209063_x_at	PAIP1	BF248165	Hs.482038	poly(A) binding protein interacting protein 1	chr5p12	6.9329	0
209989_at	ZNF268	AF317549	Hs.183291	zinc finger protein 268	chr12q24.33	6.92138	0
235089_at	FBXL20	AI122770	Hs.462946	F-box and leucine-rich repeat protein 20	chr17q12	6.9194	0
200912_s_at	EIF4A2	NM_001967	Hs.651261	eukaryotic translation initiation factor 4A, isoform 2	chr3q28	6.91477	0
202560_s_at	C1orf77	NM_015607	Hs.611057	chromosome 1 open reading frame 77	chr1q21.3	6.91403	0
216641_s_at	LAD1	U58994	Hs.519035	ladinin 1	chr1q25.1-q32.3	6.90586	0
242218_at	PPARD	AI201116				6.88945	0
231517_at	ZYG11A	AW243917	Hs.105268	zyg-11 homolog A (C. elegans)	chr1p32.3	6.88685	0
210093_s_at	MAGOH	AF067173	Hs.421576	mago-nashi homolog, proliferation-associated (Drosophila)	chr1p34-p33	6.87158	0
1552326_a_at	CCDC11	NM_145020	Hs.132701	coiled-coil domain containing 11	chr18q21.1	6.84262	0
218872_at	TESC	NM_017899	Hs.525709	tescalcin	chr12q24.22	6.83525	0
201023_at	TAF7	NM_005642	Hs.438838	TAF7 RNA polymerase II, TATA box binding protein (TBP)-associated factor, 55kDa	chr5q31	6.82485	0
227294_at	ZNF689	AI474448	Hs.454685	zinc finger protein 689	chr16p11.2	6.82466	0
225073_at	PPHLN1	NM_016488	Hs.444157	periphilin 1	chr12q12	6.81307	0
214455_at	HIST1H2BC	NM_003526	Hs.182137	histone cluster 1, H2bg /// histone cluster 1, H2bc	chr6p21.3	6.81066	0
219226_at	CRKRS	NM_016507	Hs.416108	Cdc2-related kinase, arginine/serine-rich	chr17q12	6.80788	0
229428_at	PARG	AI400463	Hs.536158	Poly (ADP-ribose) glycohydrolase	chr10q11.23	6.80351	0
219303_at	C13orf7	NM_024546	Hs.567576	chromosome 13 open reading frame 7	chr13q31.1	6.8005	0
210283_x_at	PAIP1	BC005295	Hs.482038	poly(A) binding protein interacting protein 1	chr5p12	6.79088	0
218310_at	RABGEF1	NM_014504	Hs.530053	RAB guanine nucleotide exchange factor (GEF) 1	chr7q11.21	6.78559	0
200673_at	LAPTM4A	NM_014713	Hs.467807	lysosomal-associated protein transmembrane 4 alpha	chr2p24.1	6.76307	0
212242_at	TUBA1	AL565074	Hs.75318	tubulin, alpha 1	chr2q35	6.75442	0
220215_at	ZNF669	NM_024804	Hs.163754	zinc finger protein 669	chr1q44	6.74234	0
241948_at	PIP5K1B	AI051290	Hs.534371	Family with sequence similarity 122A	chr9q21.11	6.74098	0
228526_at	NANOS1	BE467534	Hs.591918	Nanos homolog 1 (Drosophila)	chr10q26.11	6.74038	0
214138_at	ZNF79	AA284829	Hs.522399	zinc finger protein 79	chr9q34	6.72677	0
235206_at	SCAND1	AA845353	Hs.584909	SCAN domain containing 1	chr20q11.1-q11.23	6.71987	0
240304_s_at	LOC646769	BG484769	Hs.115838	transmembrane channel-like 5	chr16p12.3	6.70893	0
224747_at	UBE2Q2	AK000617	Hs.23033	ubiquitin-conjugating enzyme E2Q (putative) 2	chr15q24.2	6.70404	0
203945_at	ARG2	NM_001172	Hs.647583	arginase, type II	chr14q24.1-q24.3	6.6571	0
213940_s_at	FNBP1	AU145053	Hs.189409	formin binding protein 1	chr9q34	6.65685	0
207438_s_at	RNUT1	NM_005701	Hs.21577	snurportin 1	chr15q24.2	6.64628	0
212943_at	KIAA0528	AB011100	Hs.271014	KIAA0528	chr12p12.1	6.64411	0
212016_s_at	PTBP1	AA679988	Hs.172550	polypyrimidine tract binding protein 1	chr19p13.3	6.6434	0
207899_at	GIP	NM_004123	Hs.1454	gastric inhibitory polypeptide	chr17q21.3-q22	6.63788	0
208479_at	KCNA1	NM_000217	Hs.584770	potassium voltage-gated channel, shaker-related subfamily, member 1 (episodic ataxia with myokymia)	chr12p13.32	6.63273	0
202166_s_at	PPP1R2	NM_006241	Hs.535731	protein phosphatase 1, regulatory (inhibitor) subunit 2	chr3q29	6.62875	0
231385_at	DPPA3	AI066520	Hs.131358	developmental pluripotency associated 3	chr12p13.31	6.6277	0
1554264_at	CKAP2	BC010901	Hs.444028	cytoskeleton associated protein 2	chr13q14	6.62556	0
240313_at	DMRTB1	AI198850	Hs.131654	DMRT-like family B with proline-rich C-terminal, 1	chr1p32.3	6.62434	0
1566472_s_at	RETSAT	AK098125	Hs.440401	retinol saturase (all-trans-retinol 13,14-reductase)	chr2p11.2	6.61966	0
212599_at	AUTS2	AK025298	Hs.21631	autism susceptibility candidate 2	chr7q11.22	6.61734	0
226980_at	DEPDC1B	AK001166	Hs.482233	DEP domain containing 1B	chr5q12.1	6.61554	0
225640_at	LOC401504	AA875998	Hs.446271	hypothetical gene supported by AK091718	chr9p13.2	6.58984	0
205135_s_at	NUFIP1	AL049842	Hs.525006	nuclear fragile X mental retardation protein interacting protein 1	chr13q14	6.58086	0
213026_at	ATG12	BE965998	Hs.264482	ATG12 autophagy related 12 homolog (S. cerevisiae)	chr5q21-q22	6.56941	0
201604_s_at	PPP1R12A	NM_002480	Hs.49582	protein phosphatase 1, regulatory (inhibitor) subunit 12A	chr12q15-q21	6.56913	0
213325_at	PVRL3	AA129716	Hs.293917	poliovirus receptor-related 3	chr3q13	6.5652	0
219636_s_at	ARMC9	NM_025139	Hs.471610	armadillo repeat containing 9	chr2q37.1	6.55754	0
219022_at	C12orf43	NM_022895	Hs.528671	chromosome 12 open reading frame 43	chr12q	6.54634	0
212271_at	MAPK1	AA195999	Hs.431850	mitogen-activated protein kinase 1	chr22q11.2|22q11.21	6.54633	0
221208_s_at	C11orf61	NM_024631	Hs.146079	chromosome 11 open reading frame 61	chr11q24.2	6.54223	0
1555106_a_at	CTDSPL2	BC035744	Hs.497967	CTD (carboxy-terminal domain, RNA polymerase II, polypeptide A) small phosphatase like 2	chr15q15.3	6.53445	0
201846_s_at	RYBP	NM_012234	Hs.7910	RING1 and YY1 binding protein	chr3p13	6.51284	0
221563_at	DUSP10	N36770	Hs.497822	dual specificity phosphatase 10	chr1q41	6.50005	0
210092_at	MAGOH	AF067173	Hs.421576	mago-nashi homolog, proliferation-associated (Drosophila)	chr1p34-p33	6.49439	0
222619_at	ZNF281	AU150752	Hs.59757	zinc finger protein 281	chr1q32.1	6.48023	0
222574_s_at	DHX40	BF431360	Hs.29403	DEAH (Asp-Glu-Ala-His) box polypeptide 40	chr17q23.1	6.47286	0
214642_x_at	MAGEA5	AI200443		melanoma antigen family A, 5	chrXq28	6.45635	0
202302_s_at	FLJ11021	NM_023012	Hs.432996	similar to splicing factor, arginine/serine-rich 4	chr12q24.31	6.45551	0
213272_s_at	LOC57146	AF070596	Hs.258212	transmembrane protein 159	chr16p12	6.44953	0
241368_at	Hs.131034	AI190693		lipid storage droplet protein 5	chr19p13.3	6.43937	0
203653_s_at	COIL	BG391060	Hs.532795	coilin	chr17q22-q23	6.41642	0
214221_at	ALMS1	AI825212	Hs.184720	Alstrom syndrome 1	chr2p13	6.4123	0
205519_at	WDR76	NM_024908	Hs.250154	WD repeat domain 76	chr15q15.3	6.411	0
203321_s_at	KIAA0863	AK022688	Hs.131915	zinc finger protein 508	chr18q23	6.4085	0
215087_at	C15orf39	AL109730	Hs.17936	chromosome 15 open reading frame 39	chr15q24.2	6.40842	0
231595_at	XLKD1	AI075905	Hs.439524	tRNA 5-methylaminomethyl-2-thiouridylate methyltransferase	chr22q13	6.38675	0
208398_s_at	TBPL1	NM_004865	Hs.486507	TBP-like 1	chr6q22.1-q22.3	6.38134	0
226479_at	KBTBD6	AL359577	Hs.534040	kelch repeat and BTB (POZ) domain containing 6	chr13q14.11	6.3768	0
214659_x_at	YLPM1	AC007956	Hs.531111	YLP motif containing 1	chr14q24.3	6.37565	0
223271_s_at	CTDSPL2	AF161543	Hs.497967	CTD (carboxy-terminal domain, RNA polymerase II, polypeptide A) small phosphatase like 2	chr15q15.3	6.37546	0
211051_s_at	EXTL3	BC006363	Hs.491354	exostoses (multiple)-like 3 /// exostoses (multiple)-like 3	chr8p21	6.35696	0
227538_at	CRSP7	AW967619	Hs.356467	cofactor required for Sp1 transcriptional activation, subunit 7, 70kDa	chr19p13.11	6.35694	0
1557279_at	Hs.90221	CA389575	Hs.90221	EST from clone 27306, 5' end		6.35191	0
240667_at	C13orf21	AW967590	Hs.377972	Chromosome 13 open reading frame 21	chr13q14.11	6.34665	0
238602_at	MGC42174	AL036541	Hs.471637	hypothetical protein MGC42174	chr2q37.1	6.33009	0
203287_at	LAD1	NM_005558	Hs.519035	ladinin 1	chr1q25.1-q32.3	6.32989	0
230887_at	CDC14B	AI921238	Hs.567757	CDC14 cell division cycle 14 homolog B (S. cerevisiae) /// CDC14 cell division cycle 14 homolog C (S. cerevisiae)	chr9q22.33 /// chr7p12.3	6.31627	0
218486_at	KLF11	AA149594	Hs.12229	Kruppel-like factor 11	chr2p25	6.31506	0
201048_x_at	RAB6A	NM_002869	Hs.503222	RAB6A, member RAS oncogene family	chr11q13.3	6.30187	0
208785_s_at	MAP1LC3B	BE893893	Hs.356061	microtubule-associated protein 1 light chain 3 beta	chr16q24.2	6.29133	0
221620_s_at	MGC4825	AF061264	Hs.460141	family with sequence similarity 121B /// NODAL modulator 3	chrXp22.11 /// chr16p13	6.28825	0
218113_at	TMEM2	NM_013390	Hs.494146	transmembrane protein 2	chr9q13-q21	6.27731	0
204433_s_at	SPATA2	U28164	Hs.48513	spermatogenesis associated 2	chr20q13.1-q13.2	6.27515	0
219753_at	STAG3	NM_012447	Hs.592283	stromal antigen 3	chr7q22.1	6.26901	0
242912_at	Hs.640191	AI041215	Hs.640191	CDNA FLJ43851 fis, clone TESTI4006728		6.24978	0
228809_at	CXorf40A	AW006998	Hs.534641	chromosome X open reading frame 40A	chrXq28	6.24731	0
220980_s_at	ADPGK	NM_031284	Hs.513013	ADP-dependent glucokinase /// ADP-dependent glucokinase	chr15q24.1	6.24595	0
201684_s_at	C14orf92	BF001668	Hs.555910	KIAA0737	chr14q11.2	6.23745	0
233217_at	Hs.606581	AV741679	Hs.591198	ecotropic viral integration site 2A	chr17q11.2	6.23406	0
201799_s_at	OSBP	AI927993	Hs.597091	oxysterol binding protein	chr11q12-q13	6.19788	0
238093_at	LOC441476	AA778183	Hs.372640	Hypothetical gene supported by AK097565; BC033939	chr9q34.3	6.18755	0
203849_s_at	KIF1A	BG473130	Hs.516802	kinesin family member 1A	chr2q37.3	6.16791	0
1553528_a_at	TAF5	NM_139052	Hs.96103	TAF5 RNA polymerase II, TATA box binding protein (TBP)-associated factor, 100kDa	chr10q24-q25.2	6.16695	0
210178_x_at	FUSIP1	AF047448	Hs.3530	FUS interacting protein (serine/arginine-rich) 1 /// similar to FUS-interacting serine-arginine-rich protein 1 (TLS-associated protein with Ser-Arg repeats) (TLS-associated protein with SR repeats) (TASR) (TLS-associated serine-arginine protein) (TLS-asso	chr1p36.11	6.15576	0
219439_at	C1GALT1	NM_020156	Hs.592180	core 1 synthase, glycoprotein-N-acetylgalactosamine 3-beta-galactosyltransferase, 1	chr7p14-p13	6.11239	0
240859_at	N20928	N20928				6.10216	0
239457_at	ATP8B3	AA905217	Hs.306212	ATPase, Class I, type 8B, member 3	chr19p13.3	6.1021	0
232204_at	EBF	AF208502	Hs.308048	early B-cell factor 1	chr5q34	6.09344	0
212117_at	RHOQ	BF978689	Hs.643481	ras homolog gene family, member Q	chr2p21	6.08383	0
203406_at	MFAP1	NM_005926	Hs.61418	microfibrillar-associated protein 1	chr15q15-q21	6.08154	0
203575_at	CSNK2A2	NM_001896	Hs.82201	casein kinase 2, alpha prime polypeptide	chr16q21	6.07082	0
1567213_at	PNN	U59479	Hs.409965	pinin, desmosome associated protein	chr14q21.1	6.06251	0
202909_at	EPM2AIP1	NM_014805	Hs.28020	EPM2A (laforin) interacting protein 1	chr3p22.1	6.05919	0
208995_s_at	PPIG	U40763	Hs.470544	peptidylprolyl isomerase G (cyclophilin G)	chr2q31.1	6.05656	0
219382_at	SERTAD3	NM_013368	Hs.515412	SERTA domain containing 3	chr19q13.2	6.05104	0
226883_at	Hs.13268	T89044	Hs.13268	CDNA clone IMAGE:4793058		6.04508	0
209304_x_at	GADD45B	AF087853	Hs.110571	growth arrest and DNA-damage-inducible, beta	chr19p13.3	6.04184	0
219578_s_at	CPEB1	NM_030594	Hs.547988	cytoplasmic polyadenylation element binding protein 1	chr15q25.2	6.03992	0
225998_at	GAB1	AK022142	Hs.80720	GRB2-associated binding protein 1	chr4q31.21	6.03772	0
1552348_at	PRSS33	NM_152891	Hs.280658	protease, serine, 33	chr16p13.3	6.0259	0
222889_at	DCLRE1B	AI703304	Hs.591412	DNA cross-link repair 1B (PSO2 homolog, S. cerevisiae)	chr1p13.2	6.02443	0
223251_s_at	ANKRD10	BC001727	Hs.525163	ankyrin repeat domain 10	chr13q34	6.02231	0
204396_s_at	GRK5	NM_005308	Hs.524625	G protein-coupled receptor kinase 5	chr10q24-qter	6.0207	0
204782_at	NM_022443	NM_022443				6.01097	0
210239_at	IRX5	U90304	Hs.435730	iroquois homeobox protein 5	chr16q11.2-q13	5.99164	0
232981_s_at	AP1GBP1	AF090924	Hs.101480	AP1 gamma subunit binding protein 1	chr17q12	5.98077	0
228281_at	FLJ25416	BF343258	Hs.165607	hypothetical protein FLJ25416	chr11q14.1	5.97518	0
201499_s_at	USP7	NM_003470	Hs.386939	ubiquitin specific peptidase 7 (herpes virus-associated)	chr16p13.3	5.97418	0
202495_at	TBCC	NM_003192	Hs.75064	tubulin folding cofactor C	chr6pter-p12.1	5.96977	0
223779_at	MGC10981	BC004397		hypothetical protein MGC10981	chr4p16.1	5.96302	0
227936_at	TMEM68	AI671172	Hs.420076	transmembrane protein 68	chr8q12.1	5.96255	0
213286_at	ZFR	BF445199	Hs.435231	zinc finger RNA binding protein	chr5p13.3	5.95476	0
216112_at	PKN2	AU157200	Hs.440833	Protein kinase N2	chr1p22.2	5.94008	0
200734_s_at	ARF3	BG341906	Hs.119177	ADP-ribosylation factor 3	chr12q13	5.92422	0
229198_at	USP35	AB037793	Hs.531249	ubiquitin specific peptidase 35	chr11q14.1	5.86857	0
205794_s_at	NOVA1	NM_002515	Hs.31588	neuro-oncological ventral antigen 1	chr14q	5.86834	0
227746_at	ELAVL1	BE047452	Hs.184492	ELAV (embryonic lethal, abnormal vision, Drosophila)-like 1 (Hu antigen R)	chr19p13.2	5.85727	0
237154_at	AA601997	AA601997	Hs.195040	Hydroxysteroid (11-beta) dehydrogenase 1	chr1q32-q41	5.85419	0
213754_s_at	PAIP1	AW613203	Hs.482038	poly(A) binding protein interacting protein 1	chr5p12	5.85403	0
234192_s_at	GKAP1	AK026487	Hs.522255	G kinase anchoring protein 1	chr9q21.32	5.85225	0
229852_at	Hs.633762	AW779092	Hs.633762	nicotinamide nucleotide adenylyltransferase 1	chr1p32-p35	5.84977	0
208886_at	H1F0	BC000145	Hs.226117	H1 histone family, member 0	chr22q13.1	5.84834	0
205613_at	SYT17	NM_016524	Hs.258326	synaptotagmin XVII	chr16p12.3	5.83918	0
225613_at	MAST4	AI096389	Hs.595458	microtubule associated serine/threonine kinase family member 4	chr5q12.3	5.83896	0
205339_at	STIL	NM_003035	Hs.525198	SCL/TAL1 interrupting locus	chr1q32|1p32	5.83043	0
1557664_at	LOC340239	BC042751	Hs.591823	hypothetical protein LOC340239	chr7q11.21	5.82927	0
203597_s_at	WBP4	AI734228	Hs.411300	WW domain binding protein 4 (formin binding protein 21)	chr13q14.11	5.8209	0
222380_s_at	PDCD6	AI907083	Hs.50823	Programmed cell death 6	chr5pter-p15.2	5.82077	0
206176_at	BMP6	NM_001718	Hs.285671	bone morphogenetic protein 6	chr6p24-p23	5.81556	0
217692_at	LOC388335	AW371924	Hs.462230	Similar to RIKEN cDNA A730055C05 gene	chr17p13.1	5.81287	0
218719_s_at	GINS3	NM_022770	Hs.47125	GINS complex subunit 3 (Psf3 homolog)	chr16q21	5.81021	0
214959_s_at	API5	AF229253	Hs.435771	apoptosis inhibitor 5	chr11p12-q12	5.80849	0
223333_s_at	ANGPTL4	AF169312	Hs.9613	angiopoietin-like 4	chr19p13.3	5.78804	0
214714_at	ZNF394	AK022360	Hs.386324	zinc finger protein 394	chr7q22.1	5.78642	0
230546_at	VASH1	AA142893	Hs.525479	vasohibin 1	chr14q24.3	5.76622	0
221547_at	PRPF18	BC000794	Hs.161181	PRP18 pre-mRNA processing factor 18 homolog (S. cerevisiae)	chr10p13	5.76359	0
202579_x_at	HMGN4	NM_006353	Hs.236774	high mobility group nucleosomal binding domain 4	chr6p21.3	5.75272	0
228010_at	PPP2R2C	AI669212	Hs.479069	protein phosphatase 2 (formerly 2A), regulatory subunit B (PR 52), gamma isoform	chr4p16.1	5.74962	0
226565_at	TMEM99	AW054855	Hs.353163	transmembrane protein 99	chr17q21.2	5.74338	0
202203_s_at	AMFR	NM_001144	Hs.295137	autocrine motility factor receptor	chr16q21	5.73146	0
203135_at	TBP	NM_003194	Hs.590872	TATA box binding protein	chr6q27	5.72934	0
202413_s_at	USP1	NM_003368	Hs.35086	ubiquitin specific peptidase 1	chr1p31.3	5.717	0
206113_s_at	RAB5A	NM_004162	Hs.475663	RAB5A, member RAS oncogene family	chr3p24-p22	5.71463	0
211425_x_at	SSX4	AF257500	Hs.648298	synovial sarcoma, X breakpoint 4 /// synovial sarcoma, X breakpoint 4B	chrXp11.23	5.7069	0
222067_x_at	HIST1H2BD	AL353759	Hs.591797	histone cluster 1, H2bd	chr6p21.3	5.69576	0
222657_s_at	UBE2W	AK024050	Hs.128841	ubiquitin-conjugating enzyme E2W (putative)	chr8q21.11	5.68065	0
220198_s_at	EIF5A2	NM_020390	Hs.164144	eukaryotic translation initiation factor 5A2	chr3q26.2	5.67192	0
229864_at	TMEM103	BE503382	Hs.311100	Transmembrane protein 103	chr3p21.31	5.66615	0
1555653_at	HNRPA3P1	BC012090	Hs.516539	heterogeneous nuclear ribonucleoprotein A3	chr2q31.2	5.66156	0
231608_at	Hs.474693	H10408	Hs.474693	Transcribed locus		5.66099	0
211126_s_at	CSRP2	U46006	Hs.530904	cysteine and glycine-rich protein 2	chr12q21.1	5.65263	0
235529_x_at	C20orf118	BF437747	Hs.472630	Chromosome 20 open reading frame 118	chr20q11.23	5.65124	0
208810_at	DNAJB6	AF080569	Hs.504270	DnaJ (Hsp40) homolog, subfamily B, member 6 /// similar to DnaJ (Hsp40) homolog, subfamily B, member 6 isoform a	chr7q36.3 /// chr11q24.2	5.64231	0
219286_s_at	RBM15	NM_022768	Hs.435947	RNA binding motif protein 15	chr1p13	5.63717	0
217859_s_at	SLC39A9	NM_018375	Hs.432690	solute carrier family 39 (zinc transporter), member 9	chr14q24.1	5.63637	0
217111_at	AMACR	AK022765	Hs.508343	alpha-methylacyl-CoA racemase	chr5p13.2-q11.1	5.63142	0
231718_at	SLU7	NM_006425	Hs.435342	SLU7 splicing factor homolog (S. cerevisiae)	chr5q33.3	5.62973	0
210033_s_at	SPAG6	AF079363	Hs.7444	sperm associated antigen 6	chr10p12.2	5.6279	0
223805_at	OSBPL6	AF323728	Hs.318775	oxysterol binding protein-like 6	chr2q31-q32.1	5.60894	0
211738_x_at	ELA3A	BC005918	Hs.181289	elastase 3A, pancreatic /// elastase 3A, pancreatic	chr1p36.12	5.6071	0
210290_at	ZNF174	BC001161	Hs.155204	zinc finger protein 174	chr16p13.3	5.59114	0
213136_at	PTPN2	AI828880	Hs.123352	protein tyrosine phosphatase, non-receptor type 2	chr18p11.3-p11.2	5.58801	0
201179_s_at	GNAI3	J03005	Hs.73799	guanine nucleotide binding protein (G protein), alpha inhibiting activity polypeptide 3	chr1p13	5.5843	0
244235_at	IVNS1ABP	AW273860	Hs.497183	influenza virus NS1A binding protein	chr1q25.1-q31.1	5.58121	0
207666_x_at	SSX3	NM_021014	Hs.558445	synovial sarcoma, X breakpoint 3	chrXp11.23	5.57446	0
205295_at	CKMT2	NM_001825	Hs.80691	creatine kinase, mitochondrial 2 (sarcomeric)	chr5q13.3	5.56986	0
208496_x_at	HIST1H3G	NM_003534	Hs.247813	histone cluster 1, H3g	chr6p21.3	5.56814	0
222989_s_at	UBQLN1	NM_013438	Hs.9589	ubiquilin 1	chr9q22|9q21.2-q21.3	5.5648	0
218830_at	RPL26L1	NM_016093	Hs.546390	ribosomal protein L26-like 1	chr5q35.2	5.54966	0
203088_at	FBLN5	NM_006329	Hs.332708	fibulin 5	chr14q32.1	5.5492	0
223339_at	ATPIF1	BC001867	Hs.590908	ATPase inhibitory factor 1		5.52941	0
210104_at	MED6	AF074723	Hs.497353	mediator of RNA polymerase II transcription, subunit 6 homolog (S. cerevisiae)	chr14q24.2	5.51793	0
218482_at	ENY2	NM_020189	Hs.492555	enhancer of yellow 2 homolog (Drosophila)	chr8q23.1	5.51228	0
210734_x_at	MAX	M64240	Hs.285354	MYC associated factor X	chr14q23	5.50895	0
204641_at	NEK2	NM_002497	Hs.153704	NIMA (never in mitosis gene a)-related kinase 2	chr1q32.2-q41	5.50483	0
202724_s_at	FOXO1A	NM_002015	Hs.370666	forkhead box O1A (rhabdomyosarcoma)	chr13q14.1	5.49027	0
203250_at	RBM16	NM_014892	Hs.591329	RNA binding motif protein 16	chr6q25.1-q25.3	5.47714	0
229111_at	MASP2	AA033699	Hs.632369	Mannan-binding lectin serine peptidase 2	chr1p36.3-p36.2	5.47474	0
222204_s_at	RRN3	AL110238	Hs.460078	RRN3 RNA polymerase I transcription factor homolog (S. cerevisiae)	chr16p12	5.46947	0
208511_at	PTTG3	NM_021000	Hs.647156	pituitary tumor-transforming 3	chr8q13.1	5.46819	0
209142_s_at	UBE2G1	BC002775	Hs.462035	ubiquitin-conjugating enzyme E2G 1 (UBC7 homolog, yeast)	chr1q42|17p13.2	5.45394	0
218647_s_at	YRDC	NM_024640	Hs.301564	yrdC domain containing (E. coli)	chr1p34.3	5.45123	0
219787_s_at	ECT2	NM_018098	Hs.518299	epithelial cell transforming sequence 2 oncogene	chr3q26.1-q26.2	5.44357	0
232048_at	FAM76B	BF214358	Hs.288304	family with sequence similarity 76, member B	chr11q21	5.43933	0
215075_s_at	GRB2	L29511	Hs.444356	growth factor receptor-bound protein 2	chr17q24-q25	5.43087	0
203502_at	BPGM	NM_001724	Hs.198365	2,3-bisphosphoglycerate mutase /// 2,3-bisphosphoglycerate mutase	chr7q31-q34	5.42911	0
219527_at	MOSC2	NM_017898	Hs.369042	MOCO sulphurase C-terminal domain containing 2	chr1q41	5.42269	0
204682_at	LTBP2	NM_000428	Hs.512776	latent transforming growth factor beta binding protein 2	chr14q24	5.42163	0
223711_s_at	THYN1	AF182413	Hs.13645	thymocyte nuclear protein 1	chr11q25	5.40978	0
202097_at	NUP153	NM_005124	Hs.633334	nucleoporin 153kDa	chr6p22.3	5.40084	0
227859_at	RBJ	AV706343	Hs.434993	Ras-associated protein Rap1	chr2p23.3	5.36947	0
234937_x_at	ZFP28	AC007228	Hs.14794	zinc finger protein 28 homolog (mouse)		5.3443	0
208523_x_at	HIST1H2BI	NM_003525	Hs.553506	histone cluster 1, H2bi	chr6p21.3	5.33242	0
226099_at	ELL2	AI924426	Hs.592742	elongation factor, RNA polymerase II, 2	chr5q15	5.32966	0
203492_x_at	CEP57	AA918224	Hs.101014	centrosomal protein 57kDa	chr11q21	5.32761	0
233873_x_at	PAPD1	AL122121	Hs.173946	PAP associated domain containing 1	chr10p11.23	5.3265	0
203340_s_at	SLC25A12	NM_003705	Hs.470608	solute carrier family 25 (mitochondrial carrier, Aralar), member 12	chr2q24	5.32203	0
213297_at	RMND5B	AW131783	Hs.519804	required for meiotic nuclear division 5 homolog B (S. cerevisiae)	chr5q35.3	5.31571	0
217547_x_at	ZNF675	BF308250	Hs.264345	zinc finger protein 675	chr19p12	5.31499	0
229721_x_at	DERL3	AI655697	Hs.593679	Der1-like domain family, member 3	chr22q11.23	5.30406	0
214766_s_at	AHCTF1	AL080144	Hs.300887	AT hook containing transcription factor 1	chr1q44	5.30332	0
221085_at	TNFSF15	NM_005118	Hs.241382	tumor necrosis factor (ligand) superfamily, member 15	chr9q32	5.30202	0
210840_s_at	IQGAP1	D29640	Hs.430551	IQ motif containing GTPase activating protein 1	chr15q26.1	5.29133	0
212833_at	LOC91137	M74089	Hs.75639	solute carrier family 25, member 46	chr5q22.1	5.28739	0
218953_s_at	MGC3265	NM_024028	Hs.644397	prenylcysteine oxidase 1 like	chr5q33.1	5.28653	0
205347_s_at	TMSL8	NM_021992	Hs.56145	thymosin-like 8	chrXq21.33-q22.3	5.27579	0
212066_s_at	USP34	AB018272	Hs.435667	ubiquitin specific peptidase 34	chr2p15	5.2734	0
205338_s_at	DCT	NM_001922	Hs.301865	dopachrome tautomerase (dopachrome delta-isomerase, tyrosine-related protein 2)	chr13q32	5.26514	0
229355_at	Hs.595430	AU150386	Hs.595430	Full-length cDNA clone CS0DF008YB18 of Fetal brain of Homo sapiens (human)		5.25654	0
226711_at	HTLF	BF590117	Hs.468478	forkhead box N2	chr2p22-p16	5.25056	0
218360_at	RAB22A	NM_020673	Hs.529044	RAB22A, member RAS oncogene family	chr20q13.32	5.24039	0
233080_s_at	PRPF40A	AF155096	Hs.591637	PRP40 pre-mRNA processing factor 40 homolog A (yeast)	chr2q23.3	5.236	0
214334_x_at	DAZAP2	N34846	Hs.369761	DAZ associated protein 2	chr12q12	5.23421	0
200047_s_at	YY1	NM_003403	Hs.388927	YY1 transcription factor /// YY1 transcription factor	chr14q	5.23187	0
219169_s_at	TFB1M	NM_016020	Hs.279908	transcription factor B1, mitochondrial	chr6q25.1-q25.3	5.23133	0
213623_at	KIF3A	NM_007054	Hs.43670	kinesin family member 3A	chr5q31	5.22421	0
214898_x_at	MUC3B	AB038783	Hs.489354	mucin 3B, cell surface associated	chr7q22	5.22046	0
225138_at	ZRANB1	N52625	Hs.595158	zinc finger, RAN-binding domain containing 1	chr10q26.13	5.21308	0
218643_s_at	CRIPT	NM_014171	Hs.133998	cysteine-rich PDZ-binding protein	chr2p21	5.21233	0
238077_at	KCTD6	T75480	Hs.13982	potassium channel tetramerisation domain containing 6	chr3p14.3	5.20759	0
222169_x_at	SH2D3A	N71739	Hs.439645	SH2 domain containing 3A	chr19p13.3	5.20468	0
225932_s_at	HNRPA2B1	AI375753	Hs.487774	Heterogeneous nuclear ribonucleoprotein A2/B1	chr7p15	5.19711	0
208740_at	SAP18	BF593650	Hs.524899	Sin3A-associated protein, 18kDa	chr13q12.11	5.19507	0
205130_at	RAGE	NM_014226	Hs.104119	renal tumor antigen	chr14q32	5.19203	0
218576_s_at	DUSP12	NM_007240	Hs.416216	dual specificity phosphatase 12	chr1q21-q22	5.18746	0
232422_at	RP11-151A6.2	BC001077	Hs.350868	hypothetical protein BC004360	chr13q32.3	5.18592	0
224326_s_at	PCGF6	AB047006	Hs.335808	polycomb group ring finger 6 /// polycomb group ring finger 6	chr10q24.33	5.18384	0
231809_x_at	PDCD7	AW953770	Hs.458596	programmed cell death 7	chr15q22.31	5.18011	0
222414_at	MLL3	AA121529	Hs.647120	myeloid/lymphoid or mixed-lineage leukemia 3	chr7q36.1	5.16761	0
220242_x_at	ZNF701	NM_018260		zinc finger protein 701	chr19q13.41	5.16693	0
201633_s_at	CYB5B	AW235051	Hs.461131	cytochrome b5 type B (outer mitochondrial membrane)	chr16q22.1	5.14628	0
225121_at	TBC1D23	AK001750	Hs.477003	TBC1 domain family, member 23	chr3q12.1-q12.2	5.14551	0
203627_at	IGF1R	AI830698	Hs.592020	Insulin-like growth factor 1 receptor	chr15q26.3	5.14445	0
218224_at	PNMA1	NM_006029	Hs.194709	paraneoplastic antigen MA1	chr14q24.3	5.14341	0
201777_s_at	KIAA0494	BC002525		KIAA0494	chr1pter-p22.1	5.14296	0
239078_at	C1orf58	BG500291	Hs.552608	chromosome 1 open reading frame 58	chr1q41	5.14216	0
203710_at	ITPR1	NM_002222	Hs.567295	inositol 1,4,5-triphosphate receptor, type 1	chr3p26-p25	5.13618	0
205607_s_at	SCYL3	NM_020423	Hs.435560	SCY1-like 3 (S. cerevisiae)	chr1q24.2	5.12068	0
220200_s_at	SETD8	NM_020382	Hs.443735	SET domain containing (lysine methyltransferase) 8 /// similar to Histone-lysine N-methyltransferase, H4 lysine-20 specific (Histone H4-K20 methyltransferase) (H4-K20-HMTase) (SET domain-containing protein 8) (PR/SET domain-containing protein 07) (PR/SET0	chr12q24.31	5.11508	0
211297_s_at	CDK7	L20320	Hs.184298	cyclin-dependent kinase 7 (MO15 homolog, Xenopus laevis, cdk-activating kinase)	chr5q12.1	5.11185	0
231714_s_at	AP4B1	NM_006594	Hs.515048	adaptor-related protein complex 4, beta 1 subunit	chr1p13.2	5.09784	0
209259_s_at	CSPG6	AF020043	Hs.24485	structural maintenance of chromosomes 3	chr10q25	5.09586	0
235964_x_at	C20orf118	AA603344	Hs.472630	Chromosome 20 open reading frame 118	chr20q11.23	5.08612	0
209323_at	PRKRIR	AF081567	Hs.503315	protein-kinase, interferon-inducible double stranded RNA dependent inhibitor, repressor of (P58 repressor)	chr11q13.5	5.08172	0
203350_at	AP1G1	NM_001128	Hs.461253	adaptor-related protein complex 1, gamma 1 subunit	chr16q23	5.08015	0
218655_s_at	CCDC49	NM_017748	Hs.406223	coiled-coil domain containing 49	chr17q12	5.07714	0
223682_s_at	MGC11102	BC005131	Hs.425178	hypothetical protein MGC11102	chr11q13.1	5.07688	0
209284_s_at	C3orf63	AI922509	Hs.116877	chromosome 3 open reading frame 63	chr3p14.3	5.06769	0
216550_x_at	ANKRD12	X80821	Hs.464585	ankyrin repeat domain 12	chr18p11.22	5.06725	0
207576_x_at	OXT	NM_000915	Hs.113216	oxytocin, prepro- (neurophysin I)	chr20p13	5.0637	0
200890_s_at	SSR1	AW006345	Hs.114033	signal sequence receptor, alpha (translocon-associated protein alpha)	chr6p24.3	5.06203	0
210603_at	MGC10646	BC004552	Hs.480055	hypothetical protein MGC10646	chr4q21.21	5.0559	0
218411_s_at	MBIP	NM_016586	Hs.368647	MAP3K12 binding inhibitory protein 1	chr14q13.3	5.04349	0
230747_s_at	C18orf17	AA406435	Hs.128576	Chromosome 18 open reading frame 17	chr18q11.2	5.04348	0
214882_s_at	SFRS2	BG254869	Hs.584801	splicing factor, arginine/serine-rich 2	chr17q25.2	5.04224	0
219029_at	FLJ21657	NM_022483	Hs.558531	chromosome 5 open reading frame 28	chr5p12	5.03738	0
228977_at	IL17D	AI669535	Hs.130652	hypothetical protein LOC729680	chr13q12.11	5.02525	0
209430_at	BTAF1	AJ001017	Hs.500526	BTAF1 RNA polymerase II, B-TFIID transcription factor-associated, 170kDa (Mot1 homolog, S. cerevisiae)	chr10q22-q23	4.99795	0
219492_at	CHIC2	NM_012110	Hs.335393	cysteine-rich hydrophobic domain 2	chr4q11	4.99017	0
218464_s_at	C17orf63	NM_018182	Hs.564533	chromosome 17 open reading frame 63	chr17q11.2	4.97849	0
223428_s_at	KIAA1160	AI761808	Hs.512661	KIAA1160 protein	chr3q21.3	4.97465	0
222551_s_at	C8orf33	AI197841	Hs.169615	chromosome 8 open reading frame 33	chr8q24.3	4.97233	0
202658_at	PEX11B	NM_003846	Hs.504284	peroxisomal biogenesis factor 11B	chr1q21.1	4.96716	0
232680_at	HDGFL1	AI352424	Hs.97124	hepatoma derived growth factor-like 1	chr6p22.3	4.95609	0
204448_s_at	PDCL	AF031463	Hs.271749	phosducin-like	chr9q12-q13	4.95417	0
230295_at	SOLH	BF433759	Hs.632219	small optic lobes homolog (Drosophila)	chr16p13.3	4.95309	0
218867_s_at	C12orf49	NM_024738	Hs.592011	chromosome 12 open reading frame 49	chr12q24.22	4.9506	0
214441_at	STX6	NM_005819	Hs.518417	syntaxin 6	chr1q25.3	4.94968	0
208527_x_at	HIST1H2BE	NM_003523	Hs.534369	histone cluster 1, H2be	chr6p21.3	4.94819	0
212835_at	KIAA0157	AA777641	Hs.280695	KIAA0157	chr10q26.13	4.94481	0
205895_s_at	NOLC1	NM_004741	Hs.523238	nucleolar and coiled-body phosphoprotein 1	chr10q24.32	4.93556	0
227695_at	GLYATL1	AW024547	Hs.38085	glycine-N-acyltransferase-like 1	chr11q12.1	4.92014	0
220768_s_at	CSNK1G3	NM_004384	Hs.129206	casein kinase 1, gamma 3	chr5q23	4.91988	0
208727_s_at	CDC42	BC002711	Hs.597524	cell division cycle 42 (GTP binding protein, 25kDa)	chr1p36.1	4.91885	0
229087_s_at	R70029	R70029				4.91833	0
203607_at	INPP5F	NM_014937	Hs.369755	inositol polyphosphate-5-phosphatase F	chr10q26.11	4.91686	0
221821_s_at	C12orf41	AK022732	Hs.505412	chromosome 12 open reading frame 41	chr12q13.11	4.91213	0
209911_x_at	HIST1H2BD	BC002842	Hs.591797	histone cluster 1, H2bd	chr6p21.3	4.90649	0
201060_x_at	STOM	AI537887	Hs.253903	stomatin	chr9q34.1	4.90051	0
231011_at	LARP2	AI339785	Hs.480712	La ribonucleoprotein domain family, member 2	chr4q28.2	4.89657	0
220044_x_at	CROP	NM_016424	Hs.130293	cisplatin resistance-associated overexpressed protein	chr17q21.33	4.8885	0
202602_s_at	HTATSF1	NM_014500	Hs.204475	HIV-1 Tat specific factor 1	chrXq26.1-q27.2	4.88615	0
203833_s_at	TGOLN2	BF061845	Hs.593382	trans-golgi network protein 2	chr2p11.2	4.88519	0
218932_at	C1orf181	NM_017953	Hs.5111	chromosome 1 open reading frame 181	chr1p22.3	4.88365	0
1555774_at	ZAR1	AY191416	Hs.276457	zygote arrest 1	chr4p11	4.88229	0
229532_at	ZNF502	AI056364	Hs.224843	zinc finger protein 502	chr3p21.31	4.87688	0
210285_x_at	WTAP	BC000383	Hs.446091	Wilms tumor 1 associated protein	chr6q25-q27	4.87474	0
201697_s_at	DNMT1	NM_001379	Hs.202672	DNA (cytosine-5-)-methyltransferase 1	chr19p13.2	4.86777	0
40612_at	DOPEY1	AB029040	Hs.520246	dopey family member 1	chr6q15	4.86491	0
223338_s_at	ATPIF1	BC001867	Hs.590908	ATPase inhibitory factor 1		4.85841	0
221699_s_at	DDX50	AF334103	Hs.522984	DEAD (Asp-Glu-Ala-Asp) box polypeptide 50 /// DEAD (Asp-Glu-Ala-Asp) box polypeptide 50	chr10q21.3	4.85442	0
218905_at	INTS8	NM_017864	Hs.521693	integrator complex subunit 8	chr8q22.1	4.84724	0
226082_s_at	SFRS15	AW513629	Hs.17255	splicing factor, arginine/serine-rich 15	chr21q22.1	4.84646	0
211373_s_at	PSEN2	U34349	Hs.25363	presenilin 2 (Alzheimer disease 4)	chr1q31-q42	4.84557	0
226720_at	MST101	AI686303	Hs.643491	MSTP101	chr5q33.3	4.84533	0
209340_at	UAP1	S73498	Hs.492859	UDP-N-acteylglucosamine pyrophosphorylase 1	chr1q23.3	4.83183	0
233583_at	Hs.548777	AA608889	Hs.548777	Transcribed locus		4.82935	0
223073_at	HIATL1	AF255650	Hs.555996	hippocampus abundant transcript-like 1	chr9q22.32	4.82891	0
37549_g_at	PTHB1	U87408	Hs.372360	parathyroid hormone-responsive B1	chr7p14	4.81654	0
52731_at	FLJ20294	AI359466		hypothetical protein FLJ20294	chr11p11.2	4.80839	0
225470_at	NUP35	AL529634	Hs.180591	nucleoporin 35kDa	chr2q32.1	4.80176	0
209085_x_at	RFC1	L14922	Hs.507475	replication factor C (activator 1) 1, 145kDa	chr4p14-p13	4.79856	0
229012_at	C9orf24	AW269443	Hs.50334	chromosome 9 open reading frame 24	chr9p13.3	4.784	0
217993_s_at	MAT2B	NM_013283	Hs.54642	methionine adenosyltransferase II, beta	chr5q34-q35.1	4.78294	0
222683_at	RNF20	AK022532	Hs.388742	ring finger protein 20	chr9q22	4.77322	0
226482_s_at	F11R	AI814545	Hs.517293	F11 receptor	chr1q21.2-q21.3	4.76664	0
220671_at	CCRN4L	NM_012118	Hs.548091	CCR4 carbon catabolite repression 4-like (S. cerevisiae)	chr4q31.1	4.7662	0
227525_at	GLCCI1	AA058770	Hs.131673	glucocorticoid induced transcript 1	chr7p21.3	4.76592	0
1554509_a_at	C10orf97	BC020605	Hs.590985	chromosome 10 open reading frame 97	chr10p13	4.76326	0
228351_at	HEATR1	AA149823	Hs.645442	HEAT repeat containing 1	chr1q43	4.7625	0
225493_at	LOC144438	AI052701	Hs.92308	hypothetical protein LOC144438	chr12q13.12	4.76102	0
244777_at	DCP2	AA504595	Hs.443875	DCP2 decapping enzyme homolog (S. cerevisiae)	chr5q22.2	4.73444	0
244103_at	C1orf55	AW963092	Hs.520192	chromosome 1 open reading frame 55	chr1q42.12	4.73088	0
208835_s_at	CROP	AW089673	Hs.130293	cisplatin resistance-associated overexpressed protein	chr17q21.33	4.73063	0
201768_s_at	ENTH	BC004467	Hs.644000	clathrin interactor 1	chr5q23.1-q33.3	4.72949	0
200593_s_at	HNRPU	BC003621	Hs.166463	heterogeneous nuclear ribonucleoprotein U (scaffold attachment factor A)	chr1q44	4.72185	0
221935_s_at	C3orf64	AK023140	Hs.518059	chromosome 3 open reading frame 64	chr3p14.1	4.70626	0
207543_s_at	P4HA1	NM_000917	Hs.500047	procollagen-proline, 2-oxoglutarate 4-dioxygenase (proline 4-hydroxylase), alpha polypeptide I	chr10q21.3-q23.1	4.69481	0
204145_at	FRG1	NM_004477	Hs.203772	FSHD region gene 1	chr4q35	4.69365	0
226843_s_at	PAPD5	AU146704	Hs.514342	PAP associated domain containing 5	chr16q12.1	4.69287	0
232057_at	SLC7A6OS	AK023353		solute carrier family 7, member 6 opposite strand	chr16q22.1	4.68203	0
202181_at	KIAA0247	NM_014734	Hs.440025	KIAA0247	chr14q24.1	4.67172	0
214838_at	SFT2D2	AL035297	Hs.645435	SFT2 domain containing 2	chr1q24.2	4.67107	0
209862_s_at	CEP57	BC001233	Hs.101014	centrosomal protein 57kDa	chr11q21	4.66491	0
225825_at	C20orf194	AL110249	Hs.516853	chromosome 20 open reading frame 194	chr20p13	4.66462	0
207753_at	ZNF304	NM_020657	Hs.287374	zinc finger protein 304	chr19q13.4	4.66184	0
209105_at	NCOA1	AI672428	Hs.412293	nuclear receptor coactivator 1	chr2p23	4.65418	0
215090_x_at	LOC440434	AK021884	Hs.449880	hypothetical protein FLJ11822	chr17q12	4.65049	0
200621_at	CSRP1	NM_004078	Hs.108080	cysteine and glycine-rich protein 1	chr1q32	4.64102	0
218039_at	NUSAP1	NM_016359	Hs.615092	nucleolar and spindle associated protein 1	chr15q15.1	4.6334	0
228149_at	FLJ31818	BF432926	Hs.489734	hypothetical protein FLJ31818	chr7q31.1	4.63318	0
203852_s_at	SMN1	NM_000344	Hs.535788	survival of motor neuron 1, telomeric /// survival of motor neuron 2, centromeric	chr5q13	4.63279	0
228996_at	RC3H1	AW205418	Hs.495097	ring finger and CCCH-type zinc finger domains 1	chr1q25.1	4.63276	0
219978_s_at	NUSAP1	NM_018454	Hs.615092	nucleolar and spindle associated protein 1	chr15q15.1	4.63075	0
218214_at	C12orf44	NM_021934	Hs.9911	chromosome 12 open reading frame 44	chr12q13.13	4.62964	0
203011_at	IMPA1	NM_005536	Hs.555086	inositol(myo)-1(or 4)-monophosphatase 1	chr8q21.13-q21.3	4.62751	0
202429_s_at	PPP3CA	AL353950	Hs.435512	protein phosphatase 3 (formerly 2B), catalytic subunit, alpha isoform (calcineurin A alpha)	chr4q21-q24	4.61808	0
219490_s_at	DCLRE1B	NM_022836	Hs.591412	DNA cross-link repair 1B (PSO2 homolog, S. cerevisiae)	chr1p13.2	4.61594	0
209367_at	STXBP2	AB002559	Hs.515104	syntaxin binding protein 2	chr19p13.3-p13.2	4.61371	0
224631_at	ZFP91	AA758013	Hs.524920	zinc finger protein 91 homolog (mouse)	chr11q12	4.60888	0
1553127_a_at	RNF168	BC033791	Hs.250648	ring finger protein 168	chr3q29	4.60503	0
205961_s_at	PSIP1	NM_004682	Hs.493516	PC4 and SFRS1 interacting protein 1	chr9p22.3	4.60212	0
224673_at	LENG8	AI613244	Hs.502378	leukocyte receptor cluster (LRC) member 8	chr19q13.42	4.59969	0
1557047_at	YEATS2	BC032368	Hs.632575	YEATS domain containing 2	chr3q27.1	4.59797	0
202531_at	IRF1	NM_002198	Hs.436061	interferon regulatory factor 1	chr5q31.1	4.59772	0
228852_at	ENSA	AV726322	Hs.632456	endosulfine alpha	chr1q21.2	4.59311	0
211063_s_at	NCK1	BC006403	Hs.477693	NCK adaptor protein 1 /// NCK adaptor protein 1	chr3q21	4.58871	0
212058_at	SR140	AI184562	Hs.596572	U2-associated SR140 protein	chr3q23	4.58811	0
238960_s_at	LARP4	AI082828	Hs.651281	La ribonucleoprotein domain family, member 4	chr12q13.13	4.5692	0
218414_s_at	NDE1	NM_017668	Hs.567518	nudE nuclear distribution gene E homolog 1 (A. nidulans)	chr16p13.11	4.55889	0
214988_s_at	SON	X63071	Hs.517262	SON DNA binding protein	chr21q22.1-q22.2|21q22.11	4.55867	0
218067_s_at	FLJ10154	NM_018011	Hs.508644	hypothetical protein FLJ10154	chr13q33.3	4.54588	0
224974_at	SUDS3	AK024460	Hs.416630	suppressor of defective silencing 3 homolog (S. cerevisiae)	chr12q24.23	4.53996	0
227687_at	HYLS1	AL523264	Hs.585071	hydrolethalus syndrome 1	chr11q24.2	4.51779	0
214748_at	RP11-298P3.3	U50529		CG016	chr13q13.1	4.5176	0
214442_s_at	PIAS2	AF077953	Hs.634224	protein inhibitor of activated STAT, 2	chr18q21.1	4.5146	0
228432_at	RAB3IP	BE961977	Hs.258209	RAB3A interacting protein (rabin3)	chr12q14.3	4.51449	0
216563_at	ANKRD12	X80821	Hs.464585	Ankyrin repeat domain 12	chr18p11.22	4.51012	0
202610_s_at	CRSP2	AF135802	Hs.407604	cofactor required for Sp1 transcriptional activation, subunit 2, 150kDa	chrXp11.4-p11.2	4.50967	0
222452_s_at	GPBP1L1	AA741071	Hs.238432	GC-rich promoter binding protein 1-like 1	chr1p34.1	4.49966	0
215210_s_at	DLST	S72422	Hs.525459	dihydrolipoamide S-succinyltransferase (E2 component of 2-oxo-glutarate complex) /// dihydrolipoamide S-succinyltransferase pseudogene (E2 component of 2-oxo-glutarate complex)	chr14q24.3 /// chr1p31	4.49285	0
210314_x_at	TNFSF13	AF114013	Hs.54673	tumor necrosis factor (ligand) superfamily, member 13 /// tumor necrosis factor (ligand) superfamily, member 12-member 13	chr17p13.1	4.49267	0
203804_s_at	CROP	NM_006107	Hs.130293	cisplatin resistance-associated overexpressed protein	chr17q21.33	4.47526	0
218191_s_at	LMBRD1	NM_018368	Hs.271643	LMBR1 domain containing 1	chr6q13	4.46882	0
235579_at	AA679858	AA679858	Hs.210367	Splicing factor, arginine/serine-rich 2, interacting protein	chr12q13.11	4.46087	0
213705_at	Hs.592466	AW301861	Hs.592466	CDNA FLJ30007 fis, clone 3NB692000012		4.45522	0
223429_x_at	KIAA1160	BC004122	Hs.512661	KIAA1160 protein	chr3q21.3	4.43844	0
224364_s_at	PPIL3	AF251049	Hs.121076	peptidylprolyl isomerase (cyclophilin)-like 3 /// peptidylprolyl isomerase (cyclophilin)-like 3	chr2q33.1	4.43563	0
218845_at	DUSP22	NM_020185	Hs.29106	dual specificity phosphatase 22	chr6p25.3	4.42986	0
214107_x_at	LOC440434	AW340850	Hs.449880	hypothetical protein FLJ11822	chr17q12	4.41701	0
225281_at	C3orf17	AK024325	Hs.591288	chromosome 3 open reading frame 17	chr3q13.2	4.41422	0
217915_s_at	C15orf15	NM_016304	Hs.274772	chromosome 15 open reading frame 15	chr15q21	4.39516	0
231255_at	AI970090	AI970090				4.39086	0
208811_s_at	DNAJB6	AF080569	Hs.490745	DnaJ (Hsp40) homolog, subfamily B, member 6	chr7q36.3	4.38844	0
214016_s_at	SFPQ	AL558875	Hs.355934	splicing factor proline/glutamine-rich (polypyrimidine tract binding protein associated)	chr1p34.3	4.3878	0
1553611_s_at	FLJ33790	NM_173583	Hs.292451	hypothetical protein FLJ33790	chr11q13.4	4.38297	0
200753_x_at	SFRS2	BE866585	Hs.584801	splicing factor, arginine/serine-rich 2	chr17q25.2	4.37807	0
214135_at	CLDN18	BE551219	Hs.240182	claudin 18	chr3q22.3	4.37588	0
201788_at	DDX42	NM_007372	Hs.651132	DEAD (Asp-Glu-Ala-Asp) box polypeptide 42	chr17q23.3	4.37531	0
228374_at	C10orf28	AW025970	Hs.419800	chromosome 10 open reading frame 28	chr10q24.2	4.37432	0
242288_s_at	EMILIN2	AL552384	Hs.532815	elastin microfibril interfacer 2	chr18p11.3	4.3741	0
212683_at	KIAA0446	AL526243	Hs.532375	solute carrier family 25, member 44	chr1q22	4.37184	0
243538_at	FBXO42	AA738314	Hs.522384	F-box protein 42	chr1p36.23-p36.11	4.36898	0
223984_s_at	NUPL1	BC001104	Hs.507537	nucleoporin like 1	chr13q12.13	4.36433	0
210052_s_at	TPX2	AF098158	Hs.244580	TPX2, microtubule-associated, homolog (Xenopus laevis)	chr20q11.2	4.36092	0
203418_at	CCNA2	NM_001237	Hs.58974	cyclin A2	chr4q25-q31	4.36013	0
241094_at	AA669267	AA669267				4.355	0
64900_at	CHST5	AA401703	Hs.156784	hypothetical protein FLJ22167	chr16q22.3	4.35127	0
236651_at	KALRN	AI125425	Hs.8004	kalirin, RhoGEF kinase	chr3q21.1-q21.2	4.34886	0
206413_s_at	TCL1B	NM_004918	Hs.632346	T-cell leukemia/lymphoma 1B	chr14q32.1	4.3437	0
207338_s_at	ZNF200	NM_003454	Hs.632222	zinc finger protein 200	chr16p13.3	4.34035	0
212853_at	DCUN1D4	AA779297	Hs.605388	DCN1, defective in cullin neddylation 1, domain containing 4 (S. cerevisiae)	chr4q12	4.33661	0
222132_s_at	MULK	AJ278150	Hs.647103	multiple substrate lipid kinase	chr7q34	4.33069	0
203255_at	FBXO11	NM_018693	Hs.352677	F-box protein 11	chr2p16.3	4.32651	0
225270_at	NEO1	AL355708	Hs.388613	neogenin homolog 1 (chicken)	chr15q22.3-q23	4.31532	0
214280_x_at	HNRPA1	X79536	Hs.651282	heterogeneous nuclear ribonucleoprotein A1	chr12q13.1	4.31078	0
212469_at	NIPBL	AB019494	Hs.481927	Nipped-B homolog (Drosophila)	chr5p13.2	4.30559	0
224623_at	THOC3	BE614567	Hs.535769	THO complex 3 /// similar to THO complex 3	chr5q35.2 /// chr5q35.3	4.30159	0
218601_at	URG4	NM_017920	Hs.284286	up-regulated gene 4	chr7p13	4.30056	0
200946_x_at	GLUD1	AI339331	Hs.500409	glutamate dehydrogenase 1	chr10q23.3	4.29877	0
229700_at	LOC148203	BE966267	Hs.359535	zinc finger protein 738	chr19p12	4.29259	0
211699_x_at	HBA1	AF349571	Hs.449630	hemoglobin, alpha 1 /// hemoglobin, alpha 1 /// hemoglobin, alpha 2 /// hemoglobin, alpha 2	chr16p13.3	4.28985	0
219996_at	ASB7	NM_024708	Hs.31845	ankyrin repeat and SOCS box-containing 7		4.28674	0
203689_s_at	FMR1	AI743037	Hs.103183	fragile X mental retardation 1	chrXq27.3	4.26819	0
204180_s_at	ZBTB43	AI745225	Hs.591903	zinc finger and BTB domain containing 43	chr9p24.1-q22.33	4.26806	0
235169_at	FBXO27	AI354669	Hs.187461	F-box protein 27	chr19q13.2	4.26382	0
204785_x_at	IFNAR2	NM_000874	Hs.642682	interferon (alpha, beta and omega) receptor 2	chr21q22.1|21q22.11	4.26135	0
225857_s_at	LOC388796	AA827892	Hs.400876	hypothetical LOC388796	chr20q11.23	4.2442	0
220363_s_at	ELMO2	NM_022086	Hs.210469	engulfment and cell motility 2	chr20q13	4.24093	0
225173_at	ARHGAP18	BE501862	Hs.486458	Rho GTPase activating protein 18	chr6q22.33	4.22254	0
228930_at	Hs.594129	AI679611	Hs.594129	Small Cajal body-specific RNA 15	chr15q25.2	4.21735	0
202750_s_at	TFIP11	AL080147	Hs.20225	tuftelin interacting protein 11	chr22q12.1	4.2109	0
229153_at	BF432635	BF432635				4.20617	0
219350_s_at	DIABLO	NM_019887	Hs.169611	diablo homolog (Drosophila)	chr12q24.31	4.19689	0
207417_s_at	ZNF177	NM_003451		zinc finger protein 177	chr19p13.2	4.19156	0
224369_s_at	FBXO38	AF251055	Hs.483772	F-box protein 38 /// F-box protein 38	chr5q33.1	4.1832	0
202333_s_at	UBE2B	AA877765	Hs.644421	ubiquitin-conjugating enzyme E2B (RAD6 homolog)	chr5q23-q31	4.17979	0
223071_at	IER3IP1	AL136667	Hs.591060	immediate early response 3 interacting protein 1	chr18q12	4.17509	0
205934_at	PLCL1	NM_006226	Hs.153322	phospholipase C-like 1	chr2q33	4.16905	0
228743_at	TXNL5	AW338089	Hs.408236	Thioredoxin-like 5	chr17p13.2	4.15916	0
224250_s_at	SECISBP2	BC001189	Hs.59804	SECIS binding protein 2	chr9q22.2	4.14566	0
223589_at	ZNF416	BC000130	Hs.247711	zinc finger protein 416	chr19q13.4	4.13601	0
218823_s_at	KCTD9	NM_017634	Hs.72071	potassium channel tetramerisation domain containing 9	chr8p21.1	4.13369	0
202074_s_at	OPTN	NM_021980	Hs.332706	optineurin	chr10p13	4.12942	0
210748_at	AF116696	AF116696				4.1291	0
228729_at	CCNB1	N90191	Hs.23960	cyclin B1	chr5q12	4.12627	0
203318_s_at	ZNF148	NM_021964	Hs.591312	zinc finger protein 148	chr3q21	4.12044	0
201086_x_at	SON	NM_003103	Hs.517262	SON DNA binding protein	chr21q22.1-q22.2|21q22.11	4.11983	0
243529_at	37316	BE542381	Hs.116602	methionine-tRNA synthetase 2 (mitochondrial)	chr2q33.1	4.11928	0
222857_s_at	KCNMB4	AF160967	Hs.525529	potassium large conductance calcium-activated channel, subfamily M, beta member 4	chr12q	4.11311	0
201918_at	SLC25A36	AI927944	Hs.144130	Solute carrier family 25, member 36	chr3q23	4.11225	0
203813_s_at	SLIT3	NM_003062	Hs.604116	slit homolog 3 (Drosophila)	chr5q35	4.10973	0
229519_at	FXR1	H48840	Hs.478407	fragile X mental retardation, autosomal homolog 1	chr3q28	4.10752	0
218782_s_at	ATAD2	NM_014109	Hs.370834	ATPase family, AAA domain containing 2	chr8q24.13	4.09085	0
233764_s_at	LARP2	BE463539	Hs.480712	La ribonucleoprotein domain family, member 2	chr4q28.2	4.08385	0
235258_at	DCP2	AI873425	Hs.443875	DCP2 decapping enzyme homolog (S. cerevisiae)	chr5q22.2	4.08267	0
203491_s_at	CEP57	AI123527	Hs.101014	centrosomal protein 57kDa	chr11q21	4.07939	0
209721_s_at	HOM-TES-103	BC002857	Hs.15243	hypothetical protein LOC25900	chr12p13.3	4.06541	0
218185_s_at	ARMC1	NM_018120	Hs.269542	armadillo repeat containing 1	chr8q13.1	4.06257	0
228516_at	CDAN1	AI122852	Hs.599232	congenital dyserythropoietic anemia, type I	chr15q15.2	4.06226	0
219544_at	FLJ22624	NM_024808	Hs.643464	chromosome 13 open reading frame 34	chr13q22.1	4.04851	0
234734_s_at	TNRC6A	AK025696	Hs.407740	trinucleotide repeat containing 6A	chr16p11.2	4.03482	0
1553538_s_at	NM_173704	NM_173704				4.02984	0
203138_at	HAT1	NM_003642	Hs.632532	histone acetyltransferase 1	chr2q31.2-q33.1	4.02687	0
1553709_a_at	PRPF38A	NM_032284	Hs.5301	PRP38 pre-mRNA processing factor 38 (yeast) domain containing A	chr1p33-p32.1	4.02518	0
212689_s_at	JMJD1A	AA524505	Hs.557425	jumonji domain containing 1A	chr2p11.2	4.01559	0
228223_at	ZSWIM3	AI659368	Hs.292135	zinc finger, SWIM-type containing 3	chr20q13.12	4.00971	0
200799_at	HSPA1A	NM_005345	Hs.520028	heat shock 70kDa protein 1A	chr6p21.3	4.00219	0
220239_at	KLHL7	NM_018846	Hs.385861	kelch-like 7 (Drosophila)	chr7p15.3	4.0007	0
217957_at	GTL3	NM_013242	Hs.532755	chromosome 16 open reading frame 80	chr16q21	3.99651	0
222389_s_at	WAC	BE879807	Hs.435610	WW domain containing adaptor with coiled-coil		3.99319	0
238677_at	WDR36	AA235202	Hs.533237	WD repeat domain 36	chr5q22.1	3.98992	0
212132_at	LSM14A	AL117499	Hs.407368	LSM14A, SCD6 homolog A (S. cerevisiae)	chr19q13.11	3.98908	0
204327_s_at	ZNF202	N91520	Hs.112556	zinc finger protein 202	chr11q23.3	3.98862	0
225100_at	FBXO45	BF590021	Hs.518526	F-box protein 45	chr3q29	3.97608	0
209565_at	RNF113A	BC000832	Hs.458365	ring finger protein 113A	chrXq25-q26	3.97061	0
204809_at	CLPX	NM_006660	Hs.113823	ClpX caseinolytic peptidase X homolog (E. coli)	chr15q22.2-q22.3	3.96846	0
1562590_at	PRTG	AK098622	Hs.130957	protogenin homolog (Gallus gallus)	chr15q21.3	3.96278	0
212809_at	NFATC2IP	AA152202	Hs.513470	nuclear factor of activated T-cells, cytoplasmic, calcineurin-dependent 2 interacting protein	chr16p11.2	3.95989	0
212467_at	DNAJC13	AB014578	Hs.12707	DnaJ (Hsp40) homolog, subfamily C, member 13	chr3q22.1	3.94656	0
200768_s_at	MAT2A	BC001686	Hs.516157	methionine adenosyltransferase II, alpha	chr2p11.2	3.93991	0
212264_s_at	WAPAL	BE645850	Hs.203099	wings apart-like homolog (Drosophila)	chr10q23.2	3.93284	0
217892_s_at	LIMA1	NM_016357	Hs.525419	LIM domain and actin binding 1	chr12q13	3.93281	0
228782_at	SCGB3A2	BG540454	Hs.483765	secretoglobin, family 3A, member 2	chr5q32	3.91043	0
1560853_x_at	FLJ44894	BC017970	Hs.631635	similar to zinc finger protein 91	chr19p12	3.9061	0
214710_s_at	CCNB1	BE407516	Hs.23960	cyclin B1	chr5q12	3.9049	0
215691_x_at	C1orf41	AV702994	Hs.558512	interleukin 17 receptor B	chr3p21.1	3.8938	0
212022_s_at	MKI67	BF001806	Hs.80976	antigen identified by monoclonal antibody Ki-67	chr10q25-qter	3.89288	0
243909_x_at	GUSBL2	R43205	Hs.561539	glucuronidase, beta-like 2	chr6p11.2	3.89176	0
208994_s_at	PPIG	AI638762	Hs.470544	peptidylprolyl isomerase G (cyclophilin G)	chr2q31.1	3.88996	0
211505_s_at	STAU1	AL136601	Hs.596704	staufen, RNA binding protein, homolog 1 (Drosophila)	chr20q13.1	3.88725	0
212263_at	QKI	AI114716	Hs.510324	quaking homolog, KH domain RNA binding (mouse)	chr6q26-q27	3.88412	0
214754_at	MGC22014	AB007861	Hs.516107	hypothetical protein MGC22014	chr2p13.1	3.88069	0
201738_at	EIF1B	NM_005875	Hs.315230	eukaryotic translation initiation factor 1B	chr3p22.1	3.8767	0
233898_s_at	FGFR1OP2	AL117545	Hs.591162	FGFR1 oncogene partner 2	chr12p11.23	3.8664	0
226443_at	C9orf42	BG397561	Hs.534371	family with sequence similarity 122A	chr9q21.11	3.86434	0
204977_at	DDX10	NM_004398	Hs.591931	DEAD (Asp-Glu-Ala-Asp) box polypeptide 10	chr11q22-q23	3.86133	0
211711_s_at	PTEN	BC005821	Hs.500466	phosphatase and tensin homolog (mutated in multiple advanced cancers 1) /// phosphatase and tensin homolog (mutated in multiple advanced cancers 1)	chr10q23.3	3.85936	0
205558_at	TRAF6	NM_004620	Hs.591983	TNF receptor-associated factor 6	chr11p12	3.85836	0
209500_x_at	TNFSF13	AF114012	Hs.54673	tumor necrosis factor (ligand) superfamily, member 13 /// tumor necrosis factor (ligand) superfamily, member 12-member 13	chr17p13.1	3.84693	0
208416_s_at	SPTB	NM_000347	Hs.417303	spectrin, beta, erythrocytic (includes spherocytosis, clinical type I)	chr14q23-q24.2	3.84602	0
222219_s_at	TLE6	AC007766	Hs.334507	transducin-like enhancer of split 6 (E(sp1) homolog, Drosophila)	chr19p13.3	3.84183	0
220046_s_at	CCNL1	NM_020307	Hs.4859	cyclin L1	chr3q25.32	3.83692	0
228144_at	ZNF300	N49841	Hs.134885	zinc finger protein 300	chr5q33.1	3.82025	0
213848_at	Hs.595184	AI655015	Hs.595184	MRNA; cDNA DKFZp586F2224 (from clone DKFZp586F2224)		3.81946	0
214313_s_at	EIF5B	BE138647	Hs.158688	Eukaryotic translation initiation factor 5B	chr2p11.1-q11.1	3.81923	0
202251_at	PRPF3	NM_004698	Hs.11776	PRP3 pre-mRNA processing factor 3 homolog (S. cerevisiae)	chr1q21.1	3.81843	0
226323_at	CCDC16	AA398517	Hs.413678	coiled-coil domain containing 16	chr17q12	3.81233	0
210658_s_at	GGA2	BC000284	Hs.460336	golgi associated, gamma adaptin ear containing, ARF binding protein 2	chr16p12	3.80521	0
202722_s_at	GFPT1	NM_002056	Hs.645286	glutamine-fructose-6-phosphate transaminase 1	chr2p13	3.80073	0
205322_s_at	MTF1	AW182367	Hs.471991	metal-regulatory transcription factor 1	chr1p33	3.77172	0
217883_at	C2orf25	NM_015702	Hs.5324	chromosome 2 open reading frame 25	chr2q23.2	3.75896	0
203513_at	KIAA1840	NM_025137	Hs.584976	KIAA1840	chr15q14	3.74396	0
238912_x_at	C9orf85	AA824363	Hs.534190	chromosome 9 open reading frame 85	chr9q21.13	3.7421	0
1561682_at	TTLL7	BC042527	Hs.445826	Tubulin tyrosine ligase-like family, member 7	chr1p31.1	3.73691	0
213007_at	KIAA1794	W74442	Hs.513126	KIAA1794	chr15q25-q26	3.72466	0
212050_at	WIRE	AK026913	Hs.421622	WAS/WASL interacting protein family, member 2	chr17q21.2	3.70915	0
207654_x_at	DR1	NM_001938	Hs.348418	down-regulator of transcription 1, TBP-binding (negative cofactor 2)	chr1p22.1	3.70206	0
214684_at	MEF2A	X63381	Hs.268675	MADS box transcription enhancer factor 2, polypeptide A (myocyte enhancer factor 2A)	chr15q26	3.69557	0
222907_x_at	TMEM50B	BC000569	Hs.433668	transmembrane protein 50B	chr21q22.11	3.6952	0
204449_at	PDCL	NM_005388	Hs.271749	phosducin-like	chr9q12-q13	3.69278	0
225094_at	SETD8	AL578116	Hs.443735	SET domain containing (lysine methyltransferase) 8	chr12q24.31	3.68896	0
58367_s_at	ZNF419	AA429615	Hs.125829	zinc finger protein 419	chr19q13.43	3.68021	0
223264_at	MESDC1	BC001373	Hs.513071	mesoderm development candidate 1	chr15q13	3.68	0
218447_at	C16orf61	NM_020188	Hs.388255	chromosome 16 open reading frame 61	chr16q23.2	3.67978	0
213794_s_at	C14orf120	AI269117	Hs.9043	neuroguidin, EIF4E binding protein	chr14q11.2	3.67468	0
224284_x_at	FKSG49	AF338193		FKSG49	chr13q14.3	3.66274	0
218355_at	KIF4A	NM_012310	Hs.648326	kinesin family member 4A	chrXq13.1	3.6523	0
233971_at	LOC401565	AK021414	Hs.522530	similar to 4931415M17 protein	chr9q34.3	3.65191	0
206158_s_at	ZNF9	NM_003418	Hs.518249	CCHC-type zinc finger, nucleic acid binding protein	chr3q21	3.64741	0
206009_at	ITGA9	NM_002207	Hs.113157	integrin, alpha 9	chr3p21.3	3.64522	0
208118_x_at	LAT1-3TM	NM_031211	Hs.448808	SLC7A5 pseudogene /// SLC7A5 pseudogene /// SLC7A5 pseudogene /// SLC7A5 pseudogene /// hypothetical protein LOC440345 /// hypothetical protein LOC440345 /// PI-3-kinase-related kinase SMG-1 pseudogene /// PI-3-kinase-related kinase SMG-1 pseudogene /// P	chr16p11.2 /// chr16p12.2 /// chr16p12.1 /// chr16q22.1	3.63829	0
203322_at	KIAA0863	AU145934	Hs.131915	zinc finger protein 508	chr18q23	3.62791	0
230588_s_at	LOC285074	AA906142		hypothetical protein LOC285074	chr2p11.2	3.61965	0
220519_s_at	LIM2	NM_030657	Hs.162754	lens intrinsic membrane protein 2, 19kDa	chr19q13.4	3.61187	0
223067_at	HSPC148	AF110775	Hs.503597	hypothetical protein HSPC148	chr11q21	3.60852	0
219177_at	BXDC2	NM_018321	Hs.38114	brix domain containing 2	chr5p13.2	3.60247	0
201521_s_at	NCBP2	NM_007362	Hs.591671	nuclear cap binding protein subunit 2, 20kDa	chr3q29	3.58232	0
225161_at	GFM1	AI659020	Hs.518355	G elongation factor, mitochondrial 1	chr3q25.1-q26.2	3.58162	0
206174_s_at	PPP6C	NM_002721	Hs.584019	protein phosphatase 6, catalytic subunit	chr9q33.3	3.57169	0
208579_x_at	H2BFS	NM_017445	Hs.437275	histone cluster 1, H2bk	chr6p21.33	3.57078	0
1554661_s_at	C1orf71	BC036200	Hs.368353	chromosome 1 open reading frame 71	chr1q44	3.57043	0
201100_s_at	USP9X	NM_004652	Hs.77578	ubiquitin specific peptidase 9, X-linked	chrXp11.4	3.5693	0
1553569_at	NM_173705	NM_173705	Hs.468415	phosphatidylinositol glycan anchor biosynthesis, class F /// zinc finger, FYVE domain containing 20 /// OAF homolog (Drosophila)	chr2p21-p16 /// chr3p24.3 /// chr11q23.3	3.56437	0
204478_s_at	RABIF	NM_002871	Hs.90875	RAB interacting factor	chr1q32-q41	3.56412	0
203117_s_at	USP52	NM_014871	Hs.273397	ubiquitin specific peptidase 52	chr12q13.2-q13.3	3.56153	0
230134_s_at	MNAB	BF972355	Hs.533499	membrane associated DNA binding protein	chr9q34	3.56092	0
226622_at	MUC20	AW084511	Hs.599259	mucin 20, cell surface associated	chr3q29	3.55824	0
213144_at	GOSR2	AI074611	Hs.463278	golgi SNAP receptor complex member 2	chr17q21	3.55737	0
209056_s_at	CDC5L	NM_001253	Hs.485471	CDC5 cell division cycle 5-like (S. pombe)	chr6p21	3.55387	0
218344_s_at	RCOR3	NM_018254	Hs.356399	REST corepressor 3	chr1q32.2-q32.3	3.55179	0
201602_s_at	PPP1R12A	BE737620	Hs.49582	protein phosphatase 1, regulatory (inhibitor) subunit 12A	chr12q15-q21	3.55176	0
233642_s_at	KIAA1414	AK001513	Hs.591564	KIAA1414 protein	chr2p22.2	3.54959	0
209049_s_at	PRKCBP1	BC001004	Hs.446240	protein kinase C binding protein 1	chr20q13.12	3.54908	0
225686_at	FAM33A	BE048371	Hs.463607	family with sequence similarity 33, member A	chr17q22	3.54498	0
211762_s_at	KPNA2	BC005978	Hs.632749	karyopherin alpha 2 (RAG cohort 1, importin alpha 1) /// karyopherin alpha 2 (RAG cohort 1, importin alpha 1) /// similar to Importin alpha-2 subunit (Karyopherin alpha-2 subunit) (SRP1-alpha) (RAG cohort protein 1) /// similar to Importin alpha-2 subunit	chr17q23.1-q23.3	3.54194	0
209456_s_at	FBXW11	AB033281	Hs.484138	F-box and WD-40 domain protein 11	chr5q35.1	3.54174	0
219623_at	ACTR5	NM_024855	Hs.371585	ARP5 actin-related protein 5 homolog (yeast)	chr20q11.23	3.52917	0
208153_s_at	FAT2	NM_001447	Hs.591255	FAT tumor suppressor homolog 2 (Drosophila) /// FAT tumor suppressor homolog 2 (Drosophila)	chr5q32-q33	3.52074	0
1570042_a_at	ADAM9	BC027996	Hs.591852	ADAM metallopeptidase domain 9 (meltrin gamma)	chr8p11.23	3.52003	0
208935_s_at	LGALS8	L78132	Hs.4082	lectin, galactoside-binding, soluble, 8 (galectin 8)	chr1q42-q43	3.51633	0
227772_at	Hs.633030	AV700849	Hs.633030	Transcribed locus		3.51146	0
217985_s_at	BAZ1A	AA102574	Hs.509140	bromodomain adjacent to zinc finger domain, 1A	chr14q12-q13	3.51022	0
200008_s_at	GDI2	D13988	Hs.299055	GDP dissociation inhibitor 2 /// GDP dissociation inhibitor 2	chr10p15	3.50893	0
81811_at	PDCD6	AI744451	Hs.50823	Programmed cell death 6	chr5pter-p15.2	3.50844	0
222581_at	XPR1	AF089744	Hs.227656	xenotropic and polytropic retrovirus receptor	chr1q25.1	3.50551	0
221492_s_at	ATG3	AF202092	Hs.477126	ATG3 autophagy related 3 homolog (S. cerevisiae)	chr3q13.2	3.50512	0
220127_s_at	FBXL12	NM_017703	Hs.12439	F-box and leucine-rich repeat protein 12	chr19p13.2	3.50271	0
34697_at	LRP6	AF074264	Hs.584775	low density lipoprotein receptor-related protein 6	chr12p11-p13	3.4979	0
202954_at	UBE2C	NM_007019	Hs.93002	p21 (CDKN1A)-activated kinase 3 /// ubiquitin-conjugating enzyme E2C	chrXq22.3-q23 /// chr20q13.12	3.49736	0
229610_at	CKAP2L	AW088063	Hs.434250	cytoskeleton associated protein 2-like	chr2q13	3.49608	0
215718_s_at	PHF3	AI949220	Hs.348921	PHD finger protein 3	chr6q12	3.49405	0
244152_at	AA884266	AA884266				3.49182	0
201558_at	RAE1	NM_003610	Hs.371698	RAE1 RNA export 1 homolog (S. pombe)	chr20q13.31	3.48922	0
204700_x_at	C1orf107	NM_014388	Hs.194754	chromosome 1 open reading frame 107	chr1q32.2	3.48694	0
216652_s_at	DR1	AL137673	Hs.348418	down-regulator of transcription 1, TBP-binding (negative cofactor 2)	chr1p22.1	3.48323	0
200703_at	DYNLL1	NM_003746	Hs.5120	dynein, light chain, LC8-type 1	chr12q24.23	3.48164	0
223650_s_at	NRBF2	AF267866	Hs.449628	nuclear receptor binding factor 2	chr10q21.2	3.47823	0
207571_x_at	C1orf38	NM_004848	Hs.10649	chromosome 1 open reading frame 38	chr1p35.3	3.46836	0
227131_at	MAP3K3	BG231756	Hs.29282	mitogen-activated protein kinase kinase kinase 3	chr17q23.3	3.46822	0
63305_at	PKNOX2	D81792	Hs.278564	PBX/knotted 1 homeobox 2		3.44633	0
213065_at	PSRC2	AB011118	Hs.527874	coiled-coil domain containing 131	chr12q21.1	3.44422	0
222680_s_at	DTL	AK001261	Hs.126774	denticleless homolog (Drosophila)	chr1q32.1-q32.2	3.44343	0
222442_s_at	ARL8B	AW055237	Hs.250009	ADP-ribosylation factor-like 8B	chr3p26.2	3.44166	0
217864_s_at	PIAS1	NM_016166	Hs.162458	protein inhibitor of activated STAT, 1	chr15q	3.43982	0
231295_at	ME3	BE326351	Hs.591968	Frizzled homolog 4 (Drosophila)	chr11q14.2	3.43832	0
229220_x_at	NOM1	AI249173	Hs.15825	nucleolar protein with MIF4G domain 1	chr7q36.3	3.43251	0
219224_x_at	ZNF408	NM_024741		zinc finger protein 408	chr11p11.2	3.42889	0
214349_at	Hs.613165	AV764378	Hs.613165	Transcribed locus		3.42757	0
218401_s_at	ZNF281	NM_012482	Hs.59757	zinc finger protein 281	chr1q32.1	3.42213	0
1567219_at	D17207	D17207				3.41859	0
214056_at	MCL1	BF981280	Hs.632486	Myeloid cell leukemia sequence 1 (BCL2-related)	chr1q21	3.41504	0
226465_s_at	SON	BF676840	Hs.517262	SON DNA binding protein	chr21q22.1-q22.2|21q22.11	3.41268	0
222931_s_at	THNSL1	AI809864	Hs.645274	threonine synthase-like 1 (bacterial)	chr10p12.1	3.41169	0
217984_at	RNASET2	NM_003730	Hs.529989	ribonuclease T2	chr6q27	3.4084	0
64883_at	MOSPD2	AI744083	Hs.190043	motile sperm domain containing 2	chrXp22.2	3.40352	0
214193_s_at	C1orf107	AI770084	Hs.194754	chromosome 1 open reading frame 107	chr1q32.2	3.39502	0
203725_at	GADD45A	NM_001924	Hs.80409	growth arrest and DNA-damage-inducible, alpha	chr1p31.2-p31.1	3.39387	0
201686_x_at	API5	AF229254	Hs.435771	apoptosis inhibitor 5	chr11p12-q12	3.39103	0
211575_s_at	UBE3A	AF116702	Hs.22543	ubiquitin protein ligase E3A (human papilloma virus E6-associated protein, Angelman syndrome)	chr15q11-q13	3.38196	0
210893_at	Hs.573631	AF118064	Hs.573631	PRO1510		3.37946	0
202679_at	NPC1	NM_000271	Hs.464779	Niemann-Pick disease, type C1	chr18q11-q12	3.36784	0
235389_at	BG168139	BG168139				3.36685	0
222040_at	HNRPA1	AI144007	Hs.444314	heterogeneous nuclear ribonucleoprotein A1 /// hypothetical protein LOC728844 /// hypothetical protein LOC731172	chr12q13.1 /// chr12q13.13	3.35832	0
222510_s_at	MKRN2	AI809203	Hs.591666	makorin, ring finger protein, 2	chr3p25	3.33539	0
230236_at	FLJ41649	AL045590		hypothetical protein LOC732253		3.33363	0
220166_at	CNNM1	NM_020348	Hs.274579	cyclin M1	chr10q24.2	3.31936	0
201772_at	AZIN1	NM_015878	Hs.459106	antizyme inhibitor 1	chr8q22.3	3.3146	0
225131_at	ZRANB1	H60265	Hs.595158	zinc finger, RAN-binding domain containing 1	chr10q26.13	3.31455	0
210221_at	CHRNA3	BC000513	Hs.89605	cholinergic receptor, nicotinic, alpha 3	chr15q24	3.30603	0
203366_at	POLG	NM_002693	Hs.645360	polymerase (DNA directed), gamma	chr15q25	3.30539	0
200976_s_at	TAX1BP1	NM_006024	Hs.34576	Tax1 (human T-cell leukemia virus type I) binding protein 1	chr7p15	3.30498	0
1555076_at	ARHGAP25	BC039591	Hs.531807	Rho GTPase activating protein 25	chr2p14	3.29781	0
219078_at	GPATC2	NM_018040	Hs.420757	G patch domain containing 2	chr1q41	3.29321	0
227328_at	CAMTA1	AA724147	Hs.397705 /// Hs.529782 /// Hs.591084 /// Hs.64016	Calmodulin binding transcription activator 1 /// Protein S (alpha) /// Valosin-containing protein /// Fanconi anemia, complementation group G	chr1p36.31-p36.23 /// chr3q11.2 /// chr9p13.3 /// chr9p13	3.29044	0
224810_s_at	ANKRD13	AL569476	Hs.528703	ankyrin repeat domain 13A	chr12q24.11	3.27109	0
210284_s_at	MAP3K7IP2	AF241230	Hs.269775	mitogen-activated protein kinase kinase kinase 7 interacting protein 2	chr6q25.1-q25.3	3.24577	0
1554537_at	TMEM126B	BC017574	Hs.525063	transmembrane protein 126B	chr11q14.1	3.23675	0
200669_s_at	UBE2D3	NM_003340	Hs.518773	ubiquitin-conjugating enzyme E2D 3 (UBC4/5 homolog, yeast)	chr4q24	3.22987	0
207283_at	RPL23AP13	NM_020217		ribosomal protein L23a pseudogene 13	chr2p16.2	3.22605	0
209363_s_at	SURB7	U46837	Hs.286145	SRB7 suppressor of RNA polymerase B homolog (yeast)	chr12p11.23	3.22123	0
228588_s_at	UBE2B	AI499236	Hs.615284	ubiquitin-conjugating enzyme E2B (RAD6 homolog)	chr5q23-q31	3.2212	0
226387_at	RSBN1L	AI439157	Hs.592289	round spermatid basic protein 1-like	chr7q11.23	3.22101	0
221792_at	RAB6B	AW118072		RAB6B, member RAS oncogene family	chr3q22.1	3.21407	0
225649_s_at	STK35	AA001414	Hs.100057	serine/threonine kinase 35	chr20p13	3.2087	0
202776_at	DNTTIP2	NM_014597	Hs.85769	deoxynucleotidyltransferase, terminal, interacting protein 2	chr1p22.1	3.19795	0
223511_at	C1orf124	AL512744	Hs.554892	chromosome 1 open reading frame 124	chr1q42.12-q43	3.19582	0
200778_s_at	37500	AI191427	Hs.335057	septin 2	chr2q37	3.18921	0
216843_x_at	PMS2L1	U38964	Hs.634244	postmeiotic segregation increased 2-like 1 /// similar to postmeiotic segregation increased 2-like 2	chr7q22.1	3.1876	0
228000_at	ADC	BE676484	Hs.101807	arginine decarboxylase		3.18621	0
216060_s_at	DAAM1	AK021890	Hs.19156	dishevelled associated activator of morphogenesis 1	chr14q23.1	3.16984	0
209054_s_at	WHSC1	AF083389	Hs.113876	Wolf-Hirschhorn syndrome candidate 1	chr4p16.3	3.16847	0
205263_at	BCL10	AF082283	Hs.193516	B-cell CLL/lymphoma 10	chr1p22	3.16411	0
208738_x_at	SUMO2	AK024823	Hs.448324	SMT3 suppressor of mif two 3 homolog 2 (S. cerevisiae) /// similar to SMT3 suppressor of mif two 3 homolog 2 pseudogene /// similar to SMT3 suppressor of mif two 3 homolog 2 pseudogene	chr17q25.1 /// chr7p11.2 /// chrXq23	3.16406	0
235610_at	ALKBH8	AI590659	Hs.503763	AlkB, alkylation repair homolog 8 (E. coli)	chr11q22.3	3.16157	0
212791_at	FLJ38984	AL042729	Hs.112023	hypothetical protein FLJ38984	chr1p34.3	3.15076	0
202777_at	SHOC2	NM_007373	Hs.104315	soc-2 suppressor of clear homolog (C. elegans)	chr10q25	3.15049	0
213826_s_at	AA292281	AA292281				3.15032	0
201202_at	PCNA	NM_002592	Hs.147433	proliferating cell nuclear antigen	chr20pter-p12	3.14558	0
64408_s_at	CALML4	AW025529	Hs.584921	calmodulin-like 4	chr15q23	3.14131	0
1553570_x_at	NM_173705	NM_173705	Hs.468415	phosphatidylinositol glycan anchor biosynthesis, class F /// zinc finger, FYVE domain containing 20 /// OAF homolog (Drosophila)	chr2p21-p16 /// chr3p24.3 /// chr11q23.3	3.12982	0
203407_at	PPL	NM_002705	Hs.192233	periplakin	chr16p13.3	3.11764	0
209020_at	C20orf111	AF217514	Hs.75798	chromosome 20 open reading frame 111	chr20q13.11	3.11088	0
229987_at	USP12	BF513240	Hs.42400	Ubiquitin specific peptidase 12	chr13q12.13	3.10869	0
218470_at	YARS2	NM_015936	Hs.505231	tyrosyl-tRNA synthetase 2 (mitochondrial)	chr12p11.21	3.10223	0
210231_x_at	SET	D45198	Hs.436687	SET translocation (myeloid leukemia-associated)	chr9q34	3.09166	0
225766_s_at	TNPO1	AA527296	Hs.482497	CDNA FLJ31107 fis, clone IMR322000152		3.09001	0
241982_at	TAF1	AI939493	Hs.158560	TAF1 RNA polymerase II, TATA box binding protein (TBP)-associated factor, 250kDa	chrXq13.1	3.08943	0
203373_at	SOCS2	NM_003877	Hs.485572	suppressor of cytokine signaling 2	chr12q	3.08739	0
208490_x_at	HIST1H2BF	NM_003522		histone cluster 1, H2bf	chr6p21.3	3.08405	0
1564414_a_at	PNLDC1	AK093139	Hs.349077	poly(A)-specific ribonuclease (PARN)-like domain containing 1	chr6q25.3	3.08392	0
225692_at	CAMTA1	AV756867	Hs.397705	calmodulin binding transcription activator 1	chr1p36.31-p36.23	3.07415	0
232022_at	TIAM2	AU151283	Hs.586279	T-cell lymphoma invasion and metastasis 2	chr6q25.2	3.07415	0
219027_s_at	MYO9A	NM_006901	Hs.546268	myosin IXA	chr15q22-q23	3.06437	0
202393_s_at	KLF10	NM_005655	Hs.435001	Kruppel-like factor 10	chr8q22.2	3.06343	0
209004_s_at	FBXL5	AF142481	Hs.643433	F-box and leucine-rich repeat protein 5	chr4p15.33	3.0622	0
64432_at	C12orf47	W05463	Hs.333120	chromosome 12 open reading frame 47	chr12q24.12	3.05936	0
222748_s_at	TXNL4B	AW194729		thioredoxin-like 4B	chr16q22.3	3.05378	0
203225_s_at	RFK	NM_018339	Hs.37558	riboflavin kinase	chr9q21.13	3.03581	0
209069_s_at	H3F3B	BC001124	Hs.180877	H3 histone, family 3B (H3.3B)	chr17q25	3.03169	0
217986_s_at	BAZ1A	NM_013448	Hs.509140	bromodomain adjacent to zinc finger domain, 1A	chr14q12-q13	3.02672	0
208079_s_at	AURKA	NM_003158	Hs.250822	aurora kinase A	chr20q13.2-q13.3	3.02023	0
202406_s_at	TIAL1	NM_003252	Hs.501203	TIA1 cytotoxic granule-associated RNA binding protein-like 1	chr10q	3.01908	0
218350_s_at	GMNN	NM_015895	Hs.234896	geminin, DNA replication inhibitor	chr6p22.2	3.01788	0
220099_s_at	LUC7L2	NM_016007	Hs.370475	LUC7-like 2 (S. cerevisiae)	chr7q34	3.01232	0
208120_x_at	FKSG49	NM_031221		FKSG49 /// FKSG49 /// hypothetical protein LOC730444 /// hypothetical protein LOC730444	chr13q14.3	3.01014	0
223692_at	NMNAT1	AF312734	Hs.633762	nicotinamide nucleotide adenylyltransferase 1	chr1p32-p35	3.00851	0
213249_at	FBXL7	AU145127	Hs.433057	F-box and leucine-rich repeat protein 7	chr5p15.1	3.00691	0
224288_x_at	FKSG49	AF336882		FKSG49	chr13q14.3	3.00438	0
1552314_a_at	EYA3	NM_172098	Hs.185774	eyes absent homolog 3 (Drosophila)	chr1p36	3.00185	0
203519_s_at	UPF2	NM_015542	Hs.370689	UPF2 regulator of nonsense transcripts homolog (yeast)	chr10p14-p13	2.99589	0
220160_s_at	KPTN	NM_007059	Hs.25441	kaptin (actin binding protein)	chr19q13.32	2.99498	0
201088_at	KPNA2	NM_002266	Hs.632749	karyopherin alpha 2 (RAG cohort 1, importin alpha 1) /// similar to Importin alpha-2 subunit (Karyopherin alpha-2 subunit) (SRP1-alpha) (RAG cohort protein 1)	chr17q23.1-q23.3	2.99426	0
207318_s_at	CDC2L5	AJ297710	Hs.233552	cell division cycle 2-like 5 (cholinesterase-related cell division controller)	chr7p13	2.99129	0
205930_at	GTF2E1	NM_005513	Hs.445272	general transcription factor IIE, polypeptide 1, alpha 56kDa	chr3q21-q24	2.99063	0
221564_at	PRMT2	AL570294	Hs.154163	protein arginine methyltransferase 2	chr21q22.3	2.98833	0
221613_s_at	ZA20D3	AL136598	Hs.306329	zinc finger, AN1-type domain 6	chr15q25.1	2.98245	0
227477_at	ZMYND19	AL565563	Hs.128096	zinc finger, MYND-type containing 19	chr9q34.3	2.97088	0
209021_x_at	KIAA0652	BC001331		KIAA0652	chr11p11.2	2.95494	0
226763_at	SESTD1	AW409611	Hs.591613	SEC14 and spectrin domains 1	chr2q31.2	2.94435	0
224373_s_at	AF253979	AF253979	Hs.435741	IQ motif and WD repeats 1 /// IQ motif and WD repeats 1 /// unc-5 homolog B (C. elegans) /// unc-5 homolog B (C. elegans)	chr1q24.2 /// chr10q22.1	2.94058	0
209317_at	POLR1C	AF008442	Hs.584839	polymerase (RNA) I polypeptide C, 30kDa	chr6p21.1	2.93898	0
204881_s_at	UGCG	NM_003358	Hs.304249	UDP-glucose ceramide glucosyltransferase	chr9q31	2.93817	0
210002_at	GATA6	D87811	Hs.514746	GATA binding protein 6	chr18q11.1-q11.2	2.92747	0
50400_at	PAOX	AI743990	Hs.532469	polyamine oxidase (exo-N4-amino)	chr10q26.3	2.92466	0
209421_at	MSH2	U04045	Hs.597656	mutS homolog 2, colon cancer, nonpolyposis type 1 (E. coli)	chr2p22-p21	2.92401	0
208993_s_at	PPIG	AW340788	Hs.470544	peptidylprolyl isomerase G (cyclophilin G)	chr2q31.1	2.92187	0
211778_s_at	OVOL2	BC006148	Hs.386387	ovo-like 2 (Drosophila) /// ovo-like 2 (Drosophila)	chr20pter-q11.23	2.9206	0
229878_at	KIAA1731	AI627965	Hs.458418	KIAA1731	chr11q21	2.92058	0
223014_at	UBE2R2	BC004862	Hs.11184	ubiquitin-conjugating enzyme E2R 2	chr9p13.3	2.91617	0
216228_s_at	WDHD1	AK001538	Hs.385998	WD repeat and HMG-box DNA binding protein 1	chr14q22.3	2.90369	0
220746_s_at	RAP80	NM_016290	Hs.232721	ubiquitin interaction motif containing 1	chr5q35.2	2.90092	0
221506_s_at	TNPO2	BG258639	Hs.416049	transportin 2 (importin 3, karyopherin beta 2b)	chr19p13.13	2.88934	0
242307_at	LOC285989	AW274112	Hs.440384	zinc finger protein 789	chr7q22.1	2.88855	0
222789_at	RSBN1	R45958	Hs.486285	round spermatid basic protein 1	chr1p13.2	2.88182	0
244475_at	LOC646951	AW296024	Hs.444293	Similar to CG14142-PA	chr3q25.1	2.87167	0
227313_at	MGC40499	AI870866	Hs.632293	PRotein Associated with Tlr4	chr7q22.1	2.86022	0
208990_s_at	HNRPH3	AF132362	Hs.643472	heterogeneous nuclear ribonucleoprotein H3 (2H9)	chr10q22	2.85705	0
201833_at	HDAC2	NM_001527	Hs.3352	histone deacetylase 2	chr6q21	2.85689	0
222684_s_at	NOL10	BG031619	Hs.222494	nucleolar protein 10	chr2p25.1	2.85638	0
217812_at	YTHDF2	NM_016258	Hs.532286	YTH domain family, member 2	chr1p35	2.85373	0
211375_s_at	ILF3	AF141870	Hs.465885	interleukin enhancer binding factor 3, 90kDa	chr19p13.2	2.85256	0
210334_x_at	BIRC5	AB028869	Hs.514527	baculoviral IAP repeat-containing 5 (survivin)	chr17q25	2.84282	0
209188_x_at	DR1	BC002809	Hs.348418	down-regulator of transcription 1, TBP-binding (negative cofactor 2)	chr1p22.1	2.82907	0
206169_x_at	ZC3H7B	NM_025013	Hs.592188	zinc finger CCCH-type containing 7B	chr22q13.2	2.82293	0
212112_s_at	STX12	AI816243	Hs.523855	syntaxin 12	chr1p35-p34.1	2.81709	0
218882_s_at	WDR3	NM_006784	Hs.310809	WD repeat domain 3	chr1p13-p12	2.81137	0
202220_at	KIAA0907	NM_014949	Hs.24656	KIAA0907	chr1q22	2.80646	0
219826_at	ZNF419	NM_024691	Hs.125829	zinc finger protein 419	chr19q13.43	2.80489	0
200009_at	GDI2	NM_001494	Hs.299055	GDP dissociation inhibitor 2 /// GDP dissociation inhibitor 2	chr10p15	2.80399	0
225309_at	PHF5A	AL008582	Hs.474980	PHD finger protein 5A	chr22q13.2	2.80102	0
200892_s_at	SFRS10	BC000451	Hs.533122	splicing factor, arginine/serine-rich 10 (transformer 2 homolog, Drosophila)	chr3q26.2-q27	2.79957	0
210707_x_at	PMS2L11	U38980		postmeiotic segregation increased 2-like 11	chr7q11.23	2.79622	0
202924_s_at	PLAGL2	AL562280	Hs.154104	pleiomorphic adenoma gene-like 2	chr20q11.21	2.79333	0
209408_at	KIF2C	U63743	Hs.69360	kinesin family member 2C	chr1p34.1	2.78652	0
201479_at	DKC1	NM_001363	Hs.4747	dyskeratosis congenita 1, dyskerin	chrXq28	2.76975	0
231035_s_at	Hs.601151	AI697976	Hs.601151	Transcribed locus		2.74113	0
236958_at	Hs.594921	AW249714	Hs.594921	CDNA FLJ25271 fis, clone STM05584		2.74065	0
212544_at	ZNHIT3	AI131008	Hs.2210	zinc finger, HIT type 3	chr17q12	2.74033	0
219393_s_at	AKT3	NM_005465	Hs.498292	v-akt murine thymoma viral oncogene homolog 3 (protein kinase B, gamma)	chr1q43-q44	2.7308	0
225547_at	HBII-276HG	BG169443	Hs.372680	small nucleolar RNA host gene (non-protein coding) 6	chr8q13	2.72113	0
204097_s_at	RBMX2	AF078865	Hs.61184	RNA binding motif protein, X-linked 2	chrXq25	2.70915	0
201024_x_at	EIF5B	BG261322	Hs.158688	eukaryotic translation initiation factor 5B	chr2p11.1-q11.1	2.70797	0
205690_s_at	BUD31	NM_003910	Hs.380233	BUD31 homolog (yeast)	chr7q22.1	2.70619	0
209006_s_at	C1orf63	AF247168	Hs.259412	chromosome 1 open reading frame 63	chr1p36.13-p35.1	2.70551	0
208116_s_at	MAN1A1	NM_005907	Hs.102788	mannosidase, alpha, class 1A, member 1	chr6q22	2.70518	0
222834_s_at	GNG12	N32508	Hs.651236	guanine nucleotide binding protein (G protein), gamma 12	chr1p31.3	2.69657	0
209444_at	RAP1GDS1	BC001851	Hs.132858	RAP1, GTP-GDP dissociation stimulator 1	chr4q23-q25	2.67645	0
222981_s_at	RAB10	BC000896	Hs.467960	RAB10, member RAS oncogene family	chr2p23.3	2.65736	0
244741_s_at	MGC9913	BE855713	Hs.23133	Hypothetical protein MGC9913	chr19q13.43	2.65057	0
202420_s_at	DHX9	NM_001357	Hs.191518	DEAH (Asp-Glu-Ala-His) box polypeptide 9	chr1q25	2.64554	0
204101_at	MTM1	NM_000252	Hs.434285	myotubularin 1	chrXq28	2.64067	0
226888_at	CSNK1G1	BG104860	Hs.646508	casein kinase 1, gamma 1	chr15q22.1-q22.31	2.63488	0
204690_at	STX8	NM_004853	Hs.431109	syntaxin 8	chr17p12	2.63059	0
201993_x_at	HNRPDL	NM_005463	Hs.527105	heterogeneous nuclear ribonucleoprotein D-like	chr4q13-q21	2.62899	0
216111_x_at	PMS2L3	U38979	Hs.225784	postmeiotic segregation increased 2-like 3	chr7q11.23	2.62218	0
200694_s_at	DDX24	NM_020414	Hs.510328	DEAD (Asp-Glu-Ala-Asp) box polypeptide 24	chr14q32	2.6173	0
213374_x_at	HIBCH	AW000964	Hs.128598	3-hydroxyisobutyryl-Coenzyme A hydrolase	chr2q32.2	2.61589	0
202060_at	CTR9	NM_014633	Hs.173288	Ctr9, Paf1/RNA polymerase II complex component, homolog (S. cerevisiae)	chr11p15.3	2.61364	0
202330_s_at	UNG	NM_003362	Hs.191334	uracil-DNA glycosylase	chr12q23-q24.1	2.61312	0
214715_x_at	ZNF160	AK024789	Hs.467236	zinc finger protein 160	chr19q13.41	2.60999	0
1552682_a_at	CASC5	NM_144508	Hs.181855	cancer susceptibility candidate 5	chr15q14	2.60858	0
204833_at	ATG12	NM_004707	Hs.264482	ATG12 autophagy related 12 homolog (S. cerevisiae)	chr5q21-q22	2.60584	0
55692_at	ELMO2	W22924	Hs.210469	engulfment and cell motility 2	chr20q13	2.5979	0
227204_at	PARD6G	AI817448	Hs.352602	par-6 partitioning defective 6 homolog gamma (C. elegans)	chr18q23	2.58977	0
213879_at	Hs.592555	AV726646	Hs.592555	Transcribed locus		2.57792	0
208082_x_at	NM_030757	NM_030757				2.57088	0
212302_at	RTF1	AI192081	Hs.511096	Rtf1, Paf1/RNA polymerase II complex component, homolog (S. cerevisiae)	chr15q15.1	2.55817	0
228320_x_at	CCDC64	R61322	Hs.369763	coiled-coil domain containing 64	chr12q24.23	2.55761	0
228774_at	CEP78	AW268594	Hs.374421	centrosomal protein 78kDa	chr9q21.2	2.5549	0
201091_s_at	CBX3	BE748755	Hs.381189	chromobox homolog 3 (HP1 gamma homolog, Drosophila) /// similar to chromobox homolog 3	chr7p15.2	2.55277	0
208708_x_at	EIF5	AL080102	Hs.433702	eukaryotic translation initiation factor 5	chr14q32.32	2.55189	0
228477_at	FLJ10154	R53084	Hs.508644	Hypothetical protein FLJ10154	chr13q33.3	2.54422	0
227363_s_at	COX4NB	AI831653	Hs.173162	COX4 neighbor	chr16q24	2.53902	0
224761_at	GNA13	AI928136	Hs.515018	guanine nucleotide binding protein (G protein), alpha 13	chr17q24.3	2.5283	0
203529_at	PPP6C	NM_016294	Hs.584019	protein phosphatase 6, catalytic subunit	chr9q33.3	2.52749	0
220024_s_at	PRX	NM_020956	Hs.205457	periaxin	chr19q13.13-q13.2	2.49573	0
217958_at	TRAPPC4	NM_016146	Hs.524078	trafficking protein particle complex 4	chr11q23.3	2.4744	0
202824_s_at	TCEB1	NM_005648	Hs.554594	transcription elongation factor B (SIII), polypeptide 1 (15kDa, elongin C)	chr8q21.11	2.46023	0
208246_x_at	Hs.610957	NM_017618	Hs.610957	CDNA FLJ20006 fis, clone ADKA02694		2.45319	0
219276_x_at	C9orf82	NM_024828	Hs.178357	chromosome 9 open reading frame 82	chr9p21.2	2.43422	0
200594_x_at	HNRPU	NM_004501	Hs.166463	heterogeneous nuclear ribonucleoprotein U (scaffold attachment factor A)	chr1q44	2.4271	0
227456_s_at	C6orf136	BF224092	Hs.591787	chromosome 6 open reading frame 136	chr6p21.33	2.41486	0
213951_s_at	PSMC3IP	BE964655		PSMC3 interacting protein	chr17q12-q21	2.38833	0
213037_x_at	STAU1	AJ132258	Hs.596704	staufen, RNA binding protein, homolog 1 (Drosophila)	chr20q13.1	2.37035	0
221514_at	UTP14A	BC001149	Hs.458598	UTP14, U3 small nucleolar ribonucleoprotein, homolog A (yeast)	chrXq25	2.36925	0
214141_x_at	SFRS7	BF033354	Hs.309090	splicing factor, arginine/serine-rich 7, 35kDa	chr2p22.1	2.3583	0
207320_x_at	STAU1	NM_004602	Hs.596704	staufen, RNA binding protein, homolog 1 (Drosophila)	chr20q13.1	2.32216	0
218617_at	TRIT1	NM_017646	Hs.356554	tRNA isopentenyltransferase 1	chr1p35.3-p34.1	2.32159	0
225298_at	PNKD	AA074597	Hs.98475	paroxysmal nonkinesiogenic dyskinesia	chr2q35	2.30792	0
218595_s_at	HEATR1	NM_018072	Hs.645442	HEAT repeat containing 1	chr1q43	2.29151	0
217739_s_at	PBEF1	NM_005746	Hs.489615	pre-B-cell colony enhancing factor 1	chr7q22.2	2.29148	0
217679_x_at	AI683552	AI683552				2.2706	0
213726_x_at	TUBB2C	AA515698	Hs.433615	tubulin, beta 2C	chr9q34	2.25677	0
221518_s_at	USP47	BE966019	Hs.577256	ubiquitin specific peptidase 47	chr11p15.3	2.23767	0
229518_at	FAM46B	AA531023	Hs.632378	family with sequence similarity 46, member B	chr1p36.11	2.2251	0
225878_at	KIF1B	AL135264	Hs.97858	Kinesin family member 1B	chr1p36.2	2.21504	0
226058_at	MGC4655	AI651445	Hs.592061	hypothetical protein MGC4655	chr16q22.1	2.19735	0
201047_x_at	RAB6A	BC003617	Hs.503222	RAB6A, member RAS oncogene family	chr11q13.3	2.19092	0
225439_at	NUDCD1	AI802955	Hs.558577	NudC domain containing 1	chr8q23	2.18026	0
208724_s_at	RAB1A	BC000905	Hs.310645	RAB1A, member RAS oncogene family	chr2p14	2.12623	0
223101_s_at	ARPC5L	BC000018	Hs.132499	actin related protein 2/3 complex, subunit 5-like	chr9q33.3	2.12195	0
216153_x_at	RECK	AK022897	Hs.388918	reversion-inducing-cysteine-rich protein with kazal motifs	chr9p13-p12	2.11573	0
201031_s_at	HNRPH1	NM_005520	Hs.604001	heterogeneous nuclear ribonucleoprotein H1 (H)	chr5q35.3	2.11494	0
