# Supplementary material for: Transcriptome Analysis during Human Trophectoderm Specification Suggests New Roles of Metabolic and Epigenetic Genes
Source: PLoS One. 2012 Jun 22;7(6):e39306. doi: 10.1371/journal.pone.0039306 (PMC3382239; doi:10.1371/journal.pone.0039306)
Supplement: Table S2 — List of the 2,196 transcripts specific to the TE molecular signature. (XLS) [file pone.0039306.s007.xls]

## Sheet: 2196 UP in TE vs Embryo
Gene ID	Gene Name	GenBank	UniGene ID	Gene Title	Chromosomal Location	Fold Change	FDR (%)
205980_s_at	ARHGAP8	NM_015366		Rho GTPase activating protein 8 /// PRR5-ARHGAP8 fusion	chr22q13.31 /// chr22q13	514.466	0
218237_s_at	SLC38A1	NM_030674	Hs.533770	solute carrier family 38, member 1	chr12q13.11	469.309	0
201596_x_at	KRT18	NM_000224	Hs.406013	keratin 18	chr12q13	445.383	0
204515_at	HSD3B1	NM_000862	Hs.364941	hydroxy-delta-5-steroid dehydrogenase, 3 beta- and steroid delta-isomerase 1	chr1p13.1	382.891	0
227048_at	LAMA1	AI990816	Hs.270364	laminin, alpha 1	chr18p11.31	371.696	0
34260_at	KIAA0683	AB014583	Hs.271044	TEL2, telomere maintenance 2, homolog (S. cerevisiae)	chr16p13.3	360.922	0
224348_s_at	AF116709	AF116709				341.156	0
223168_at	RHOU	AL096776	Hs.647774	ras homolog gene family, member U	chr1q42.11-q42.3	309.884	0
204158_s_at	TCIRG1	NM_006019	Hs.495985	T-cell, immune regulator 1, ATPase, H+ transporting, lysosomal V0 subunit A3	chr11q13.2	282.886	0
212203_x_at	IFITM3	BF338947	Hs.374650	interferon induced transmembrane protein 3 (1-8U)	chr11p15.5	278.896	0
242705_x_at	Hs.592928	AI188104	Hs.592928	Full length insert cDNA clone YT86E01		276.787	0
204351_at	S100P	NM_005980	Hs.2962	S100 calcium binding protein P	chr4p16	261.68	0
201650_at	KRT19	NM_002276		keratin 19	chr17q21.2	260.195	0
229125_at	ANKRD38	AA456955	Hs.283398	ankyrin repeat domain 38	chr1p31.3	238.069	0
224646_x_at	H19	BF569051	Hs.533566	H19, imprinted maternally expressed untranslated mRNA	chr11p15.5	207.623	0
221538_s_at	PLXNA1	AL136663	Hs.432329	plexin A1	chr3q21.3	203.545	0
210381_s_at	CCKBR	BC000740	Hs.203	cholecystokinin B receptor	chr11p15.4	195.943	0
217853_at	TNS3	NM_022748	Hs.520814	tensin 3	chr7p12.3	194.112	0
209771_x_at	CD24	AA761181	Hs.644105	CD24 molecule	chr6q21	193.788	0
216379_x_at	CD24	AK000168	Hs.644105	CD24 molecule	chr6q21	179.727	0
210201_x_at	BIN1	AF001383	Hs.193163	bridging integrator 1	chr2q14	156.156	0
266_s_at	CD24	L33930	Hs.644105	CD24 molecule	chr6q21	155.58	0
224579_at	Hs.592612	BF247552	Hs.533770	solute carrier family 38, member 1	chr12q13.11	146.555	0
204720_s_at	DNAJC6	AV729634	Hs.647643	DnaJ (Hsp40) homolog, subfamily C, member 6	chr1pter-q31.3	135.134	0
212444_at	Hs.632997	AA156240	Hs.632997	CDNA clone IMAGE:6025865		134.575	0
203767_s_at	STS	AI122754	Hs.522578	steroid sulfatase (microsomal), arylsulfatase C, isozyme S	chrXp22.32	134.542	0
215729_s_at	VGLL1	BE542323	Hs.496843	vestigial like 1 (Drosophila)	chrXq26.3	133.888	0
227241_at	MUC15	R79759	Hs.407152	mucin 15, cell surface associated	chr11p14.3	132.885	0
204121_at	GADD45G	NM_006705	Hs.9701	growth arrest and DNA-damage-inducible, gamma	chr9q22.1-q22.2	125.099	0
212077_at	CALD1	AL583520	Hs.490203	caldesmon 1	chr7q33	121.767	0
201787_at	FBLN1	NM_001996	Hs.24601	fibulin 1	chr22q13.31	120.518	0
224997_x_at	H19	AL575306	Hs.533566	H19, imprinted maternally expressed untranslated mRNA	chr11p15.5	118.985	0
230972_at	ANKRD9	AW194999	Hs.432945	ankyrin repeat domain 9	chr14q32.31	116.301	0.501274
202286_s_at	TACSTD2	J04152	Hs.23582	tumor-associated calcium signal transducer 2	chr1p32-p31	109.268	0
218571_s_at	CHMP4A	NM_014169	Hs.279761	chromatin modifying protein 4A	chr14q12	108.236	0
205829_at	HSD17B1	NM_000413	Hs.50727	hydroxysteroid (17-beta) dehydrogenase 1	chr17q11-q21	107.713	0
205093_at	PLEKHA6	NM_014935	Hs.253146	pleckstrin homology domain containing, family A member 6	chr1q32.1	105.359	0
209735_at	ABCG2	AF098951	Hs.480218	ATP-binding cassette, sub-family G (WHITE), member 2	chr4q22	103.936	0
213050_at	COBL	AA594937	Hs.99141	cordon-bleu homolog (mouse)	chr7p12.1	96.7053	0
205081_at	CRIP1	NM_001311	Hs.122006	cysteine-rich protein 1 (intestinal) /// galactokinase 2	chr14q32.33 /// chr15q21.1	93.2297	0
209262_s_at	NR2F6	BC002669	Hs.466148	nuclear receptor subfamily 2, group F, member 6	chr19p13.1	91.0126	0
203438_at	STC2	AI435828	Hs.233160	stanniocalcin 2	chr5q35.2	89.7586	0
214285_at	FABP3	AI041520	Hs.584756	fatty acid binding protein 3, muscle and heart (mammary-derived growth inhibitor)	chr1p33-p32	89.4641	0
209369_at	ANXA3	M63310	Hs.480042	annexin A3	chr4q13-q22	89.4399	0
209723_at	SERPINB9	BC002538	Hs.104879	serpin peptidase inhibitor, clade B (ovalbumin), member 9	chr6p25	88.1027	0
209921_at	SLC7A11	AB040875	Hs.390594	solute carrier family 7, (cationic amino acid transporter, y+ system) member 11	chr4q28-q32	87.0916	0
216604_s_at	SLC7A8	AL365343	Hs.632348	solute carrier family 7 (cationic amino acid transporter, y+ system), member 8	chr14q11.2	85.9009	0
228949_at	GPR177	AL534095	Hs.647659	G protein-coupled receptor 177	chr1p31.3	84.4502	0
202007_at	NID1	BF940043	Hs.356624	nidogen 1	chr1q43	84.1438	0
209513_s_at	HSDL2	BC004331	Hs.59486	hydroxysteroid dehydrogenase like 2	chr9q32	82.8434	0
225520_at	MTHFD1L	AL133260	Hs.591343	methylenetetrahydrofolate dehydrogenase (NADP+ dependent) 1-like	chr6q25.1	81.9166	0
202023_at	EFNA1	NM_004428	Hs.516664	ephrin-A1	chr1q21-q22	80.9255	0
205710_at	LRP2	NM_004525	Hs.470538	low density lipoprotein-related protein 2	chr2q24-q31	78.4826	0
217764_s_at	RAB31	AF183421	Hs.99528	RAB31, member RAS oncogene family	chr18p11.3	77.4288	0
225516_at	SLC7A2	AA876372	Hs.448520	solute carrier family 7 (cationic amino acid transporter, y+ system), member 2	chr8p22-p21.3	76.6278	0
200832_s_at	SCD	AB032261	Hs.558396	stearoyl-CoA desaturase (delta-9-desaturase)	chr10q23-q24	76.1603	0
202418_at	YIF1A	NM_020470	Hs.446445	Yip1 interacting factor homolog A (S. cerevisiae)	chr11q13	74.38	0
200872_at	S100A10	NM_002966	Hs.143873	S100 calcium binding protein A10	chr1q21	74.3108	0
209603_at	GATA3	AI796169	Hs.524134	GATA binding protein 3	chr10p15	73.4694	0
1555832_s_at	KLF6	BU683415	Hs.4055	Kruppel-like factor 6	chr10p15	72.757	0
202737_s_at	LSM4	NM_012321	Hs.515255	LSM4 homolog, U6 small nuclear RNA associated (S. cerevisiae)	chr19p13.11	71.4429	0
226604_at	TMTC3	AA418403	Hs.331268	transmembrane and tetratricopeptide repeat containing 3	chr12q21.32	70.8168	0
220139_at	DNMT3L	NM_013369	Hs.592165	DNA (cytosine-5-)-methyltransferase 3-like	chr21q22.3	70.0805	0
206269_at	GCM1	AB026493	Hs.28346	glial cells missing homolog 1 (Drosophila)	chr6p21-p12	69.0509	0
203743_s_at	TDG	NM_003211	Hs.584809	thymine-DNA glycosylase	chr12q24.1	69.0051	0
219010_at	C1orf106	NM_018265	Hs.518997	chromosome 1 open reading frame 106	chr1q32.1	68.9135	0
225021_at	ZNF532	AA861416	Hs.529023	zinc finger protein 532	chr18q21.32	68.6735	0
205524_s_at	HAPLN1	NM_001884	Hs.591758	hyaluronan and proteoglycan link protein 1	chr5q14.3	68.3753	0
206548_at	FLJ23556	NM_024880		hypothetical protein FLJ23556	chr10q26.11	65.5939	0
202800_at	SLC1A3	NM_004172	Hs.481918	solute carrier family 1 (glial high affinity glutamate transporter), member 3	chr5p13	65.0248	0
229699_at	Hs.61558	AW237752	Hs.61558	CDNA FLJ45384 fis, clone BRHIP3021987		64.7382	0
229830_at	Hs.376032	AW205919	Hs.535898	Transcribed locus		64.6293	0
202308_at	SREBF1	NM_004176	Hs.592123	sterol regulatory element binding transcription factor 1	chr17p11.2	64.4019	0
203219_s_at	APRT	NM_000485	Hs.28914	adenine phosphoribosyltransferase	chr16q24	63.9384	0
225078_at	EMP2	AV686514	Hs.531561	epithelial membrane protein 2	chr16p13.2	63.8916	0
218180_s_at	EPS8L2	NM_022772	Hs.55016	EPS8-like 2	chr11p15.5	63.1497	0
201440_at	DDX23	NM_004818	Hs.130098	DEAD (Asp-Glu-Ala-Asp) box polypeptide 23	chr12q13.12	62.0238	0
201236_s_at	BTG2	NM_006763	Hs.519162	BTG family, member 2	chr1q32	61.7806	0
218721_s_at	C1orf27	NM_017847	Hs.371210	chromosome 1 open reading frame 27	chr1q25	61.4816	0
202931_x_at	BIN1	NM_004305	Hs.193163	bridging integrator 1	chr2q14	61.2342	0
223062_s_at	PSAT1	BC004863	Hs.494261	phosphoserine aminotransferase 1	chr9q21.2	60.567	0
201613_s_at	AP1G2	BC000519	Hs.343244	adaptor-related protein complex 1, gamma 2 subunit	chr14q11.2	60.0218	0
211986_at	AHNAK	BG287862	Hs.502756	AHNAK nucleoprotein (desmoyokin)	chr11q12.2	59.9448	0
223449_at	SEMA6A	AF225425	Hs.156967	sema domain, transmembrane domain (TM), and cytoplasmic domain, (semaphorin) 6A	chr5q23.1	59.855	0
1567107_s_at	TPM3	AF362887	Hs.631618	tropomyosin 4	chr19p13.1	57.8071	0
208659_at	CLIC1	AF034607	Hs.414565	chloride intracellular channel 1	chr6p22.1-p21.2	57.4726	0
202546_at	VAMP8	NM_003761	Hs.534373	vesicle-associated membrane protein 8 (endobrevin)	chr2p12-p11.2	57.2825	0
227042_at	LOC150223	BE218514	Hs.355952	hypothetical protein LOC150223	chr22q11.21	57.1074	0
202625_at	LYN	AI356412	Hs.651186	v-yes-1 Yamaguchi sarcoma viral related oncogene homolog /// v-yes-1 Yamaguchi sarcoma viral related oncogene homolog	chr8q13	56.4683	0
218677_at	S100A14	NM_020672	Hs.288998	S100 calcium binding protein A14	chr1q21.3	56.1524	0.501274
205523_at	HAPLN1	U43328	Hs.591758	hyaluronan and proteoglycan link protein 1	chr5q14.3	55.1892	0
217763_s_at	RAB31	NM_006868	Hs.99528	RAB31, member RAS oncogene family	chr18p11.3	55.1271	0
209602_s_at	GATA3	AI796169	Hs.524134	GATA binding protein 3	chr10p15	54.9375	0
235436_at	BE503800	BE503800				54.6794	0
223839_s_at	Hs.597496	AF132203	Hs.597496	PRO1933		54.5437	0
202830_s_at	SLC37A4	NM_001467	Hs.132760	solute carrier family 37 (glycerol-6-phosphate transporter), member 4	chr11q23.3	54.4417	0
228834_at	TOB1	BF240286	Hs.649528	transducer of ERBB2, 1	chr17q21	53.7788	0
210589_s_at	GBA	D13287	Hs.282997	glucosidase, beta; acid (includes glucosylceramidase) /// glucosidase, beta; acid, pseudogene	chr1q21	53.2762	0
208683_at	CAPN2	M23254	Hs.350899	calpain 2, (m/II) large subunit	chr1q41-q42	53.1251	0
201428_at	CLDN4	NM_001305	Hs.647036	claudin 4	chr7q11.23	51.9632	0
217775_s_at	RDH11	NM_016026	Hs.226007	retinol dehydrogenase 11 (all-trans/9-cis/11-cis)	chr14q24.1	50.7402	0
201797_s_at	VARS	NM_006295	Hs.520026	valyl-tRNA synthetase	chr6p21.3	50.3378	0.501274
208613_s_at	FLNB	AV712733	Hs.476448	filamin B, beta (actin binding protein 278)	chr3p14.3	49.043	0
230204_at	AU144114	AU144114				48.742	0
209710_at	GATA2	AL563460	Hs.367725	GATA binding protein 2	chr3q21.3	47.5257	0
215464_s_at	TAX1BP3	AK001327	Hs.12956	Tax1 (human T-cell leukemia virus type I) binding protein 3	chr17p13	47.3856	0
1559266_s_at	FLJ45187	AI363206	Hs.350848	hypothetical protein LOC387640 /// hypothetical protein LOC730417	chr10p12.31	47.2793	0
202090_s_at	UQCR	NM_006830	Hs.534521	ubiquinol-cytochrome c reductase, 6.4kDa subunit /// transmembrane protein 54	chr19p13.3 /// chr1p35-p34	47.2202	0
209652_s_at	PGF	BC001422	Hs.252820	placental growth factor, vascular endothelial growth factor-related protein	chr14q24-q31	47.1667	0
218436_at	SIL1	NM_022464	Hs.483521	SIL1 homolog, endoplasmic reticulum chaperone (S. cerevisiae)	chr5q31	46.947	0.501274
232164_s_at	EPPK1	AL137725	Hs.200412	epiplakin 1	chr8q24.3	46.9354	0
213182_x_at	CDKN1C	R78668	Hs.106070	cyclin-dependent kinase inhibitor 1C (p57, Kip2)	chr11p15.5	46.596	0
213348_at	CDKN1C	N33167	Hs.106070	Cyclin-dependent kinase inhibitor 1C (p57, Kip2)	chr11p15.5	45.951	0
228231_at	Hs.594383	BE221804	Hs.594383	MRNA; cDNA DKFZp761E1721 (from clone DKFZp761E1721)		45.6095	0
224932_at	C22orf16	AI814909	Hs.66915	chromosome 22 open reading frame 16	chr22q11.23	45.5545	0
217398_x_at	GAPDH	AK026525	Hs.544577	glyceraldehyde-3-phosphate dehydrogenase	chr12p13	45.3873	0
224954_at	SHMT1	Y14486	Hs.513987	serine hydroxymethyltransferase 1 (soluble)	chr17p11.2	45.2278	0
229074_at	Hs.598990	AI692267	Hs.598990	Transcribed locus		44.9336	0
223120_at	FUCA2	BC003060	Hs.591332	fucosidase, alpha-L- 2, plasma	chr6q24	44.5582	0
221640_s_at	LRDD	AF274972	Hs.592290	leucine-rich repeats and death domain containing	chr11p15.5	44.458	0.501274
212481_s_at	TPM4	AI214061	Hs.631618	tropomyosin 4	chr19p13.1	43.8066	0
227642_at	TFCP2L1	AI928242	Hs.156471	Transcription factor CP2-like 1	chr2q14	43.7496	0
204465_s_at	INA	NM_004692	Hs.500916	internexin neuronal intermediate filament protein, alpha	chr10q24.33	43.7375	0
222494_at	CHES1	AW051527	Hs.434286	checkpoint suppressor 1	chr14q31.3	43.6991	0
222986_s_at	SCOTIN	BC001463	Hs.414579	scotin	chr3p21.31	43.5458	0
231381_at	CACNA2D3	BF223023		embryonic stem cell related protein		43.3962	0.501274
206337_at	CCR7	NM_001838	Hs.370036	chemokine (C-C motif) receptor 7 /// chemokine (C-C motif) receptor 7	chr17q12-q21.2	43.3658	0
225150_s_at	RTKN	BC004558	Hs.192854	rhotekin	chr2p13.1	42.6934	0
232165_at	AL137725	AL137725	Hs.200412	epiplakin 1	chr8q24.3	42.6411	0
212767_at	MTG1	BC004409	Hs.501578	mitochondrial GTPase 1 homolog (S. cerevisiae)	chr10q26.3	41.9911	0
200831_s_at	SCD	AA678241	Hs.558396	stearoyl-CoA desaturase (delta-9-desaturase)	chr10q23-q24	41.9806	0
227864_s_at	LOC93343	AI091713	Hs.515243	family with sequence similarity 125, member A	chr19p13.11	41.9299	0
203098_at	CDYL	AL050164	Hs.269092	chromodomain protein, Y-like	chr6p25.1	41.8025	0
206430_at	CDX1	NM_001804	Hs.1545	caudal type homeobox transcription factor 1	chr5q31-q33	41.5229	0
222392_x_at	PERP	AJ251830	Hs.520421	PERP, TP53 apoptosis effector	chr6q24	40.7165	0
218096_at	AGPAT5	NM_018361	Hs.624002	1-acylglycerol-3-phosphate O-acyltransferase 5 (lysophosphatidic acid acyltransferase, epsilon)	chr8p23.1	40.5454	0
212320_at	TUBB	BC001002	Hs.636480	tubulin, beta	chr6p21.33	40.3223	0
212759_s_at	TCF7L2	AI703074	Hs.593995	transcription factor 7-like 2 (T-cell specific, HMG-box)	chr10q25.3	40.208	0
226553_at	TMPRSS2	AI660243	Hs.439309	transmembrane protease, serine 2	chr21q22.3	40.0506	0
222622_at	MGC4692	BG284709	Hs.442634	hypothetical protein LOC283871	chr16p13.3	39.9811	0
232191_at	C21orf105	BC005107	Hs.386685	chromosome 21 open reading frame 105	chr21q22.3	39.6868	0
201066_at	CYC1	NM_001916	Hs.289271	cytochrome c-1	chr8q24.3	39.0554	0
222240_s_at	ISYNA1	AL137749	Hs.405873	myo-inositol 1-phosphate synthase A1	chr19p13.11	38.9934	0
217762_s_at	RAB31	BE789881	Hs.99528	RAB31, member RAS oncogene family	chr18p11.3	38.5915	0
201063_at	RCN1	NM_002901	Hs.97887	reticulocalbin 1, EF-hand calcium binding domain	chr11p13	38.5387	0
204044_at	QPRT	NM_014298	Hs.513484	quinolinate phosphoribosyltransferase (nicotinate-nucleotide pyrophosphorylase (carboxylating))	chr16p11.2	38.391	0
222809_x_at	C14orf65	AA728758	Hs.648374	chromosome 14 open reading frame 65	chr14q32.31	38.174	0
231618_s_at	SUNC1	AI221329	Hs.406741	Sad1 and UNC84 domain containing 1	chr7p12.3	36.9154	0
200897_s_at	PALLD	NM_016081	Hs.151220	palladin, cytoskeletal associated protein	chr4q32.3	36.5953	0
223207_x_at	PHPT1	AF285119	Hs.409834	phosphohistidine phosphatase 1	chr9q34.3	36.3381	0
221609_s_at	WNT6	AY009401	Hs.29764	wingless-type MMTV integration site family, member 6	chr2q35	36.131	0
212191_x_at	RPL13	AW574664	Hs.410817	ribosomal protein L13	chr16q24.3|17p11.2	35.8913	0
37117_at	ARHGAP8	Z83838		Rho GTPase activating protein 8 /// PRR5-ARHGAP8 fusion	chr22q13.31 /// chr22q13	35.7194	0
201015_s_at	JUP	NM_021991	Hs.514174	junction plakoglobin	chr17q21	35.6253	0
226245_at	KCTD1	AA199881	Hs.526630	potassium channel tetramerisation domain containing 1	chr18q11.2	35.5027	0
213041_s_at	ATP5D	BE798517	Hs.418668	ATP synthase, H+ transporting, mitochondrial F1 complex, delta subunit	chr19p13.3	35.3204	0.501274
203416_at	CD53	NM_000560	Hs.443057	CD53 molecule	chr1p13	35.0801	0
204836_at	GLDC	NM_000170	Hs.584238	glycine dehydrogenase (decarboxylating)	chr9p22	35.0405	0
217728_at	S100A6	NM_014624	Hs.275243	S100 calcium binding protein A6	chr1q21	34.8382	0
204309_at	CYP11A1	NM_000781	Hs.303980	cytochrome P450, family 11, subfamily A, polypeptide 1 /// cytochrome P450, family 11, subfamily A, polypeptide 1	chr15q23-q24	34.8276	0
218035_s_at	FLJ20273	NM_019027	Hs.518727	RNA-binding protein	chr4p13-p12	34.7194	0
200849_s_at	AHCYL1	AI589266	Hs.485365	S-adenosylhomocysteine hydrolase-like 1	chr1p13.2	34.1986	0
227882_at	FKRP	AW291054	Hs.515493	fukutin related protein	chr19q13.32	34.1267	0
229269_x_at	SSBP4	AA847828	Hs.567747	single stranded DNA binding protein 4 /// similar to single stranded DNA binding protein 4 isoform a /// similar to single stranded DNA binding protein 4 isoform a	chr19p13.1 /// chr18p11.21	34.0579	0.501274
207760_s_at	NCOR2	NM_006312	Hs.137510	nuclear receptor co-repressor 2	chr12q24	33.8081	0
203665_at	HMOX1	NM_002133	Hs.517581	heme oxygenase (decycling) 1	chr22q12|22q13.1	32.9111	0
212581_x_at	GAPDH	BE561479	Hs.544577	glyceraldehyde-3-phosphate dehydrogenase	chr12p13	32.8898	0
1555299_s_at	ERVWE1	AF072506		endogenous retroviral family W, env(C7), member 1 (syncytin)	chr7q21-q22	32.5063	0
219523_s_at	ODZ3	NM_018104	Hs.130438	odz, odd Oz/ten-m homolog 3 (Drosophila)	chr4q35.1	32.3576	0.501274
226538_at	MAN2A1	AV700323	Hs.432822	Mannosidase, alpha, class 2A, member 1	chr5q21-q22	31.9833	0
203510_at	MET	BG170541	Hs.132966	met proto-oncogene (hepatocyte growth factor receptor)	chr7q31	31.8207	0
209146_at	SC4MOL	AV704962	Hs.105269	sterol-C4-methyl oxidase-like	chr4q32-q34	31.7199	0
203108_at	GPRC5A	NM_003979	Hs.631733	G protein-coupled receptor, family C, group 5, member A	chr12p13-p12.3	31.5199	0
219920_s_at	GMPPB	NM_021971	Hs.567488	GDP-mannose pyrophosphorylase B	chr3p21.31	31.4733	0
231021_at	SLC6A19	AI627358	Hs.587331	CDNA FLJ20680 fis, clone KAIA4089		31.3362	0
201115_at	POLD2	NM_006230	Hs.306791	polymerase (DNA directed), delta 2, regulatory subunit 50kDa	chr7p13	31.3355	0
209344_at	TPM4	BC002827	Hs.631618	tropomyosin 4	chr19p13.1	31.1886	0
227238_at	MUC15	W93847	Hs.407152	mucin 15, cell surface associated	chr11p14.3	31.1525	0
213980_s_at	CTBP1	AA053830	Hs.208597	C-terminal binding protein 1	chr4p16	30.8138	0
1557094_at	Hs.626656	BC029890	Hs.463110	hypothetical LOC653110 /// hypothetical protein LOC728449	chr10q11.22	30.7991	0
212356_at	KIAA0323	AB002321	Hs.643552	KIAA0323	chr14q12	30.7841	0
225703_at	KIAA1545	AL583509	Hs.411138	KIAA1545 protein	chr12q24.33	30.7053	0
227320_at	FAM101A	AW264333	Hs.432901	family with sequence similarity 101, member A	chr12q24.31	30.5878	0.501274
208699_x_at	TKT	BF696840	Hs.89643	transketolase (Wernicke-Korsakoff syndrome)	chr3p14.3	30.4515	0
204237_at	GULP1	NM_016315	Hs.470887	GULP, engulfment adaptor PTB domain containing 1	chr2q32.3-q33	30.3564	0
214429_at	MTMR6	U47635	Hs.643702	myotubularin related protein 6	chr13q12	30.0317	0
205417_s_at	DAG1	NM_004393	Hs.76111	dystroglycan 1 (dystrophin-associated glycoprotein 1)	chr3p21	29.9991	0
209154_at	TAX1BP3	AF234997	Hs.12956	Tax1 (human T-cell leukemia virus type I) binding protein 3	chr17p13	29.939	0
204790_at	SMAD7	NM_005904	Hs.465087	SMAD family member 7	chr18q21.1	29.6878	0
201010_s_at	TXNIP	NM_006472	Hs.533977	thioredoxin interacting protein	chr1q21.1	29.6152	0
231195_at	FLJ44186	AI492376	Hs.17572	FLJ44186 protein	chr7q34	29.5903	0
202671_s_at	PDXK	NM_003681	Hs.284491	pyridoxal (pyridoxine, vitamin B6) kinase	chr21q22.3	29.5652	0
224647_at	Hs.6820.0	AI766065				29.4262	0.501274
205047_s_at	ASNS	NM_001673	Hs.489207	asparagine synthetase	chr7q21.3	29.343	0
65770_at	RHOT2	AI186666	Hs.513242	ras homolog gene family, member T2	chr16p13.3	29.3128	0.501274
226214_at	MIR16	BE677894	Hs.512607	membrane interacting protein of RGS16	chr16p12-p11.2	29.0853	0.501274
200991_s_at	SNX17	NM_014748	Hs.278569	sorting nexin 17	chr2p23-p22	28.9918	0
201601_x_at	IFITM1	NM_003641	Hs.458414	interferon induced transmembrane protein 1 (9-27)	chr11p15.5	28.8893	0
219995_s_at	FLJ13841	NM_024702	Hs.651122	zinc finger protein 750	chr17q25.3	28.7152	0
220525_s_at	AUP1	NM_012103	Hs.411480	ancient ubiquitous protein 1	chr2p13	28.6951	0
204653_at	TFAP2A	BF343007	Hs.519880	transcription factor AP-2 alpha (activating enhancer binding protein 2 alpha)	chr6p24	28.6626	0
210111_s_at	KIAA0265	AF277175	Hs.520710	KIAA0265 protein	chr7q32.2	28.6414	0
230863_at	Hs.595398	R73030	Hs.595398	Transcribed locus		28.6299	0
201275_at	FDPS	NM_002004	Hs.335918	farnesyl diphosphate synthase (farnesyl pyrophosphate synthetase, dimethylallyltranstransferase, geranyltranstransferase)	chr1q22	28.6079	0
219735_s_at	TFCP2L1	NM_014553	Hs.156471	transcription factor CP2-like 1	chr2q14	28.576	0
209120_at	NR2F2	AL037401	Hs.651199	nuclear receptor subfamily 2, group F, member 2	chr15q26	28.3527	0
220289_s_at	AIM1L	NM_017977	Hs.128738	absent in melanoma 1-like /// similar to absent in melanoma 1	chr1p36.11	28.3477	0
202193_at	LIMK2	NM_005569	Hs.474596	LIM domain kinase 2	chr22q12.2	28.3206	0
225660_at	SEMA6A	W92748	Hs.156967	sema domain, transmembrane domain (TM), and cytoplasmic domain, (semaphorin) 6A	chr5q23.1	28.2934	0
227586_at	LOC124491	AV699843		transmembrane protein 170	chr16q23.1	28.1587	0
227999_at	PWWP2	AI290476	Hs.527751	PWWP domain containing 2	chr10q26.3	28.1518	0.501274
202449_s_at	RXRA	NM_002957	Hs.590886	retinoid X receptor, alpha	chr9q34.3	28.1442	0
202626_s_at	LYN	NM_002350	Hs.651186	v-yes-1 Yamaguchi sarcoma viral related oncogene homolog /// v-yes-1 Yamaguchi sarcoma viral related oncogene homolog	chr8q13	27.6529	0
203913_s_at	HPGD	AL574184	Hs.77348	hydroxyprostaglandin dehydrogenase 15-(NAD)	chr4q34-q35	27.6344	0.501274
55081_at	MICAL-L1	W46406	Hs.517610	MICAL-like 1	chr22q13.1-q13.2	27.2899	0
225093_at	UTRN	N66570	Hs.133135	utrophin	chr6q24	27.2789	0
33132_at	CPSF1	U37012	Hs.493202	cleavage and polyadenylation specific factor 1, 160kDa	chr8q24.23	27.2717	0.501274
201121_s_at	PGRMC1	NM_006667	Hs.90061	progesterone receptor membrane component 1	chrXq22-q24	27.2379	0.501274
229498_at	Hs.291319	AI197932	Hs.291319	MRNA; cDNA DKFZp779M2422 (from clone DKFZp779M2422)		27.1175	0
212137_at	LARP1	AV746402	Hs.292078	La ribonucleoprotein domain family, member 1	chr5q33.2	26.9991	0
201278_at	DAB2	N21202	Hs.481980	disabled homolog 2, mitogen-responsive phosphoprotein (Drosophila)	chr5p13	26.7248	0
218840_s_at	NADSYN1	NM_018161	Hs.556986	NAD synthetase 1	chr11q13.4	26.4923	0
217823_s_at	UBE2J1	AL562528	Hs.163776	ubiquitin-conjugating enzyme E2, J1 (UBC6 homolog, yeast)	chr6q15	26.4874	0
242939_at	TFDP1	AI950069	Hs.79353	transcription factor Dp-1	chr13q34	26.463	0
201397_at	PHGDH	NM_006623	Hs.487296	phosphoglycerate dehydrogenase	chr1p12	26.422	0.501274
216894_x_at	CDKN1C	D64137	Hs.106070	cyclin-dependent kinase inhibitor 1C (p57, Kip2)	chr11p15.5	26.3983	0.501274
217099_s_at	GEMIN4	AF258545	Hs.499620	gem (nuclear organelle) associated protein 4	chr17p13	26.393	0
227998_at	S100A16	AA045184	Hs.515714	S100 calcium binding protein A16	chr1q21	26.3697	0
213453_x_at	GAPDH	BF689355	Hs.544577	glyceraldehyde-3-phosphate dehydrogenase	chr12p13	26.3571	0
230788_at	GCNT2	BF059748	Hs.519884	glucosaminyl (N-acetyl) transferase 2, I-branching enzyme (I blood group)	chr6p24	26.3293	0
210627_s_at	GCS1	BC002804	Hs.645289	glucosidase I	chr2p13-p12	26.1788	0.501274
204773_at	IL11RA	NM_004512	Hs.591088	interleukin 11 receptor, alpha	chr9p13	26.0771	0
222400_s_at	ADI1	BC001467	Hs.502773	acireductone dioxygenase 1	chr2p25.3	25.9842	0
203914_x_at	HPGD	NM_000860	Hs.77348	hydroxyprostaglandin dehydrogenase 15-(NAD)	chr4q34-q35	25.8072	0
201280_s_at	DAB2	NM_001343	Hs.481980	disabled homolog 2, mitogen-responsive phosphoprotein (Drosophila)	chr5p13	25.7206	0
201135_at	ECHS1	NM_004092	Hs.76394	enoyl Coenzyme A hydratase, short chain, 1, mitochondrial	chr10q26.2-q26.3	25.5117	0
201467_s_at	NQO1	AI039874	Hs.406515	NAD(P)H dehydrogenase, quinone 1	chr16q22.1	25.4952	0
226421_at	AMMECR1	AA707320	Hs.481208	Alport syndrome, mental retardation, midface hypoplasia and elliptocytosis chromosomal region, gene 1	chrXq22.3	25.4427	0
225739_at	RAB11FIP4	BF064276	Hs.406788	RAB11 family interacting protein 4 (class II)		25.4091	0
211689_s_at	TMPRSS2	AF270487	Hs.439309	transmembrane protease, serine 2 /// transmembrane protease, serine 2	chr21q22.3	25.2948	0
213892_s_at	APRT	AA927724	Hs.28914	adenine phosphoribosyltransferase	chr16q24	25.2738	0
217871_s_at	MIF	NM_002415	Hs.407995	macrophage migration inhibitory factor (glycosylation-inhibiting factor)	chr22q11.23	25.2437	0
202659_at	PSMB10	NM_002801	Hs.9661	proteasome (prosome, macropain) subunit, beta type, 10	chr16q22.1	25.1792	0
212230_at	PPAP2B	AV725664	Hs.405156	phosphatidic acid phosphatase type 2B	chr1pter-p22.1	25.1393	0
209682_at	CBLB	U26710	Hs.430589	Cas-Br-M (murine) ecotropic retroviral transforming sequence b	chr3q13.11	25.0718	0
206683_at	ZNF165	NM_003447	Hs.535177	zinc finger protein 165	chr6p21.3	25.0714	0
221505_at	ANP32E	AW612574	Hs.603000	acidic (leucine-rich) nuclear phosphoprotein 32 family, member E	chr1q21.2	24.6855	0
235112_at	KIAA1958	AA088388	Hs.533491	KIAA1958	chr9q32	24.6498	0
209684_at	RIN2	AL136924	Hs.472270	Ras and Rab interactor 2	chr20p11.22	24.5316	0
220789_s_at	TBRG4	NM_004749	Hs.231411	transforming growth factor beta regulator 4	chr7p14-p13	24.239	0
225479_at	LRRC58	AL524175	Hs.518084	leucine rich repeat containing 58	chr3q13.33	24.197	0
202598_at	S100A13	NM_005979	Hs.516505	S100 calcium binding protein A13	chr1q21	24.1781	0
204304_s_at	PROM1	NM_006017	Hs.614734	prominin 1	chr4p15.32	24.1406	0
91617_at	DGCR8	AI028241	Hs.645244	DiGeorge syndrome critical region gene 8	chr22q11.2	24.1078	0
218160_at	NDUFA8	NM_014222	Hs.495039	NADH dehydrogenase (ubiquinone) 1 alpha subcomplex, 8, 19kDa	chr9q33.2-q34.11	24.0927	0
202949_s_at	FHL2	NM_001450	Hs.443687	four and a half LIM domains 2	chr2q12-q14	24.009	0
200848_at	AHCYL1	AA479488	Hs.485365	S-adenosylhomocysteine hydrolase-like 1	chr1p13.2	23.9795	0
225561_at	SELT	BF692332	Hs.369052	selenoprotein T	chr3q25.1	23.818	0
201250_s_at	SLC2A1	NM_006516	Hs.473721	solute carrier family 2 (facilitated glucose transporter), member 1	chr1p35-p31.3	23.785	0.501274
203002_at	AMOTL2	NM_016201	Hs.426312	angiomotin like 2	chr3q21-q22	23.7713	0
208650_s_at	CD24	BG327863	Hs.644105	CD24 molecule	chr6q21	23.7573	0
236442_at	DPF3	BF672019	Hs.162868	D4, zinc and double PHD fingers, family 3	chr14q24.3-q31.1	23.6873	0
208373_s_at	P2RY6	NM_004154	Hs.16362	pyrimidinergic receptor P2Y, G-protein coupled, 6	chr11q13.5	23.6866	0
226905_at	FAM101B	BG036514	Hs.591203	family with sequence similarity 101, member B	chr17p13	23.681	0
228975_at	SP6	AI817264	Hs.253603	Sp6 transcription factor	chr17q21.32	23.656	0
203234_at	UPP1	NM_003364	Hs.488240	uridine phosphorylase 1	chr7p12.3	23.6181	0
238565_at	Hs.23554	BE348291	Hs.23554	CDNA FLJ40891 fis, clone UTERU2001110		23.578	0
204365_s_at	REEP1	NM_022912	Hs.368884	receptor accessory protein 1	chr2p11.2	23.534	0
227624_at	FLJ20032	AB046766	Hs.367639	KIAA1546	chr4q24	23.31	0
226213_at	ERBB3	AV681807	Hs.118681	v-erb-b2 erythroblastic leukemia viral oncogene homolog 3 (avian)	chr12q13	23.2027	0
208651_x_at	CD24	M58664	Hs.644105	CD24 molecule	chr6q21	23.1944	0
208700_s_at	TKT	L12711	Hs.89643	transketolase (Wernicke-Korsakoff syndrome)	chr3p14.3	23.134	0
223613_at	UQCR	BC000462	Hs.8372	ubiquinol-cytochrome c reductase, 6.4kDa subunit	chr19p13.3	22.9631	0
212456_at	KIAA0664	AB014564	Hs.22616	KIAA0664	chr17p13.3	22.9613	0.501274
212186_at	ACACA	BE855983	Hs.160556	acetyl-Coenzyme A carboxylase alpha	chr17q21	22.9512	0
201468_s_at	NQO1	NM_000903	Hs.406515	NAD(P)H dehydrogenase, quinone 1	chr16q22.1	22.9467	0
201013_s_at	PAICS	AA902652	Hs.518774	phosphoribosylaminoimidazole carboxylase, phosphoribosylaminoimidazole succinocarboxamide synthetase	chr4q12	22.8682	0
208929_x_at	RPL13	BC004954	Hs.410817	ribosomal protein L13	chr16q24.3|17p11.2	22.8261	0
230069_at	SFXN1	BF593817	Hs.369440	sideroflexin 1		22.7773	0.501274
212115_at	C16orf34	AK023154	Hs.513261	hematological and neurological expressed 1-like	chr16p13.3	22.7296	0
233030_at	PNPLA3	AK025665	Hs.377087	patatin-like phospholipase domain containing 3	chr22q13.31	22.6302	0
229120_s_at	CDC42SE1	BG150636	Hs.22065	CDC42 small effector 1	chr1q21.2	22.4963	0
212268_at	SERPINB1	NM_030666	Hs.381167	serpin peptidase inhibitor, clade B (ovalbumin), member 1	chr6p25	22.3922	0
204508_s_at	CA12	BC001012	Hs.210995	carbonic anhydrase XII	chr15q22	22.2749	0
204271_s_at	EDNRB	M74921	Hs.82002	endothelin receptor type B	chr13q22	22.242	0
203963_at	CA12	NM_001218	Hs.210995	carbonic anhydrase XII	chr15q22	22.216	0.501274
214459_x_at	HLA-C	M12679	Hs.77961	major histocompatibility complex, class I, C	chr6p21.3	22.1181	0.501274
225342_at	AK3L1	AK026966	Hs.592601	adenylate kinase 3-like 1	chr1p31.3	22.0735	0
214164_x_at	CA12	BF752277	Hs.210995	carbonic anhydrase XII	chr15q22	22.0115	0
201284_s_at	APEH	NM_001640	Hs.517969	N-acylaminoacyl-peptide hydrolase	chr3p21.31	21.7255	0
1556316_s_at	LOC284889	AI285192		hypothetical protein LOC284889	chr22q11.23	21.6692	0.501274
231984_at	MTAP	BE958291	Hs.193268	methylthioadenosine phosphorylase	chr9p21	21.6603	0
201195_s_at	SLC7A5	AB018009	Hs.513797	solute carrier family 7 (cationic amino acid transporter, y+ system), member 5	chr16q24.3	21.4947	0
209604_s_at	GATA3	BC003070	Hs.524134	GATA binding protein 3	chr10p15	21.4705	0
211075_s_at	CD47	Z25521	Hs.446414	CD47 molecule /// CD47 molecule	chr3q13.1-q13.2	21.3383	0
217752_s_at	CNDP2	NM_018235	Hs.149185	CNDP dipeptidase 2 (metallopeptidase M20 family)	chr18q22.3	21.2597	0
60471_at	RIN3	AA625133	Hs.326822	Ras and Rab interactor 3	chr14q32.12	21.2128	0
214351_x_at	RPL13	AA789278	Hs.410817	ribosomal protein L13 /// similar to ribosomal protein L13	chr16q24.3|17p11.2 /// chr17p11.2	21.1152	0
227291_s_at	BOLA3	AI380704	Hs.61472	bolA homolog 3 (E. coli)	chr2p13.1	21.0428	0
211432_s_at	TYRO3	U05682	Hs.381282	TYRO3 protein tyrosine kinase	chr15q15.1-q21.1	20.9533	0.501274
221861_at	Hs.568928	AL157484	Hs.568928	MRNA; cDNA DKFZp762M127 (from clone DKFZp762M127)		20.9421	0
227008_at	HDDC3	AI393309	Hs.349979	HD domain containing 3	chr15q26.1	20.9386	0
212256_at	GALNT10	BE906572	Hs.432818	UDP-N-acetyl-alpha-D-galactosamine:polypeptide N-acetylgalactosaminyltransferase 10 (GalNAc-T10)	chr5q33.2	20.898	0
218140_x_at	SRPRB	NM_021203	Hs.584950	signal recognition particle receptor, B subunit	chr3q22.1	20.8174	0
212372_at	MYH10	AK026977	Hs.16355	myosin, heavy chain 10, non-muscle	chr17p13	20.8156	0
205053_at	PRIM1	NM_000946	Hs.534339	primase, polypeptide 1, 49kDa	chr12q13	20.8021	0
244567_at	Hs.125395	BG165613	Hs.125395	Transcribed locus		20.7868	0
209605_at	TST	D87292	Hs.474783	thiosulfate sulfurtransferase (rhodanese)	chr22q13.1	20.7418	0.501274
226282_at	Hs.193557	AW129783	Hs.193557	Full length insert cDNA clone ZE03F06		20.739	0
209360_s_at	RUNX1	D43968	Hs.149261	runt-related transcription factor 1 (acute myeloid leukemia 1; aml1 oncogene)	chr21q22.3	20.7119	0
201012_at	ANXA1	NM_000700	Hs.494173	annexin A1	chr9q12-q21.2|9q12-q21.2	20.6299	0.501274
235094_at	TPM4	AI972661	Hs.631618	Tropomyosin 4	chr19p13.1	20.5994	0
213187_x_at	FTL	BG538564	Hs.433670	ferritin, light polypeptide	chr19q13.3-q13.4	20.5631	0
200675_at	CD81	NM_004356	Hs.54457	CD81 molecule	chr11p15.5	20.5335	0
218639_s_at	ZXDC	NM_025112	Hs.440049	ZXD family zinc finger C	chr3q21.2	20.4999	0
223008_s_at	C9orf5	AF153415	Hs.308074	chromosome 9 open reading frame 5	chr9q31	20.449	0
210026_s_at	CARD10	AY028896	Hs.57973	caspase recruitment domain family, member 10	chr22q13.1	20.4029	0
201577_at	NME1	NM_000269	Hs.463456	non-metastatic cells 1, protein (NM23A) expressed in	chr17q21.3	20.3397	0
204364_s_at	REEP1	BE535746	Hs.368884	receptor accessory protein 1	chr2p11.2	20.315	0
209422_at	PHF20	AL109965	Hs.517044	PHD finger protein 20	chr20q11.22-q11.23	20.2527	0
225334_at	C10orf32	AI147621		chromosome 10 open reading frame 32	chr10q24.32	20.2226	0
212501_at	CEBPB	AL564683	Hs.642680	CCAAT/enhancer binding protein (C/EBP), beta	chr20q13.1	20.1899	0
201288_at	ARHGDIB	NM_001175	Hs.504877	Rho GDP dissociation inhibitor (GDI) beta	chr12p12.3	20.1445	0
210367_s_at	PTGES	AF010316	Hs.146688	prostaglandin E synthase	chr9q34.3	20.1298	0
205634_x_at	ZDHHC24	NM_024298	Hs.651193	zinc finger, DHHC-type containing 24	chr11q13.1	19.9498	0.501274
217901_at	DSG2	BF031829	Hs.412597	Desmoglein 2	chr18q12.1	19.8316	0
201660_at	ACSL3	AL525798	Hs.471461	Acyl-CoA synthetase long-chain family member 3	chr2q34-q35	19.5097	0
229595_at	CHCHD4	AI493303	Hs.517815	coiled-coil-helix-coiled-coil-helix domain containing 4	chr3p25.1	19.4372	0
232392_at	SFRS3	BE927772	Hs.405144	Splicing factor, arginine/serine-rich 3	chr6p21	19.4199	0
201651_s_at	PACSIN2	NM_007229	Hs.162877	protein kinase C and casein kinase substrate in neurons 2	chr22q13.2-13.33	19.3503	0
225019_at	CAMK2D	BF797381	Hs.144114	calcium/calmodulin-dependent protein kinase (CaM kinase) II delta	chr4q26	19.346	0.501274
227829_at	GYLTL1B	AW272738	Hs.86543	glycosyltransferase-like 1B	chr11p11.2	19.2406	0
218939_at	LETM1	NM_012318	Hs.120165	leucine zipper-EF-hand containing transmembrane protein 1	chr4p16.3	19.1494	0
200824_at	GSTP1	NM_000852	Hs.523836	glutathione S-transferase pi	chr11q13	19.1326	0
230030_at	HS6ST2	AI767756	Hs.385956	heparan sulfate 6-O-sulfotransferase 2	chrXq26.2	19.1252	0
230139_at	NFXL1	AI189822	Hs.648437	CDNA FLJ43345 fis, clone NT2RI3008228		19.0506	0.501274
207414_s_at	PCSK6	NM_002570	Hs.498494	proprotein convertase subtilisin/kexin type 6	chr15q26.3	18.9359	0
228155_at	C10orf58	BF512388	Hs.500333	chromosome 10 open reading frame 58	chr10q23.1	18.9328	0
202502_at	ACADM	NM_000016	Hs.445040	acyl-Coenzyme A dehydrogenase, C-4 to C-12 straight chain	chr1p31	18.9294	0
231067_s_at	AKAP12	BF114967	Hs.646160	Transcribed locus		18.9125	0
226600_at	TMTC3	AA428286	Hs.331268	transmembrane and tetratricopeptide repeat containing 3	chr12q21.32	18.8876	0
203074_at	ANXA8	NM_001630	Hs.651104	annexin A8 /// annexin A8-like 1 /// similar to Annexin A8 (Annexin VIII) (Vascular anticoagulant-beta) (VAC-beta)	chr10q11.2 /// chr10q11.22	18.829	0
207076_s_at	ASS	NM_000050	Hs.160786	argininosuccinate synthetase 1	chr9q34.1	18.8031	0
227633_at	RHEB	AA056145	Hs.647068	Ras homolog enriched in brain	chr7q36	18.5266	0
202119_s_at	CPNE3	NM_003909	Hs.191219	copine III	chr8q21.3	18.5204	0
222668_at	KCTD15	W73820	Hs.221873	potassium channel tetramerisation domain containing 15	chr19q13.11	18.4416	0
202054_s_at	ALDH3A2	NM_000382	Hs.499886	aldehyde dehydrogenase 3 family, member A2	chr17p11.2	18.4263	0
224627_at	GBA2	AB046825	Hs.443134	glucosidase, beta (bile acid) 2	chr9p13.3	18.3955	0
200661_at	PPGB	NM_000308	Hs.517076	cathepsin A	chr20q13.1	18.3932	0.501274
213546_at	DKFZp586I1420	AL050378	Hs.112423	hypothetical protein DKFZp586I1420	chr7p15.1	18.2701	0
212761_at	TCF7L2	AI949687	Hs.593995	transcription factor 7-like 2 (T-cell specific, HMG-box)	chr10q25.3	18.1914	0
212496_s_at	JMJD2B	BE256900	Hs.371013	jumonji domain containing 2B	chr19p13.3	18.1639	0
212056_at	KIAA0182	D80004	Hs.461647	KIAA0182	chr16q24.1	18.1382	0
207332_s_at	TFRC	NM_003234	Hs.529618	transferrin receptor (p90, CD71)	chr3q29	18.1334	0
224849_at	TTC17	AK023161	Hs.191186	tetratricopeptide repeat domain 17	chr11p12-p11.2	18.0989	0
224928_at	SETD7	AK024846	Hs.480792	SET domain containing (lysine methyltransferase) 7	chr4q28	18.0194	0
201425_at	ALDH2	NM_000690	Hs.632733	aldehyde dehydrogenase 2 family (mitochondrial)	chr12q24.2	18.0151	0
228077_at	MGC3207	AK026666	Hs.439370	hypothetical protein MGC3207	chr19p13.13	17.9439	0
221844_x_at	Hs.555227	AV756161	Hs.555227	CDNA clone IMAGE:6208446		17.8744	0
218392_x_at	SFXN1	NM_022754	Hs.369440	sideroflexin 1		17.7729	0
210087_s_at	MPZL1	AF095727	Hs.493919	myelin protein zero-like 1	chr1q24.2	17.7566	0
228057_at	DDIT4L	AA528140	Hs.480378	DNA-damage-inducible transcript 4-like	chr4q23	17.7531	0
239033_at	KIAA1958	AI640482	Hs.533491	KIAA1958	chr9q32	17.7378	0
229332_at	GLOXD1	AI653050	Hs.162717	glyoxalase domain containing 1	chr1p34.1	17.686	0
210150_s_at	LAMA5	BC003355	Hs.473256	laminin, alpha 5	chr20q13.2-q13.3	17.6751	0
215867_x_at	CA12	AL050025	Hs.210995	carbonic anhydrase XII	chr15q22	17.6301	0
205030_at	FABP7	NM_001446	Hs.26770	fatty acid binding protein 7, brain	chr6q22-q23	17.5446	0
211928_at	DYNC1H1	AB002323	Hs.569312	dynein, cytoplasmic 1, heavy chain 1	chr14q32.3-qter|14q32	17.4992	0
221245_s_at	C2orf31	NM_030804	Hs.17631	frizzled homolog 5 (Drosophila) /// frizzled homolog 5 (Drosophila)	chr2q33-q34	17.478	0.501274
200950_at	ARPC1A	NM_006409	Hs.124126	actin related protein 2/3 complex, subunit 1A, 41kDa	chr7q22.1	17.4701	0
204643_s_at	COVA1	NM_006375	Hs.171458	cytosolic ovarian carcinoma antigen 1	chrXq25-q26.2	17.4652	0
204844_at	ENPEP	L12468	Hs.435765	glutamyl aminopeptidase (aminopeptidase A)	chr4q25	17.4637	0.501274
221779_at	MICAL-L1	BC001090	Hs.517610	MICAL-like 1	chr22q13.1-q13.2	17.4303	0
224888_at	SELI	AB051511	Hs.189073	selenoprotein I	chr2p23.3	17.4278	0
229689_s_at	DLG5	AV721789	Hs.635361	Transcribed locus		17.3563	0
233396_s_at	CSRP2BP	AK023759	Hs.488051	CSRP2 binding protein	chr20p11.23	17.3265	0
231897_at	LTB4DH	AL135787	Hs.584864	leukotriene B4 12-hydroxydehydrogenase	chr9q31.3	17.275	0
203709_at	PHKG2	NM_000294	Hs.196177	phosphorylase kinase, gamma 2 (testis)	chr16p12.1-p11.2	17.1946	0
224232_s_at	PX19	AF112203	Hs.279529	px19-like protein	chr5q35.3	17.1825	0
206737_at	WNT11	NM_004626	Hs.108219	wingless-type MMTV integration site family, member 11	chr11q13.5	17.1318	0.501274
202345_s_at	FABP5	NM_001444	Hs.632112	fatty acid binding protein 5 (psoriasis-associated) /// similar to Fatty acid-binding protein, epidermal (E-FABP) (Psoriasis-associated fatty acid-binding protein homolog) (PA-FABP) /// similar to Fatty acid-binding protein, epidermal (E-FABP) (Psoriasis-	chr8q21.13 /// chr11q12.1 /// chr13q14.3	17.1153	0
231120_x_at	PKIB	AL569326	Hs.486354	protein kinase (cAMP-dependent, catalytic) inhibitor beta	chr6q22.31	17.0963	0
208940_at	SEPHS1	AI885670	Hs.124027	Selenophosphate synthetase 1	chr10p14	17.0851	0.501274
209772_s_at	CD24	X69397	Hs.644105	CD24 molecule	chr6q21	17.0613	0
225480_at	C1orf122	BE408081	Hs.532749	chromosome 1 open reading frame 122	chr1p34.3	17.0545	0
228726_at	AW512196	AW512196				17.0504	0
223659_at	TMPRSS13	AB048797	Hs.266308	transmembrane protease, serine 13	chr11q23	16.9952	0
204664_at	ALPP	NM_001632	Hs.284255	alkaline phosphatase, placental (Regan isozyme)	chr2q37	16.9873	0
223206_s_at	NMRAL1	BC002927	Hs.288969	NmrA-like family domain containing 1	chr16p13.3	16.9243	0.501274
212734_x_at	RPL13	AI186735	Hs.410817	ribosomal protein L13	chr16q24.3|17p11.2	16.8918	0
232079_s_at	PVRL2	BE867789		poliovirus receptor-related 2 (herpesvirus entry mediator B)	chr19q13.2	16.8866	0
202108_at	PEPD	NM_000285	Hs.36473	peptidase D	chr19q12-q13.2	16.8797	0
219014_at	PLAC8	NM_016619	Hs.546392	placenta-specific 8	chr4q21.22	16.8606	0
229385_s_at	AI743780	AI743780				16.7934	0
206592_s_at	AP3D1	NM_003938	Hs.512815	adaptor-related protein complex 3, delta 1 subunit	chr19p13.3	16.7731	0
217733_s_at	TMSB10	NM_021103	Hs.446574	thymosin, beta 10	chr2p11.2	16.7523	0
203769_s_at	STS	NM_000351	Hs.522578	steroid sulfatase (microsomal), arylsulfatase C, isozyme S	chrXp22.32	16.7217	0
209667_at	CES2	BF033242	Hs.282975	carboxylesterase 2 (intestine, liver)	chr16q22.1	16.631	0
201757_at	NDUFS5	NM_004552	Hs.632385	NADH dehydrogenase (ubiquinone) Fe-S protein 5, 15kDa (NADH-coenzyme Q reductase)	chr1p34.2-p33	16.6081	0
226017_at	CMTM7	AI708432	Hs.440494	CKLF-like MARVEL transmembrane domain containing 7	chr3p22.3	16.575	0
215274_at	SLC12A3	AI627943	Hs.369271	solute carrier family 12 (sodium/chloride transporters), member 3	chr16q13	16.5692	0
217678_at	SLC7A11	AA488687	Hs.390594	solute carrier family 7, (cationic amino acid transporter, y+ system) member 11	chr4q28-q32	16.5557	0
200654_at	P4HB	J02783	Hs.644945	procollagen-proline, 2-oxoglutarate 4-dioxygenase (proline 4-hydroxylase), beta polypeptide /// similar to prolyl 4-hydroxylase, beta subunit	chr17q25	16.546	0
229909_at	B4GALNT3	AI654238	Hs.504416	beta-1,4-N-acetyl-galactosaminyl transferase 3	chr12p13.33	16.5373	0
227327_at	SBP1	BF062538	Hs.558582	chromosome 19 open reading frame 49	chr19q13.2	16.5264	0
224611_s_at	DNAJC5	AL118506	Hs.164419	DnaJ (Hsp40) homolog, subfamily C, member 5	chr20q13.33	16.4787	0
209536_s_at	EHD4	AF320070	Hs.143703	EH-domain containing 4	chr15q11.1	16.3985	0
204119_s_at	ADK	U90339	Hs.584739	adenosine kinase	chr10q22|10q11-q24	16.3868	0
225658_at	LOC339745	BF034206	Hs.333297	hypothetical protein LOC339745	chr2q22.1	16.359	0
204975_at	EMP2	NM_001424	Hs.531561	epithelial membrane protein 2	chr16p13.2	16.3431	0
44654_at	G6PC3	AI669655	Hs.294005	glucose 6 phosphatase, catalytic, 3	chr17q21.31	16.3042	0
204579_at	FGFR4	NM_002011	Hs.165950	fibroblast growth factor receptor 4	chr5q35.1-qter	16.2964	0
202289_s_at	TACC2	NM_006997	Hs.501252	transforming, acidic coiled-coil containing protein 2	chr10q26	16.2911	0
223075_s_at	C9orf58	AL136566	Hs.4944	chromosome 9 open reading frame 58	chr9q34.13-q34.3	16.2668	0
223125_s_at	C1orf21	AL563236	Hs.497159	chromosome 1 open reading frame 21	chr1q25	16.2515	0
226129_at	FAM83H	AI949095	Hs.67776	family with sequence similarity 83, member H	chr8q24.3	16.2273	0
212547_at	FLJ35348	N34842	Hs.592770	FLJ35348	chr9q34	16.1888	0
207556_s_at	DGKZ	NM_003646	Hs.502461	diacylglycerol kinase, zeta 104kDa	chr11p11.2	16.1583	0.501274
217726_at	COPZ1	NM_016057	Hs.505652	coatomer protein complex, subunit zeta 1	chr12q13.2-q13.3	16.1542	0
203257_s_at	C11orf49	NM_024113	Hs.368296	chromosome 11 open reading frame 49	chr11p11.2	16.1229	0
238859_at	KIAA0974	AA648506	Hs.408577	DnaJ (Hsp40) homolog, subfamily C, member 9	chr10q22.2	16.0746	0.501274
205133_s_at	HSPE1	NM_002157	Hs.1197	heat shock 10kDa protein 1 (chaperonin 10)	chr2q33.1	16.0439	0
201315_x_at	IFITM2	NM_006435	Hs.174195	interferon induced transmembrane protein 2 (1-8D)	chr11p15.5	15.9287	0
40560_at	TBX2	U28049	Hs.651131	T-box 2	chr17q23	15.9278	0.501274
203614_at	UTP14C	NM_021645		UTP14, U3 small nucleolar ribonucleoprotein, homolog C (yeast)	chr13q14.2	15.7428	0
228340_at	TLE3	BE967118	Hs.287362	transducin-like enhancer of split 3 (E(sp1) homolog, Drosophila)	chr15q22	15.7315	0
200048_s_at	JTB	NM_006694	Hs.6396	jumping translocation breakpoint /// jumping translocation breakpoint	chr1q21	15.6973	0
203606_at	NDUFS6	NM_004553	Hs.408257	NADH dehydrogenase (ubiquinone) Fe-S protein 6, 13kDa (NADH-coenzyme Q reductase)	chr5p15.33	15.6791	0
209448_at	HTATIP2	BC002439	Hs.90753	HIV-1 Tat interactive protein 2, 30kDa	chr11p15.1	15.6692	0
201771_at	SCAMP3	NM_005698	Hs.200600	secretory carrier membrane protein 3	chr1q21	15.6674	0
226785_at	ATP11C	BF475862	Hs.88252	ATPase, Class VI, type 11C	chrXq27.1	15.6589	0.501274
217935_s_at	C20orf44	NM_018244	Hs.18128	chromosome 20 open reading frame 44	chr20q11.22	15.6433	0
212509_s_at	MXRA7	BF968134	Hs.250723	matrix-remodelling associated 7	chr17q25.1-q25.2	15.6189	0
201704_at	ENTPD6	NM_001247	Hs.500375	ectonucleoside triphosphate diphosphohydrolase 6 (putative function)	chr20p11.2-p11.22	15.5941	0
231778_at	DLX3	AI769274	Hs.134194	distal-less homeobox 3	chr17q21	15.5832	0
235678_at	GM2A	AI864053	Hs.483873	GM2 ganglioside activator	chr5q31.3-q33.1	15.5605	0
1553954_at	ALG14	BU682208	Hs.408927	asparagine-linked glycosylation 14 homolog (yeast)	chr1p21.3	15.5446	0
200748_s_at	FTH1	NM_002032	Hs.524910	ferritin, heavy polypeptide 1	chr11q13	15.521	0
227897_at	RAP2B	N20927	Hs.98643	RAP2B, member of RAS oncogene family	chr3q25.2	15.4652	0
215690_x_at	GPAA1	AL157437	Hs.627962	glycosylphosphatidylinositol anchor attachment protein 1 homolog (yeast)	chr8q24.3	15.4169	0
210624_s_at	ILVBL	BC000109	Hs.78880	ilvB (bacterial acetolactate synthase)-like	chr19p13.1	15.4021	0
224947_at	RNF26	AL559247	Hs.524084	ring finger protein 26	chr11q23	15.3902	0
209026_x_at	TUBB	AF141349	Hs.636480	tubulin, beta	chr6p21.33	15.3382	0.501274
232662_x_at	Hs.593683	AK022598	Hs.500333	Chromosome 10 open reading frame 58	chr10q23.1	15.3292	0
200916_at	TAGLN2	NM_003564	Hs.517168	transgelin 2	chr1q21-q25	15.3197	0
220658_s_at	ARNTL2	NM_020183	Hs.434269	aryl hydrocarbon receptor nuclear translocator-like 2	chr12p12.2-p11.2	15.3086	0
1558007_s_at	LCMT1	BC024748	Hs.337730	Leucine carboxyl methyltransferase 1	chr16p12.3-16p12.1	15.2924	0
211714_x_at	TUBB	BC005838	Hs.636480	tubulin, beta /// tubulin, beta	chr6p21.33	15.2283	0
218157_x_at	CDC42SE1	NM_020239	Hs.22065	CDC42 small effector 1	chr1q21.2	15.2281	0
201998_at	ST6GAL1	AI743792	Hs.207459	ST6 beta-galactosamide alpha-2,6-sialyltranferase 1	chr3q27-q28	15.2032	0
228326_at	WDR27	AI016894	Hs.131903	WD repeat domain 27	chr6q27	15.1713	0
230643_at	WNT9A	BE220265	Hs.149504	Wingless-type MMTV integration site family, member 9A	chr1q42	15.1221	0
228733_at	PUSL1	AU154793	Hs.400659	pseudouridylate synthase-like 1	chr1p36.33	15.0768	0.501274
227962_at	ACOX1	BF435852	Hs.464137	acyl-Coenzyme A oxidase 1, palmitoyl	chr17q24-q25|17q25.1	15.0757	0
209179_s_at	LENG4	BC003164	Hs.467279	leukocyte receptor cluster (LRC) member 4	chr19q13.4	15.0671	0
227776_at	Hs.595009	BF589251	Hs.595009	Transcribed locus		15.0078	0
204049_s_at	PHACTR2	NM_014721	Hs.102471	phosphatase and actin regulator 2	chr6q24.2	14.9919	0
228151_at	Hs.293796	BF970431	Hs.293796	Transcribed locus		14.9674	0
227815_at	Hs.487883	W60691	Hs.487883	Transcribed locus		14.9139	0
218517_at	PHF17	NM_024900	Hs.12420	PHD finger protein 17	chr4q26-q27	14.9139	0
238191_at	Hs.603084	AW771908	Hs.603084	Transcribed locus		14.9036	0
212048_s_at	YARS	AW245400	Hs.213264	tyrosyl-tRNA synthetase	chr1p35.1	14.8418	0
226171_at	FLJ20209	BF111925	Hs.528655	hypothetical protein FLJ20209	chr3p21.31	14.8396	0
209166_s_at	MAN2B1	U68567	Hs.356769	mannosidase, alpha, class 2B, member 1	chr19cen-q13.1	14.8352	0
222720_x_at	C1orf27	W72877	Hs.371210	chromosome 1 open reading frame 27	chr1q25	14.8143	0
221777_at	C12orf52	BE966197	Hs.524762	chromosome 12 open reading frame 52	chr12q24.13	14.7779	0
212563_at	BOP1	BG491842	Hs.535901	block of proliferation 1 /// similar to block of proliferation 1	chr8q24.3	14.7624	0.501274
224469_s_at	C14orf151	BC006173	Hs.317821	chromosome 14 open reading frame 151 /// chromosome 14 open reading frame 151	chr14q32.33	14.7621	0
223169_s_at	RHOU	AB051826	Hs.647774	ras homolog gene family, member U	chr1q42.11-q42.3	14.7133	0
202341_s_at	TRIM2	AA149745	Hs.435711	tripartite motif-containing 2	chr4q31.3	14.6651	0
200975_at	PPT1	NM_000310	Hs.3873	palmitoyl-protein thioesterase 1 (ceroid-lipofuscinosis, neuronal 1, infantile)	chr1p32	14.6435	0
200807_s_at	HSPD1	NM_002156	Hs.632539	heat shock 60kDa protein 1 (chaperonin)	chr2q33.1	14.6352	0
225366_at	PGM2	AI652855	Hs.23363	phosphoglucomutase 2	chr4p14	14.5932	0.501274
219066_at	PPCDC	NM_021823	Hs.458922	phosphopantothenoylcysteine decarboxylase	chr15q24.2	14.5474	0
229253_at	THEM4	AI184512	Hs.164070	thioesterase superfamily member 4	chr1q21	14.481	0
218898_at	FAM57A	NM_024792	Hs.154396	family with sequence similarity 57, member A	chr17p13.3	14.4588	0
239710_at	Hs.118769	AA993515	Hs.118769	Transcribed locus		14.4379	0
222435_s_at	UBE2J1	AF161502	Hs.163776	ubiquitin-conjugating enzyme E2, J1 (UBC6 homolog, yeast)	chr6q15	14.4204	0
201087_at	PXN	NM_002859	Hs.446336	paxillin	chr12q24.31	14.3682	0
201875_s_at	MPZL1	NM_024569	Hs.493919	myelin protein zero-like 1	chr1q24.2	14.3663	0
204976_s_at	AMMECR1	AK023637	Hs.481208	Alport syndrome, mental retardation, midface hypoplasia and elliptocytosis chromosomal region, gene 1	chrXq22.3	14.3616	0
211963_s_at	ARPC5	AL516350	Hs.518609	actin related protein 2/3 complex, subunit 5, 16kDa	chr1q25.3	14.3443	0
212924_s_at	N37057	N37057	Hs.515255	LSM4 homolog, U6 small nuclear RNA associated (S. cerevisiae)	chr19p13.11	14.3276	0
225777_at	C9orf140	AW250904	Hs.19322	chromosome 9 open reading frame 140	chr9q34.3	14.2978	0.501274
220294_at	KCNV1	NM_014379	Hs.13285	potassium channel, subfamily V, member 1	chr8q22.3-q24.1	14.1721	0
226137_at	Hs.569686	AI288759	Hs.569686	MRNA; cDNA DKFZp566M0947 (from clone DKFZp566M0947)		14.1327	0
203770_s_at	STS	J04964	Hs.522578	steroid sulfatase (microsomal), arylsulfatase C, isozyme S	chrXp22.32	14.1032	0
228499_at	PFKFB4	AL038787	Hs.476217	6-phosphofructo-2-kinase/fructose-2,6-biphosphatase 4	chr3p22-p21	14.0833	0
226207_at	FLJ39378	AI358954	Hs.530315	hypothetical protein FLJ39378	chr12q24.31	14.0349	0
219155_at	PITPNC1	NM_012417	Hs.591185	phosphatidylinositol transfer protein, cytoplasmic 1	chr17q24.2	13.9885	0
201903_at	UQCRC1	NM_003365	Hs.119251	ubiquinol-cytochrome c reductase core protein I	chr3p21.3	13.982	0
213129_s_at	GCSH	AI970157	Hs.546256	glycine cleavage system protein H (aminomethyl carrier) /// similar to Glycine cleavage system H protein, mitochondrial precursor /// similar to Glycine cleavage system H protein, mitochondrial precursor	chr16q23.2 /// chr1q24.2	13.9455	0
223482_at	TMPIT	AF327923	Hs.488835	transmembrane protein induced by tumor necrosis factor alpha	chr7q11.23	13.9392	0
213105_s_at	MGC24381	AI799802	Hs.134846	chromosome 16 open reading frame 42	chr16p13.3	13.9374	0
213857_s_at	CD47	BG230614	Hs.446414	CD47 molecule	chr3q13.1-q13.2	13.8572	0
221577_x_at	GDF15	AF003934	Hs.616962	growth differentiation factor 15	chr19p13.1-13.2	13.8469	0
209796_s_at	TMEM4	BC001027	Hs.8752	transmembrane protein 4	chr12q15	13.8302	0
203439_s_at	STC2	BC000658	Hs.233160	stanniocalcin 2	chr5q35.2	13.8128	0
209265_s_at	METTL3	BC001650	Hs.168799	methyltransferase like 3	chr14q11.1	13.7859	0.501274
202075_s_at	PLTP	NM_006227	Hs.436873	integrin, alpha V (vitronectin receptor, alpha polypeptide, antigen CD51) /// phospholipid transfer protein	chr2q31-q32 /// chr20q12-q13.1	13.7746	0
201968_s_at	PGM1	NM_002633	Hs.1869	phosphoglucomutase 1	chr1p31	13.7642	0.501274
221819_at	RAB35	BF791960	Hs.524788	RAB35, member RAS oncogene family	chr12q24.31	13.7474	0
224847_at	CDK6	AW051349	Hs.119882	cyclin-dependent kinase 6	chr7q21-q22	13.7135	0
228595_at	HSD17B1	AA894611	Hs.50727	hydroxysteroid (17-beta) dehydrogenase 1	chr17q11-q21	13.7033	0
225296_at	ZNF317	AB046808	Hs.465829	zinc finger protein 317		13.6967	0
203647_s_at	FDX1	M18003	Hs.744	ferredoxin 1	chr11q22	13.6913	0
221746_at	UBL4A	BE543027	Hs.76480	ubiquitin-like 4A	chrXq28	13.6789	0
203475_at	CYP19A1	NM_000103	Hs.511367	cytochrome P450, family 19, subfamily A, polypeptide 1	chr15q21.1	13.6658	0
201908_at	DVL3	NM_004423	Hs.388116	dishevelled, dsh homolog 3 (Drosophila)	chr3q27	13.6595	0
212687_at	LIMS1	AL110164	Hs.597715	LIM and senescent cell antigen-like domains 1	chr2q12.3-q13	13.6112	0.501274
208890_s_at	PLXNB2	BC004542	Hs.3989	plexin B2	chr22q13.33	13.6088	0.501274
217168_s_at	HERPUD1	AF217990	Hs.146393	homocysteine-inducible, endoplasmic reticulum stress-inducible, ubiquitin-like domain member 1	chr16q12.2-q13	13.5894	0
202857_at	TMEM4	NM_014255	Hs.8752	transmembrane protein 4	chr12q15	13.5887	0
209377_s_at	HMGN3	AF274949	Hs.77558	high mobility group nucleosomal binding domain 3	chr6q14.1	13.5844	0
221728_x_at	XIST	AA628440	Hs.529901	X (inactive)-specific transcript	chrXq13.2	13.5821	0.501274
225499_at	Hs.593067	AW296194	Hs.593067	Clone CDABP0105 mRNA sequence		13.5331	0
212611_at	DTX4	AV728526	Hs.523696	deltex 4 homolog (Drosophila)	chr11q12.1	13.5194	0
213508_at	C14orf147	AA142942	Hs.269909	chromosome 14 open reading frame 147	chr14q13.1	13.5025	0
213702_x_at	ASAH1	AI934569	Hs.527412	N-acylsphingosine amidohydrolase (acid ceramidase) 1	chr8p22-p21.3	13.4734	0
217874_at	SUCLG1	NM_003849	Hs.270428	succinate-CoA ligase, GDP-forming, alpha subunit	chr2p11.2	13.4329	0
212660_at	PHF15	AI735639	Hs.483419	PHD finger protein 15	chr5q31.1	13.3899	0
203122_at	TTC15	NM_016030	Hs.252713	tetratricopeptide repeat domain 15	chr2p25.3	13.3626	0.501274
239202_at	RAB3B	BE552383	Hs.123072	RAB3B, member RAS oncogene family	chr1p32-p31	13.2568	0
202013_s_at	EXT2	NM_000401	Hs.368404	exostoses (multiple) 2	chr11p12-p11	13.2356	0
226616_s_at	NDUFV3	NM_021075	Hs.473937	NADH dehydrogenase (ubiquinone) flavoprotein 3, 10kDa	chr21q22.3	13.193	0
225781_at	MAPK9	AI808345	Hs.484371	Mitogen-activated protein kinase 9	chr5q35	13.1847	0
229616_s_at	GRAMD2	AU158463	Hs.596332	GRAM domain containing 2	chr15q23	13.1648	0
201681_s_at	DLG5	AB011155	Hs.500245	discs, large homolog 5 (Drosophila)	chr10q23	13.1631	0
218424_s_at	STEAP3	NM_018234	Hs.647822	STEAP family member 3	chr2q14.2	13.158	0
224617_at	ROD1	AI735576	Hs.269988	ROD1 regulator of differentiation 1 (S. pombe)	chr9q32	13.1373	0
209183_s_at	C10orf10	AL136653	Hs.93675	chromosome 10 open reading frame 10	chr10q11.21	13.1322	0.501274
228841_at	LOC90624	AW299250	Hs.115467	Lyrm7 homolog (mouse)	chr5q31.1	13.0956	0.501274
210319_x_at	MSX2	D89377	Hs.89404	msh homeobox 2	chr5q34-q35	13.0923	0
204193_at	CHKB	NM_005198	Hs.439777	choline kinase beta /// carnitine palmitoyltransferase 1B (muscle) /// myosin, heavy chain 1, skeletal muscle, adult /// Rho GTPase activating protein 29	chr22q13.33 /// chr17p13.1 /// chr1p22.1	13.0581	0
200871_s_at	PSAP	NM_002778	Hs.523004	prosaposin (variant Gaucher disease and variant metachromatic leukodystrophy)	chr10q21-q22	13.0525	0
213085_s_at	WWC1	AB020676	Hs.484047	WW and C2 domain containing 1	chr5q35.1	13.0122	0
226701_at	GJA5	AI692880	Hs.447968	gap junction protein, alpha 5, 40kDa (connexin 40)	chr1q21.1	13.0036	0
213460_x_at	NSUN5C	N29665	Hs.436034	NOL1/NOP2/Sun domain family, member 5C	chr7q11.23	12.9509	0
203149_at	PVRL2	NM_002856		poliovirus receptor-related 2 (herpesvirus entry mediator B)	chr19q13.2	12.9139	0
208146_s_at	CPVL	NM_031311	Hs.233389	carboxypeptidase, vitellogenic-like /// carboxypeptidase, vitellogenic-like	chr7p15-p14	12.8689	0
210519_s_at	NQO1	BC000906	Hs.406515	NAD(P)H dehydrogenase, quinone 1	chr16q22.1	12.8675	0
208873_s_at	REEP5	BC000232	Hs.429608	receptor accessory protein 5	chr5q22-q23	12.8601	0
213616_at	C18orf10	BF063896	Hs.558473	chromosome 18 open reading frame 10	chr18q12.2	12.8466	0
227684_at	DNMT1	AI032786	Hs.202672	DNA (cytosine-5-)-methyltransferase 1	chr19p13.2	12.8451	0
203230_at	DVL1	AF006011	Hs.645038	dishevelled, dsh homolog 1 (Drosophila) /// similar to dishevelled 1 isoform a	chr1p36	12.8235	0
220794_at	GREM2	NM_022469	Hs.98206	gremlin 2, cysteine knot superfamily, homolog (Xenopus laevis)	chr1q43	12.7005	0.501274
203786_s_at	TPD52L1	NM_003287	Hs.591347	tumor protein D52-like 1	chr6q22-q23	12.6885	0.501274
238477_at	Hs.634167	BF674236	Hs.634167	CDNA clone IMAGE:4830091		12.6598	0
239026_x_at	CENTG3	H20019	Hs.647075	centaurin, gamma 3	chr7q36.1	12.6477	0
204845_s_at	ENPEP	NM_001977	Hs.435765	glutamyl aminopeptidase (aminopeptidase A)	chr4q25	12.6425	0
210927_x_at	JTB	BC004239	Hs.6396	jumping translocation breakpoint	chr1q21	12.6299	0
228594_at	FLJ30596	H94910	Hs.81907	chromosome 5 open reading frame 33	chr5p13.2	12.608	0
220146_at	TLR7	NM_016562	Hs.443036	toll-like receptor 7	chrXp22.3	12.5968	0
222276_at	Hs.209978	AA837026	Hs.209978	Transcribed locus		12.5829	0
218231_at	NAGK	NM_017567	Hs.7036	N-acetylglucosamine kinase /// N-acetylglucosamine kinase	chr2p13.3	12.5509	0
203434_s_at	MME	AI433463	Hs.307734	membrane metallo-endopeptidase (neutral endopeptidase, enkephalinase)	chr3q25.1-q25.2	12.5463	0
226492_at	SEMA6D	AL036088	Hs.511265	sema domain, transmembrane domain (TM), and cytoplasmic domain, (semaphorin) 6D	chr15q21.1	12.5383	0
209679_s_at	LOC57228	BC003379	Hs.648204	small trans-membrane and glycosylated protein	chr12q13.13	12.4506	0
218679_s_at	VPS28	NM_016208	Hs.418175	vacuolar protein sorting 28 homolog (S. cerevisiae)	chr8q24.3	12.4472	0
219041_s_at	REPIN1	NM_014374	Hs.647086	replication initiator 1	chr7q36.1	12.4305	0
227492_at	OCLN	AI829721		similar to Occludin	chr5q13.2	12.3781	0
1552496_a_at	COBL	NM_015198	Hs.99141	cordon-bleu homolog (mouse)	chr7p12.1	12.3767	0
212070_at	GPR56	AL554008	Hs.513633	G protein-coupled receptor 56	chr16q12.2-q21	12.3689	0
202421_at	IGSF3	AB007935	Hs.171057	immunoglobulin superfamily, member 3	chr1p13	12.2947	0
213422_s_at	MXRA8	AW888223	Hs.515687	matrix-remodelling associated 8 /// similar to matrix-remodelling associated 8	chr1p36.33	12.2839	0
218227_at	NUBP2	NM_012225	Hs.256549	nucleotide binding protein 2 (MinD homolog, E. coli)	chr16p13.3	12.2214	0
203262_s_at	FAM50A	NM_004699	Hs.54277	family with sequence similarity 50, member A	chrXq28	12.1656	0.501274
222796_at	PTCD1	AB014532	Hs.632313	pentatricopeptide repeat domain 1	chr7q22.1	12.1402	0.501274
204416_x_at	APOC1	NM_001645		apolipoprotein C-I	chr19q13.2	12.1317	0.501274
204021_s_at	PURA	NM_005859	Hs.443121	purine-rich element binding protein A	chr5q31	12.1064	0
209665_at	CYB561D2	AF040704		cytochrome b-561 domain containing 2	chr3p21.3	12.0949	0
222006_at	LETM1	AI359368	Hs.120165	Leucine zipper-EF-hand containing transmembrane protein 1	chr4p16.3	12.0897	0
1552767_a_at	HS6ST2	NM_147174	Hs.385956	heparan sulfate 6-O-sulfotransferase 2	chrXq26.2	12.0691	0.501274
201350_at	FLOT2	NM_004475	Hs.514038	flotillin 2	chr17q11-q12	12.0657	0
214022_s_at	IFITM1	AA749101	Hs.458414	interferon induced transmembrane protein 1 (9-27)	chr11p15.5	12.0632	0
228906_at	CXXC6	AI968175	Hs.567594	CXXC finger 6	chr10q21	12.0409	0
201417_at	SOX4	AL136179	Hs.643910	SRY (sex determining region Y)-box 4	chr6p22.3	12.037	0
231271_x_at	NMRAL1	AI080701	Hs.288969	NmrA-like family domain containing 1	chr16p13.3	11.981	0
217734_s_at	WDR6	NM_018031		WD repeat domain 6	chr3p21.31	11.9513	0
213503_x_at	ANXA2	BE908217	Hs.511605	annexin A2	chr15q21-q22	11.931	0
201330_at	RARS	NM_002887	Hs.506215	arginyl-tRNA synthetase	chr5q35.1	11.8994	0
225052_at	MGC14327	AL520657	Hs.591886	hypothetical protein MGC14327	chr9q34.3	11.8961	0
202912_at	ADM	NM_001124	Hs.441047	adrenomedullin	chr11p15.4	11.8787	0
1555461_at	BC015866	BC015866				11.8469	0
232432_s_at	SLC30A5	AK022818	Hs.631975	solute carrier family 30 (zinc transporter), member 5	chr5q12.1	11.8198	0.501274
226196_s_at	MGC16028	AW827281	Hs.532626	chromosome 14 open reading frame 179	chr14q24.3	11.8078	0
219664_s_at	DECR2	NM_020664	Hs.9235	2,4-dienoyl CoA reductase 2, peroxisomal	chr16p13.3	11.8028	0
208892_s_at	DUSP6	BC003143	Hs.298654	dual specificity phosphatase 6	chr12q22-q23	11.789	0
206109_at	FUT1	NM_000148	Hs.69747	fucosyltransferase 1 (galactoside 2-alpha-L-fucosyltransferase, H blood group)	chr19q13.3	11.7638	0
228222_at	PPP1CB	AI700962	Hs.591571	Protein phosphatase 1, catalytic subunit, beta isoform	chr2p23	11.7582	0
200606_at	DSP	NM_004415	Hs.519873	desmoplakin	chr6p24	11.7406	0.501274
209121_x_at	NR2F2	M64497	Hs.651199	nuclear receptor subfamily 2, group F, member 2	chr15q26	11.7219	0
219024_at	PLEKHA1	NM_021622	Hs.643512	pleckstrin homology domain containing, family A (phosphoinositide binding specific) member 1	chr10q26.13	11.6846	0
228273_at	Hs.633096	BG165011	Hs.633096	Transcribed locus		11.6658	0
238805_at	C11orf52	AA991551	Hs.97013	chromosome 11 open reading frame 52	chr11q23.1	11.6459	0
240189_at	ACOXL	BF064226	Hs.253320	Acyl-Coenzyme A oxidase-like	chr2q13	11.6061	0
235231_at	LOC285989	AI355709	Hs.440384	zinc finger protein 789	chr7q22.1	11.6048	0
218891_at	C10orf76	NM_024541	Hs.16004	chromosome 10 open reading frame 76	chr10q24.32	11.5957	0.501274
212083_at	TEX261	BG170659	Hs.516087	testis expressed sequence 261	chr2p13.3	11.5777	0
203190_at	NDUFS8	NM_002496	Hs.90443	NADH dehydrogenase (ubiquinone) Fe-S protein 8, 23kDa (NADH-coenzyme Q reductase)	chr11q13	11.5663	0
209058_at	EDF1	AB002282	Hs.174050	endothelial differentiation-related factor 1	chr9q34.3	11.5647	0
202788_at	MAPKAPK3	NM_004635	Hs.234521	mitogen-activated protein kinase-activated protein kinase 3	chr3p21.3	11.5489	0
213509_x_at	CES2	AW157619	Hs.282975	carboxylesterase 2 (intestine, liver)	chr16q22.1	11.5414	0
239345_at	SLC19A3	AI671566	Hs.221597	solute carrier family 19, member 3	chr2q37	11.5345	0
217776_at	RDH11	AF167438	Hs.226007	retinol dehydrogenase 11 (all-trans/9-cis/11-cis)	chr14q24.1	11.5239	0.501274
232554_at	LRRC56	W92263	Hs.567655	leucine rich repeat containing 56	chr11p15.5	11.5024	0
221570_s_at	METTL5	AF201938	Hs.470553	methyltransferase like 5	chr2q31.1	11.493	0
224604_at	LOC401152	AL571684	Hs.173705	HCV F-transactivated protein 1	chr4q26	11.4506	0
229180_at	AI685931	AI685931	Hs.404466	Cysteine-rich secretory protein 3	chr6p12.3	11.4434	0
205769_at	SLC27A2	NM_003645	Hs.11729	solute carrier family 27 (fatty acid transporter), member 2	chr15q21.2	11.4254	0.501274
230903_s_at	C8orf42	H11634	Hs.289293	Chromosome 8 open reading frame 42	chr8p23.3	11.4184	0
225285_at	BCAT1	AK025615	Hs.438993	branched chain aminotransferase 1, cytosolic	chr12pter-q12	11.4095	0
225734_at	FBXO22	AW294765	Hs.591115	F-box protein 22	chr15q24.2	11.4064	0.501274
227494_at	LOC253842	N30069	Hs.20131	hypothetical protein LOC253842	chr9q34.11	11.3979	0
228318_s_at	FLJ34443	AI356283	Hs.26410	cysteine-rich PAK1 inhibitor	chr4p16.3	11.3966	0.501274
218070_s_at	GMPPA	NM_013335	Hs.27059	GDP-mannose pyrophosphorylase A	chr2q35	11.3916	0.501274
221675_s_at	CHPT1	AF195624	Hs.293077	choline phosphotransferase 1	chr12q	11.3714	0
225753_at	ZNF513	AW003280	Hs.515872	zinc finger protein 513	chr2p23.3	11.3415	0.501274
225677_at	BCAP29	AW152589	Hs.303787	B-cell receptor-associated protein 29	chr7q22-q31	11.3401	0
31846_at	RHOD	AW003733	Hs.15114	ras homolog gene family, member D	chr11q14.3	11.3382	0
228204_at	PSMB4	AA630330	Hs.89545	Proteasome (prosome, macropain) subunit, beta type, 4	chr1q21	11.316	0.501274
213485_s_at	ABCC10	AK000002	Hs.55879	ATP-binding cassette, sub-family C (CFTR/MRP), member 10	chr6p21.1	11.3045	0
224918_x_at	MGST1	AI220117	Hs.389700	microsomal glutathione S-transferase 1	chr12p12.3-p12.1	11.2961	0
220762_s_at	GNB1L	NM_022446	Hs.105642	guanine nucleotide binding protein (G protein), beta polypeptide 1-like	chr22q11.2	11.2801	0.501274
200684_s_at	UBE2L3	AI819709	Hs.108104	ubiquitin-conjugating enzyme E2L 3	chr22q11.21	11.245	0
223172_s_at	MTP18	AF060924		mitochondrial protein 18 kDa	chr22q	11.2387	0
225736_at	FBXO22	BE966247	Hs.591115	F-box protein 22	chr15q24.2	11.2069	0
204751_x_at	DSC2	NM_004949	Hs.95612	desmocollin 2	chr18q12.1	11.1859	0
217761_at	ADI1	NM_018269	Hs.502773	acireductone dioxygenase 1	chr2p25.3	11.1838	0
202331_at	BCKDHA	NM_000709	Hs.433307	branched chain keto acid dehydrogenase E1, alpha polypeptide	chr19q13.1-q13.2	11.1581	0
1555935_s_at	HUNK	T58129	Hs.109437	hormonally upregulated Neu-associated kinase	chr21q22.1	11.152	0
212498_at	Hs.561432	AF056433	Hs.561432	Full-length cDNA clone CS0DM001YA04 of Fetal liver of Homo sapiens (human)		11.1346	0
203118_at	PCSK7	NM_004716	Hs.443752	proprotein convertase subtilisin/kexin type 7	chr11q23-q24	11.1338	0
219191_s_at	BIN2	NM_016293	Hs.14770	bridging integrator 2	chr12q13	11.1078	0
231094_s_at	MTHFD1L	AL035086	Hs.591343	methylenetetrahydrofolate dehydrogenase (NADP+ dependent) 1-like	chr6q25.1	11.0777	0
210582_s_at	LIMK2	AL117466	Hs.474596	LIM domain kinase 2	chr22q12.2	11.0497	0
209891_at	SPBC25	AF225416	Hs.421956	spindle pole body component 25 homolog (S. cerevisiae)	chr2q24.3	11.0449	0
50221_at	TFEB	AI524138	Hs.485360	transcription factor EB	chr6p21	11.0233	0.501274
1559432_at	CCBP2	BC018716	Hs.24286	Chemokine binding protein 2	chr3p21.3	11.0229	0
201972_at	ATP6V1A	AF113129	Hs.477155	ATPase, H+ transporting, lysosomal 70kDa, V1 subunit A	chr3q13.2-q13.31	10.9942	0.501274
203139_at	DAPK1	NM_004938	Hs.380277	death-associated protein kinase 1	chr9q34.1	10.9805	0
217122_s_at	SLC35E2	AL031282		solute carrier family 35, member E2 /// similar to solute carrier family 35, member E2	chr1p36.33	10.977	0
224653_at	EIF4EBP2	U88989	Hs.643279	Eukaryotic translation initiation factor 4E binding protein 2	chr10q21-q22	10.9738	0
1559265_at	FLJ45187	AI363206	Hs.350848	hypothetical protein LOC387640 /// hypothetical protein LOC730417	chr10p12.31	10.9669	0.501274
217724_at	SERBP1	AF131807	Hs.530412	SERPINE1 mRNA binding protein 1	chr1p31	10.9477	0
220942_x_at	C3orf28	NM_014367	Hs.584881	chromosome 3 open reading frame 28	chr3q21.1	10.9433	0
213624_at	SMPDL3A	AA873600	Hs.486357	sphingomyelin phosphodiesterase, acid-like 3A	chr6q22.31	10.9357	0
209260_at	SFN	BC000329	Hs.523718	stratifin	chr1p36.11	10.9204	0
209295_at	TNFRSF10B	AF016266	Hs.521456	tumor necrosis factor receptor superfamily, member 10b	chr8p22-p21	10.9086	0.501274
203944_x_at	BTN2A1	NM_007049	Hs.159028	butyrophilin, subfamily 2, member A1	chr6p22.1	10.8952	0
236471_at	NFE2L3	AI949827	Hs.404741	nuclear factor (erythroid-derived 2)-like 3	chr7p15-p14	10.8948	0
210427_x_at	ANXA2	BC001388	Hs.511605	annexin A2	chr15q21-q22	10.8654	0
218048_at	COMMD3	NM_012071	Hs.534398	COMM domain containing 3	chr10pter-q22.1	10.8351	0
204363_at	F3	NM_001993	Hs.62192	coagulation factor III (thromboplastin, tissue factor)	chr1p22-p21	10.8114	0
242417_at	LOC283278	AI690465	Hs.201661	hypothetical protein LOC283278	chr11p15.1	10.8095	0
1553972_a_at	CBS	BC007257	Hs.533013	cystathionine-beta-synthase	chr21q22.3	10.8092	0
209045_at	XPNPEP1	AF195530	Hs.390623	X-prolyl aminopeptidase (aminopeptidase P) 1, soluble	chr10q25.3	10.8018	0
36936_at	TSTA3	U58766	Hs.404119	tissue specific transplantation antigen P35B	chr8q24.3	10.7981	0
226896_at	CHCHD1	AI992290	Hs.181174	coiled-coil-helix-coiled-coil-helix domain containing 1	chr10q22.2	10.7952	0
1560832_at	Hs.385670	BC016792	Hs.385670	Homo sapiens, clone IMAGE:4063532, mRNA		10.7882	0
211060_x_at	GPAA1	BC006383	Hs.627962	glycosylphosphatidylinositol anchor attachment protein 1 homolog (yeast) /// glycosylphosphatidylinositol anchor attachment protein 1 homolog (yeast)	chr8q24.3	10.7881	0.501274
202591_s_at	SSBP1	NM_003143	Hs.490394	single-stranded DNA binding protein 1	chr7q34	10.7597	0
225858_s_at	BIRC4	N30645	Hs.356076	baculoviral IAP repeat-containing 4	chrXq25	10.7563	0.501274
225168_at	FRMD4A	T78406	Hs.330463	FERM domain containing 4A	chr10p13	10.7174	0
212034_s_at	EXOC7	AB028990	Hs.533985	exocyst complex component 7	chr17q25.1	10.6994	0
232180_at	U00954	U00954				10.6929	0
220668_s_at	DNMT3B	NM_006892	Hs.643024	DNA (cytosine-5-)-methyltransferase 3 beta	chr20q11.2	10.686	0
200789_at	ECH1	NM_001398	Hs.196176	enoyl Coenzyme A hydratase 1, peroxisomal	chr19q13.1	10.6859	0
213018_at	GATAD1	AI337901	Hs.21145	GATA zinc finger domain containing 1	chr7q21-q22	10.6693	0
227326_at	MXRA7	BE966768	Hs.250723	matrix-remodelling associated 7	chr17q25.1-q25.2	10.658	0
203636_at	MID1	BE967532	Hs.27695	midline 1 (Opitz/BBB syndrome)	chrXp22	10.6431	0
227530_at	AKAP12	BF511276	Hs.371240	A kinase (PRKA) anchor protein (gravin) 12	chr6q24-q25	10.6222	0
213897_s_at	MRPL23	AI832239	Hs.3254	mitochondrial ribosomal protein L23	chr11p15.5-p15.4	10.6202	0
218572_at	CHMP4A	NM_014169	Hs.279761	chromatin modifying protein 4A	chr14q12	10.606	0
225637_at	FLJ20186	BE676248	Hs.62771	hypothetical protein FLJ20186	chr16q24.3	10.5953	0
230487_at	AA776715	AA776715				10.5901	0
219731_at	FLJ34077	NM_024343	Hs.538374	weakly similar to zinc finger protein 195	chr10q23-q24	10.5452	0
224374_s_at	EMILIN2	AF270513	Hs.532815	elastin microfibril interfacer 2 /// elastin microfibril interfacer 2	chr18p11.3	10.5321	0.501274
213102_at	ACTR3	Z78330		ARP3 actin-related protein 3 homolog (yeast)	chr2q14.1	10.5314	0.501274
40465_at	DDX23	AF026402	Hs.130098	DEAD (Asp-Glu-Ala-Asp) box polypeptide 23	chr12q13.12	10.5196	0
221827_at	C20orf18	BE788439	Hs.247280	RanBP-type and C3HC4-type zinc finger containing 1	chr20p13	10.5073	0
222206_s_at	NCLN	AA781143	Hs.73797	nicalin homolog (zebrafish)	chr19p13.3	10.4936	0.501274
222982_x_at	SLC38A2	AF298897	Hs.221847	solute carrier family 38, member 2	chr12q	10.4932	0
218526_s_at	RANGNRF	NM_014185	Hs.408233	RAN guanine nucleotide release factor	chr17p13	10.4921	0
203185_at	RASSF2	NM_014737	Hs.631504	Ras association (RalGDS/AF-6) domain family 2	chr20pter-p12.1	10.4611	0
235505_s_at	Hs.40966	AA724665	Hs.40966	MRNA full length insert cDNA clone EUROIMAGE 2362292		10.4608	0.501274
208782_at	FSTL1	BC000055	Hs.269512	follistatin-like 1	chr3q13.33	10.4312	0
227458_at	AI608902	AI608902				10.4206	0
201571_s_at	DCTD	AI656493	Hs.183850	dCMP deaminase	chr4q35.1	10.4123	0
211725_s_at	BID	BC005884	Hs.591054	BH3 interacting domain death agonist /// BH3 interacting domain death agonist	chr22q11.1	10.4035	0
222799_at	HSPC049	AK001606	Hs.459858	HSPC049 protein	chr7q33	10.3693	0.501274
218019_s_at	PDXK	NM_021941	Hs.284491	pyridoxal (pyridoxine, vitamin B6) kinase	chr21q22.3	10.3538	0
1562898_at	ATP11A	AL713719	Hs.29189	ATPase, Class VI, type 11A	chr13q34	10.3446	0
221081_s_at	DENND2D	NM_024901	Hs.557850	DENN/MADD domain containing 2D	chr1p13.3	10.3441	0.501274
201215_at	PLS3	NM_005032	Hs.496622	plastin 3 (T isoform)	chrXq23	10.2509	0
202860_at	DENND4B	NM_014856	Hs.632480	DENN/MADD domain containing 4B	chr1p36.13-q31.3	10.2493	0.501274
205637_s_at	SH3GL3	NM_003027	Hs.270055	SH3-domain GRB2-like 3	chr15q24	10.2412	0
230521_at	C9orf100	BG028209	Hs.648121	chromosome 9 open reading frame 100	chr9p13.3	10.2369	0
204765_at	ARHGEF5	NM_005435	Hs.334	Rho guanine nucleotide exchange factor (GEF) 5	chr7q33-q35	10.2208	0.501274
209036_s_at	MDH2	BC001917	Hs.520967	malate dehydrogenase 2, NAD (mitochondrial)	chr7p12.3-q11.2	10.2146	0
208955_at	DUT	AB049113	Hs.527980	dUTP pyrophosphatase	chr15q15-q21.1	10.2083	0
201590_x_at	ANXA2	NM_004039	Hs.511605	annexin A2	chr15q21-q22	10.1924	0
201798_s_at	FER1L3	NM_013451	Hs.500572	fer-1-like 3, myoferlin (C. elegans)	chr10q24	10.1752	0
204295_at	SURF1	NM_003172	Hs.512464	surfeit 1	chr9q34.2	10.1712	0
202284_s_at	CDKN1A	NM_000389	Hs.370771	cyclin-dependent kinase inhibitor 1A (p21, Cip1)	chr6p21.2	10.1608	0
201494_at	PRCP	NM_005040	Hs.523936	prolylcarboxypeptidase (angiotensinase C)	chr11q14	10.1605	0.501274
225269_s_at	C2orf12	BE384529	Hs.470412	RNA binding motif, single stranded interacting protein 1	chr2q24.2	10.1599	0
202632_at	DPH1	NM_001383	Hs.513856	DPH1 homolog (S. cerevisiae)	chr17p13.3	10.1527	0
223366_at	Hs.434957	BC004287	Hs.434957	Homo sapiens, clone IMAGE:3618365, mRNA		10.1292	0
212769_at	TLE3	AI567426	Hs.287362	transducin-like enhancer of split 3 (E(sp1) homolog, Drosophila)	chr15q22	10.1273	0.501274
223319_at	GPHN	AF272663	Hs.208765	gephyrin	chr14q23.3	10.1031	0
222745_s_at	C15orf29	AI924685	Hs.633566	chromosome 15 open reading frame 29	chr15q14	10.0936	0
201230_s_at	ARIH2	NM_006321	Hs.31387	ariadne homolog 2 (Drosophila)	chr3p21.2-p21.3	10.076	0
232154_at	LOC199800	AL359598	Hs.311193	hypothetical protein LOC199800	chr19q13.33	10.0443	0.501274
212124_at	RAI17	AF070622	Hs.193118	zinc finger, MIZ-type containing 1	chr10q22.3	10.039	0
227854_at	FANCL	BE620258	Hs.631890	Fanconi anemia, complementation group L	chr2p16.1	10.0302	0
202472_at	MPI	NM_002435	Hs.75694	mannose phosphate isomerase	chr15q22-qter	10.0274	0
227289_at	LOC144997	AU119437	Hs.106511	protocadherin 17	chr13q21.1	10.0097	0
238431_at	Hs.595155	W68845	Hs.595155	Transcribed locus		10.0037	0
200665_s_at	SPARC	NM_003118	Hs.111779	secreted protein, acidic, cysteine-rich (osteonectin) /// secreted protein, acidic, cysteine-rich (osteonectin)	chr5q31.3-q32	9.978	0
222496_s_at	FLJ20273	AW241742	Hs.518727	RNA-binding protein	chr4p13-p12	9.97244	0
200877_at	CCT4	NM_006430	Hs.421509	chaperonin containing TCP1, subunit 4 (delta)	chr2p15	9.96472	0
225252_at	SRXN1	AL121758	Hs.516830	sulfiredoxin 1 homolog (S. cerevisiae)	chr20p13	9.95851	0
203512_at	TRAPPC3	NM_014408	Hs.523131	trafficking protein particle complex 3	chr1p34.3	9.94103	0
203583_at	UNC50	NM_014044	Hs.13370	unc-50 homolog (C. elegans)	chr2q11.2	9.92773	0
226817_at	DSC2	AU154691	Hs.95612	desmocollin 2	chr18q12.1	9.92589	0
225376_at	C20orf11	BG480592	Hs.353013	chromosome 20 open reading frame 11	chr20q13.33	9.87579	0
201470_at	GSTO1	NM_004832	Hs.190028	glutathione S-transferase omega 1	chr10q25.1	9.82843	0
224581_s_at	Hs.213061	AI707721	Hs.213061	CDNA clone IMAGE:4513453		9.79763	0
221750_at	HMGCS1	BG035985	Hs.397729	3-hydroxy-3-methylglutaryl-Coenzyme A synthase 1 (soluble)	chr5p14-p13	9.79515	0
215091_s_at	GTF3A	BE542815	Hs.445977	general transcription factor IIIA	chr13q12.3-q13.1	9.78855	0
204744_s_at	IARS	NM_013417	Hs.445403	isoleucine-tRNA synthetase	chr9q21	9.78752	0
224859_at	CD276	AL360136	Hs.77873	CD276 molecule	chr15q23-q24	9.78517	0
201046_s_at	RAD23A	NM_005053	Hs.643267	RAD23 homolog A (S. cerevisiae)	chr19p13.2	9.77964	0
224435_at	C10orf58	BC005871	Hs.500333	chromosome 10 open reading frame 58 /// chromosome 10 open reading frame 58	chr10q23.1	9.76217	0.501274
228654_at	RP11-93B10.1	AU145277	Hs.612782	hypothetical protein LOC139886	chrXq11.1	9.74143	0
208308_s_at	GPI	NM_000175	Hs.466471	glucose phosphate isomerase	chr19q13.1	9.72398	0
210825_s_at	PEBP1	AF130103	Hs.433863	phosphatidylethanolamine binding protein 1	chr12q24.23	9.68992	0
1553978_at	MEF2B	BC010931	Hs.153629	MADS box transcription enhancer factor 2, polypeptide B (myocyte enhancer factor 2B)	chr19p12	9.67296	0
226063_at	VAV2	AA481141	Hs.369921	vav 2 oncogene	chr9q34.1	9.66745	0
218026_at	CCDC56	NM_014019	Hs.16059	coiled-coil domain containing 56	chr17q21	9.65712	0.501274
58696_at	EXOSC4	AL039469	Hs.632041	exosome component 4	chr8q24.3	9.65211	0.501274
200978_at	MDH1	NM_005917	Hs.526521	malate dehydrogenase 1, NAD (soluble)	chr2p13.3	9.64909	0
218407_x_at	NENF	NM_013349	Hs.461787	neuron derived neurotrophic factor	chr1q32.3	9.62048	0
211615_s_at	LRPPRC	M92439	Hs.368084	leucine-rich PPR-motif containing /// leucine-rich PPR-motif containing	chr2p21	9.61395	0
212863_x_at	CTBP1	BF337195	Hs.208597	C-terminal binding protein 1	chr4p16	9.61339	0
201459_at	RUVBL2	NM_006666	Hs.515846	RuvB-like 2 (E. coli)	chr19q13.3	9.61089	0
224815_at	COMMD7	AA148301	Hs.408427	COMM domain containing 7	chr20q11.21	9.61051	0
202081_at	IER2	NM_004907	Hs.501629	immediate early response 2	chr19p13.13	9.60595	0
224746_at	KIAA1522	AB040955	Hs.591502	KIAA1522	chr1p35.1	9.57993	0.501274
224716_at	SLC35B2	BG163267	Hs.182885	solute carrier family 35, member B2	chr6p12.1-p11.2	9.53275	0
229088_at	BF591996	BF591996				9.53012	0
211566_x_at	BRE	U19178	Hs.258314	brain and reproductive organ-expressed (TNFRSF1A modulator)	chr2p23.2	9.51522	0
206656_s_at	C20orf3	BC000353	Hs.472330	chromosome 20 open reading frame 3	chr20p11.22-p11.21	9.50856	0
211658_at	PRDX2	L19185	Hs.432121	peroxiredoxin 2 /// peroxiredoxin 2	chr19p13.2	9.50478	0.501274
207081_s_at	PIK4CA	NM_002650	Hs.529438	phosphatidylinositol 4-kinase, catalytic, alpha polypeptide	chr22q11.21	9.49957	0
225963_at	KLHDC5	AW293538	Hs.505104	kelch domain containing 5	chr12p11.22	9.48353	0
218272_at	FLJ20699	NM_017931	Hs.435832	hypothetical protein FLJ20699	chr22q13	9.47855	0
218452_at	SMARCAL1	NM_014140	Hs.516674	SWI/SNF related, matrix associated, actin dependent regulator of chromatin, subfamily a-like 1	chr2q34-q35	9.47737	0
221843_s_at	KIAA1609	AA195017	Hs.288274	KIAA1609	chr16q24.1	9.46573	0
209683_at	FAM49A	AA243659	Hs.467769	family with sequence similarity 49, member A	chr2p24.3	9.44773	0
221708_s_at	UNC45A	BC006214	Hs.389461	unc-45 homolog A (C. elegans) /// unc-45 homolog A (C. elegans)	chr15q26.1	9.42979	0
222258_s_at	SH3BP4	AF015043	Hs.516777	SH3-domain binding protein 4	chr2q37.1-q37.2	9.42426	0.501274
208648_at	VCP	W60953	Hs.529782	valosin-containing protein	chr9p13.3	9.42197	0
227919_at	UCA1	AA702248	Hs.644234	urothelial cancer associated 1	chr19p13	9.42151	0
200924_s_at	SLC3A2	NM_002394	Hs.502769	solute carrier family 3 (activators of dibasic and neutral amino acid transport), member 2	chr11q13	9.41929	0
225167_at	FRMD4A	AW515645	Hs.330463	FERM domain containing 4A	chr10p13	9.40086	0
209301_at	CA2	M36532	Hs.155097	carbonic anhydrase II	chr8q22	9.39491	0.501274
207168_s_at	H2AFY	NM_004893	Hs.420272	H2A histone family, member Y	chr5q31.3-q32	9.3785	0
203802_x_at	NSUN5	NM_018044	Hs.647060	NOL1/NOP2/Sun domain family, member 5	chr7q11.23	9.32636	0.501274
226657_at	DKFZp762H185	H27948		transcript expressed during hematopoiesis 2	chr17p11.2	9.25331	0
201322_at	ATP5B	NM_001686	Hs.406510	ATP synthase, H+ transporting, mitochondrial F1 complex, beta polypeptide	chr12q13.13	9.24362	0
225492_at	Hs.348514	BG500396	Hs.348514	CDNA FLJ32412 fis, clone SKMUS2000690		9.24188	0.501274
1553401_at	MRGPRX1	NM_147199	Hs.591984	MAS-related GPR, member X1	chr11p15.1|11	9.2293	0
229396_at	OVOL1	AA588400	Hs.134434	ovo-like 1(Drosophila)	chr11q13	9.22459	0
218856_at	TNFRSF21	NM_016629	Hs.443577	tumor necrosis factor receptor superfamily, member 21	chr6p21.1-12.2	9.22054	0
200637_s_at	PTPRF	AI762627	Hs.272062	protein tyrosine phosphatase, receptor type, F	chr1p34	9.21792	0.501274
219987_at	FLJ12684	NM_024534	Hs.363087	hypothetical protein FLJ12684	chr4q12	9.21388	0
208949_s_at	LGALS3	BC001120	Hs.531081	lectin, galactoside-binding, soluble, 3 (galectin 3)	chr14q21-q22	9.21112	0.501274
204368_at	SLCO2A1	NM_005630	Hs.518270	solute carrier organic anion transporter family, member 2A1	chr3q21	9.20802	0
1554171_at	ZMYM3	BC013009	Hs.522684	zinc finger, MYM-type 3	chrXq13.1	9.20521	0
221706_s_at	MDS032	BC006005	Hs.16187	uncharacterized hematopoietic stem/progenitor cells protein MDS032 /// uncharacterized hematopoietic stem/progenitor cells protein MDS032	chr19p13.11	9.20291	0
203768_s_at	STS	AU138166	Hs.522578	steroid sulfatase (microsomal), arylsulfatase C, isozyme S	chrXp22.32	9.20266	0
210042_s_at	CTSZ	AF073890	Hs.252549	cathepsin Z	chr20q13	9.19266	0.501274
203089_s_at	HTRA2	NM_013247	Hs.469045	HtrA serine peptidase 2	chr2p12	9.18857	0
225427_s_at	APOA1BP	BE871169	Hs.528320	apolipoprotein A-I binding protein	chr1q22-q21.2	9.17656	0
238762_at	MTHFD2L	AA702016	Hs.479954	methylenetetrahydrofolate dehydrogenase (NADP+ dependent) 2-like	chr4q13.3	9.17521	0
208918_s_at	NADK	AI334128		NAD kinase	chr1p36.33-p36.21	9.16226	0
243907_at	Hs.171965	AW117383	Hs.171965	Transcribed locus		9.15502	0
224513_s_at	UBQLN4	BC006410	Hs.283739	ubiquilin 4 /// ubiquilin 4	chr1q21	9.15193	0
221543_s_at	SPFH2	AL442077	Hs.125849	SPFH domain family, member 2	chr8p11.2	9.15159	0.501274
223671_x_at	DPH5	AF248965	Hs.440776	DPH5 homolog (S. cerevisiae)	chr1p21.2	9.15084	0
235141_at	MARVELD2	AW009562	Hs.651172	MARVEL domain containing 2	chr5q13.2	9.14039	0
202974_at	MPP1	NM_002436	Hs.496984	membrane protein, palmitoylated 1, 55kDa	chrXq28	9.13476	0
213011_s_at	TPI1	BF116254	Hs.524219	triosephosphate isomerase 1	chr12p13	9.13017	0
213553_x_at	APOC1	W79394		apolipoprotein C-I	chr19q13.2	9.11642	0
40359_at	RASSF7	M91083	Hs.72925	Ras association (RalGDS/AF-6) domain family 7	chr11p15.5	9.10006	0
217963_s_at	NGFRAP1	NM_014380	Hs.448588	nerve growth factor receptor (TNFRSF16) associated protein 1	chrXq22.2	9.09955	0
238756_at	GAS2L3	AI860012	Hs.20575 /// Hs.43297	Growth arrest-specific 2 like 3 /// Myotrophin	chr12q23.1 /// chr7q33	9.09105	0.501274
225522_at	AAK1	AW628987	Hs.468878	AP2 associated kinase 1	chr2p24.3-p14	9.09087	0
201038_s_at	ANP32A	T67821	Hs.458747	Acidic (leucine-rich) nuclear phosphoprotein 32 family, member A	chr15q22.3-q23	9.07818	0
202109_at	ARFIP2	NM_012402	Hs.75139	ADP-ribosylation factor interacting protein 2 (arfaptin 2)	chr11p15	9.04818	0
212435_at	TRIM33	AA205593	Hs.26837	tripartite motif-containing 33	chr1p13.1	9.04546	0
212861_at	MFSD5	BF690150		major facilitator superfamily domain containing 5	chr12q13.13	9.04411	0
228303_at	Hs.505575	AW014155	Hs.505575	UDP-N-acetyl-alpha-D-galactosamine:polypeptide N-acetylgalactosaminyltransferase 6 (GalNAc-T6)	chr12q13	9.04083	0.501274
214198_s_at	DGCR2	AU150824	Hs.517357	DiGeorge syndrome critical region gene 2	chr22q11.21	9.01218	0
201349_at	SLC9A3R1	NM_004252	Hs.396783	solute carrier family 9 (sodium/hydrogen exchanger), member 3 regulator 1	chr17q25.1	9.009	0
212197_x_at	M-RIP	AB020671	Hs.462341	myosin phosphatase-Rho interacting protein	chr17p11.2	9.00225	0
203790_s_at	HRSP12	N54448	Hs.18426	heat-responsive protein 12	chr8q22	8.98917	0
210434_x_at	JTB	AF151056	Hs.6396	jumping translocation breakpoint	chr1q21	8.98791	0
211026_s_at	MGLL	BC006230	Hs.277035	monoglyceride lipase /// monoglyceride lipase	chr3q21.3	8.98278	0
1557053_s_at	UBE2G2	BC035653	Hs.529420	ubiquitin-conjugating enzyme E2G 2 (UBC7 homolog, yeast)	chr21q22.3	8.97885	0
244758_at	ZNF452	AA480069	Hs.176980	zinc finger protein 452	chr6p22.1	8.9549	0.501274
222532_at	SRPRB	BF983948	Hs.584950	signal recognition particle receptor, B subunit	chr3q22.1	8.95056	0
33323_r_at	SFN	X57348	Hs.523718	stratifin	chr1p36.11	8.9479	0
57163_at	ELOVL1	H93026	Hs.25597	elongation of very long chain fatty acids (FEN1/Elo2, SUR4/Elo3, yeast)-like 1	chr1p34.2	8.9335	0
203041_s_at	LAMP2	J04183	Hs.496684	lysosomal-associated membrane protein 2	chrXq24	8.90787	0
43511_s_at	Hs.568928	AI201594	Hs.568928	MRNA; cDNA DKFZp762M127 (from clone DKFZp762M127)		8.90341	0
238520_at	Hs.485392	BF724270	Hs.485392	Transcriptional regulating factor 1	chr6p21.1-p12.1	8.89896	0.501274
204437_s_at	FOLR1	NM_016725	Hs.73769	folate receptor 1 (adult)	chr11q13.3-q14.1	8.89756	0.501274
1553352_x_at	ERVWE1	AF513360		endogenous retroviral family W, env(C7), member 1 (syncytin)	chr7q21-q22	8.89188	0
200617_at	KIAA0152	NM_014730	Hs.507074	KIAA0152	chr12q24.31	8.89094	0
201673_s_at	GYS1	NM_002103	Hs.386225	glycogen synthase 1 (muscle)	chr19q13.3	8.88156	0
225695_at	C2orf18	BG497776	Hs.516034	chromosome 2 open reading frame 18	chr2p23.3	8.87014	0
214703_s_at	MAN2B2	AW954107	Hs.188464	mannosidase, alpha, class 2B, member 2	chr4p16.1	8.85692	0
205573_s_at	SNX7	NM_015976	Hs.197015	sorting nexin 7	chr1p21.3	8.83575	0
228191_at	Hs.592816	AA206016	Hs.592816	CDNA FLJ33420 fis, clone BRACE2020028		8.82226	0
223128_at	FOXRED1	AL136923	Hs.317190	FAD-dependent oxidoreductase domain containing 1	chr11q24.2	8.79982	0
210137_s_at	DCTD	BC001286	Hs.183850	dCMP deaminase	chr4q35.1	8.79959	0
201676_x_at	PSMA1	NM_002786	Hs.102798	proteasome (prosome, macropain) subunit, alpha type, 1	chr11p15.1	8.79012	0.501274
200057_s_at	NONO	NM_007363	Hs.533282	non-POU domain containing, octamer-binding /// non-POU domain containing, octamer-binding	chrXq13.1	8.7783	0
201266_at	TXNRD1	NM_003330	Hs.567352	thioredoxin reductase 1	chr12q23-q24.1	8.77576	0
220197_at	ATP6V0A4	NM_020632	Hs.98967	ATPase, H+ transporting, lysosomal V0 subunit a4	chr7q33-q34	8.77076	0
205555_s_at	MSX2	D31771	Hs.89404	msh homeobox 2	chr5q34-q35	8.76924	0
209129_at	TRIP6	AF000974	Hs.534360	thyroid hormone receptor interactor 6	chr7q22	8.75834	0
222664_at	KCTD15	AI808448	Hs.221873	potassium channel tetramerisation domain containing 15	chr19q13.11	8.75801	0.501274
225891_at	C9orf75	AI983261	Hs.323445	chromosome 9 open reading frame 75	chr9q34.3	8.75452	0.501274
223193_x_at	C3orf28	AF201944	Hs.584881	chromosome 3 open reading frame 28	chr3q21.1	8.7459	0
218982_s_at	MRPS17	NM_015969	Hs.44298	mitochondrial ribosomal protein S17	chr7p11	8.7431	0.501274
211423_s_at	SC5DL	D85181	Hs.287749	sterol-C5-desaturase (ERG3 delta-5-desaturase homolog, fungal)-like	chr11q23.3	8.74083	0.501274
226820_at	FLJ25476	W72455	Hs.524248	FLJ25476 protein	chr1p35.1	8.73487	0
224330_s_at	MRPL27	AB049647	Hs.7736	mitochondrial ribosomal protein L27 /// mitochondrial ribosomal protein L27	chr17q21.3-q22	8.73385	0
225434_at	DEDD2	AW245401	Hs.515432	death effector domain containing 2	chr19q13.2	8.73273	0
222251_s_at	GMEB2	AL133646	Hs.473286	glucocorticoid modulatory element binding protein 2	chr20q13.33	8.72932	0.501274
225870_s_at	TRAPPC5	BF569208	Hs.432413	trafficking protein particle complex 5	chr19p13.2	8.72818	0
201791_s_at	DHCR7	NM_001360	Hs.503134	7-dehydrocholesterol reductase	chr11q13.2-q13.5	8.71621	0
218723_s_at	RGC32	NM_014059	Hs.507866	response gene to complement 32	chr13q14.11	8.70175	0
208837_at	TMED3	BC000027	Hs.513058	transmembrane emp24 protein transport domain containing 3	chr15q24-q25	8.68146	0
229876_at	PHKA1	BE503584	Hs.201379	Phosphorylase kinase, alpha 1 (muscle)	chrXq12-q13	8.66928	0
225007_at	Hs.3353	AV705516	Hs.3353	Full-length cDNA clone CS0DL005YA15 of B cells (Ramos cell line) Cot 25-normalized of Homo sapiens (human)		8.64774	0
228418_at	EXOC5	BF509391	Hs.334936	exocyst complex component 5	chr14q23.1	8.63273	0.501274
1563057_at	Hs.519771	BC038557	Hs.519771	Homo sapiens, clone IMAGE:3451831, mRNA		8.62021	0
217825_s_at	UBE2J1	AF151039	Hs.163776	ubiquitin-conjugating enzyme E2, J1 (UBC6 homolog, yeast)	chr6q15	8.61387	0
202486_at	AFG3L2	NM_006796	Hs.528996	AFG3 ATPase family gene 3-like 2 (yeast)	chr18p11	8.61113	0
214486_x_at	CFLAR	AF041459	Hs.390736	CASP8 and FADD-like apoptosis regulator	chr2q33-q34	8.60619	0.501274
227804_at	TLCD1	BE328850	Hs.499952	TLC domain containing 1	chr17q11.2	8.60372	0
220987_s_at	C11orf17	NM_030952	Hs.131180	chromosome 11 open reading frame 17 /// chromosome 11 open reading frame 17 /// NUAK family, SNF1-like kinase, 2 /// NUAK family, SNF1-like kinase, 2	chr11p15.3 /// chr1q32.1	8.59643	0
235725_at	Hs.592888	AW055351	Hs.592888	Transcribed locus		8.59139	0
222517_at	AP3M1	AU152391	Hs.500104	adaptor-related protein complex 3, mu 1 subunit	chr10q22.2	8.58627	0
201705_at	PSMD7	NM_002811	Hs.440604	proteasome (prosome, macropain) 26S subunit, non-ATPase, 7 (Mov34 homolog)	chr16q23-q24	8.56315	0
200818_at	ATP5O	NM_001697	Hs.409140	ATP synthase, H+ transporting, mitochondrial F1 complex, O subunit (oligomycin sensitivity conferring protein)	chr21q22.1-q22.2|21q22.11	8.55979	0
221539_at	EIF4EBP1	AB044548	Hs.411641	eukaryotic translation initiation factor 4E binding protein 1	chr8p12	8.55927	0
234980_at	TMEM56	AI004375	Hs.483512	Transmembrane protein 56	chr1p21.3	8.55444	0.501274
228951_at	Hs.593499	AI631572	Hs.593499	Transcribed locus		8.5508	0
208420_x_at	SUPT6H	NM_003170	Hs.250429	suppressor of Ty 6 homolog (S. cerevisiae)	chr17q11.2	8.54872	0
218641_at	MGC3032	NM_023941	Hs.568945	hypothetical protein MGC3032	chr11q13	8.53067	0
212692_s_at	LRBA	W60686	Hs.480938	LPS-responsive vesicle trafficking, beach and anchor containing	chr4q31.3	8.52477	0.501274
227792_at	LOC162073	AA490685	Hs.530899	Hypothetical protein LOC162073	chr16p12.3	8.4868	0
201886_at	WDR23	NM_025230	Hs.525251	WD repeat domain 23	chr14q12	8.48503	0
225432_s_at	CSRP2BP	AF252257	Hs.488051	CSRP2 binding protein	chr20p11.23	8.46506	0.501274
222482_at	SSBP3	AA102468	Hs.568651	single stranded DNA binding protein 3 /// interleukin 17 receptor B /// similar to single-stranded DNA-binding protein isoform a; Lck-associated signal transducer /// similar to single stranded DNA binding protein 3	chr1p32.3 /// chr3p21.1 /// chr2q21.1	8.46385	0
39729_at	PRDX2	L19185	Hs.432121	peroxiredoxin 2	chr19p13.2	8.46374	0
225826_at	MMAB	AV702487	Hs.12106	methylmalonic aciduria (cobalamin deficiency) cblB type	chr12q24	8.45519	0
209042_s_at	UBE2G2	BC001738	Hs.529420	ubiquitin-conjugating enzyme E2G 2 (UBC7 homolog, yeast)	chr21q22.3	8.45036	0
235572_at	SPBC24	AI469788	Hs.381225	spindle pole body component 24 homolog (S. cerevisiae)	chr19p13.2	8.44622	0.501274
220934_s_at	MGC3196	NM_024084	Hs.530463	hypothetical protein MGC3196	chr11q12.3	8.44424	0
203279_at	EDEM1	NM_014674	Hs.224616	ER degradation enhancer, mannosidase alpha-like 1	chr3p26.2	8.42995	0.501274
227422_at	AI032121	AI032121				8.42474	0.501274
208209_s_at	C4BPB	NM_000716	Hs.99886	complement component 4 binding protein, beta	chr1q32	8.41092	0.501274
229672_at	C20orf44	AA707125	Hs.18128	Chromosome 20 open reading frame 44	chr20q11.22	8.40008	0.501274
202314_at	CYP51A1	NM_000786	Hs.417077	cytochrome P450, family 51, subfamily A, polypeptide 1	chr7q21.2-q21.3	8.36409	0
237034_at	Hs.370423	AW002876	Hs.370423	Full-length cDNA clone CS0DC025YP03 of Neuroblastoma Cot 25-normalized of Homo sapiens (human)		8.36092	0.501274
200083_at	USP22	AA621731	Hs.462492	ubiquitin specific peptidase 22 /// ubiquitin specific peptidase 22	chr17p11.2	8.3475	0
214736_s_at	ADD1	BE898639	Hs.183706	adducin 1 (alpha)	chr4p16.3	8.34506	0
219536_s_at	ZFP64	NM_022088	Hs.473082	zinc finger protein 64 homolog (mouse)	chr20q13.2	8.34375	0
200822_x_at	TPI1	NM_000365	Hs.524219	triosephosphate isomerase 1	chr12p13	8.34302	0
207528_s_at	SLC7A11	NM_014331	Hs.390594	solute carrier family 7, (cationic amino acid transporter, y+ system) member 11	chr4q28-q32	8.34184	0
218553_s_at	KCTD15	NM_024076	Hs.221873	potassium channel tetramerisation domain containing 15	chr19q13.11	8.33655	0
227221_at	Hs.371609	N36085	Hs.371609	CDNA clone IMAGE:5261213		8.32563	0
223017_at	TXNDC12	AF131758	Hs.476033	thioredoxin domain containing 12 (endoplasmic reticulum)	chr1p32.3	8.32516	0.501274
209916_at	DHTKD1	BC002477	Hs.104980	dehydrogenase E1 and transketolase domain containing 1	chr10p14	8.32325	0
212532_s_at	LSM12	AW873564	Hs.355570	LSM12 homolog (S. cerevisiae)	chr17q21.31	8.30182	0
202961_s_at	ATP5J2	NM_004889	Hs.521056	ATP synthase, H+ transporting, mitochondrial F0 complex, subunit F2	chr7q22.1	8.30044	0
226241_s_at	MRPL52	BG497211	Hs.355935	mitochondrial ribosomal protein L52	chr14q11.2	8.29088	0.501274
202136_at	ZMYND11	BE250417	Hs.292265	zinc finger, MYND domain containing 11	chr10p14	8.27281	0.501274
213302_at	PFAS	AL044326	Hs.573976	phosphoribosylformylglycinamidine synthase (FGAR amidotransferase)	chr17p13.1	8.24587	0
202530_at	MAPK14	NM_001315	Hs.588289	mitogen-activated protein kinase 14	chr6p21.3-p21.2	8.22909	0
200967_at	PPIB	NM_000942	Hs.434937	peptidylprolyl isomerase B (cyclophilin B)	chr15q21-q22	8.22191	0
33778_at	TBC1D22A	AL096779	Hs.435044	TBC1 domain family, member 22A	chr22q13.3	8.21662	0
225239_at	Hs.593027	AI355441	Hs.593027	CDNA FLJ26120 fis, clone SYN00419		8.19267	0
223328_at	SVH	BC003586	Hs.287412	SVH protein	chr7q22.1	8.1925	0
201249_at	SLC2A1	AI091047	Hs.473721	solute carrier family 2 (facilitated glucose transporter), member 1	chr1p35-p31.3	8.19054	0
223150_s_at	PTPN23	AF290614	Hs.25524	protein tyrosine phosphatase, non-receptor type 23	chr3p21.3	8.18141	0
211005_at	LAT	AF036906	Hs.632179	linker for activation of T cells	chr16p11.2	8.17742	0.501274
227247_at	PLEKHA8	H98994	Hs.233495	Pleckstrin homology domain containing, family A (phosphoinositide binding specific) member 8	chr7p21-p11.2	8.17569	0.501274
223226_x_at	SSBP4	BC000274	Hs.515259	single stranded DNA binding protein 4	chr19p13.1	8.1682	0
1556588_at	C15orf37	AK091107	Hs.512015	chromosome 15 open reading frame 37	chr15q25.1	8.16181	0
201700_at	CCND3	NM_001760	Hs.534307	cyclin D3	chr6p21	8.12427	0
217922_at	Hs.633107	AL157902	Hs.633107	CDNA FLJ40810 fis, clone TRACH2009743		8.12153	0
226154_at	DNM1L	AL043631	Hs.556296	Dynamin 1-like	chr12p11.21	8.11433	0
215088_s_at	SDHC	BG110532	Hs.444472	succinate dehydrogenase complex, subunit C, integral membrane protein, 15kDa	chr1q21	8.10922	0
223165_s_at	IHPK2	BC004469	Hs.595983	inositol hexaphosphate kinase 2	chr3p21.31	8.107	0
201898_s_at	UBE2A	AI126625	Hs.379466	ubiquitin-conjugating enzyme E2A (RAD6 homolog)	chrXq24-q25	8.10283	0
225198_at	VAPA	AL571942	Hs.165195	VAMP (vesicle-associated membrane protein)-associated protein A, 33kDa	chr18p11.22	8.07844	0
211746_x_at	PSMA1	BC005932	Hs.102798	proteasome (prosome, macropain) subunit, alpha type, 1 /// proteasome (prosome, macropain) subunit, alpha type, 1	chr11p15.1	8.06725	0.501274
201416_at	SOX4	BG528420	Hs.643910	SRY (sex determining region Y)-box 4	chr6p22.3	8.06114	0
232277_at	Hs.535966	AA643687	Hs.535966	CDNA FLJ11980 fis, clone HEMBB1001304		8.05729	0.501274
209429_x_at	EIF2B4	AF112207	Hs.169474	eukaryotic translation initiation factor 2B, subunit 4 delta, 67kDa	chr2p23.3	8.05027	0.501274
206621_s_at	WBSCR1	NM_022170	Hs.520943	eukaryotic translation initiation factor 4H	chr7q11.23	8.04619	0
1564166_s_at	PMS2L3	AK098276	Hs.406395	Postmeiotic segregation increased 2-like 3	chr7q11.23	8.04372	0
208634_s_at	MACF1	AB029290	Hs.580782	microtubule-actin crosslinking factor 1	chr1p32-p31	8.02622	0
226093_at	DCP1B	AW204088	Hs.130934	DCP1 decapping enzyme homolog B (S. cerevisiae)	chr12p13.33	8.02255	0
202689_at	RBM15B	NM_013286	Hs.476291	RNA binding motif protein 15B	chr3p21.2	8.02239	0
224470_at	SEC22C	BC006178	Hs.445892	SEC22 vesicle trafficking protein homolog C (S. cerevisiae) /// SEC22 vesicle trafficking protein homolog C (S. cerevisiae)	chr3p22.1	8.01389	0.501274
240873_x_at	DAB2	R62907	Hs.481980	disabled homolog 2, mitogen-responsive phosphoprotein (Drosophila)	chr5p13	8.01091	0
212691_at	NUP188	AW131863	Hs.308340	nucleoporin 188kDa	chr9q34.11	8.00003	0.501274
210754_s_at	LYN	M79321	Hs.651186	v-yes-1 Yamaguchi sarcoma viral related oncogene homolog	chr8q13	7.98898	0.501274
212245_at	MCFD2	AL567779	Hs.293689	multiple coagulation factor deficiency 2	chr2p21	7.98736	0
208691_at	TFRC	BC001188	Hs.529618	transferrin receptor (p90, CD71) /// transferrin receptor (p90, CD71)	chr3q29	7.9769	0
221646_s_at	ZDHHC11	AF267859		zinc finger, DHHC-type containing 11	chr5p15.33	7.96815	0
203536_s_at	WDR39	NM_004804	Hs.12109	cytosolic iron-sulfur protein assembly 1 homolog (S. cerevisiae)	chr2q11.2	7.95313	0
201725_at	C10orf7	NM_006023	Hs.412842	cell division cycle 123 homolog (S. cerevisiae)	chr10p13	7.95009	0
241968_at	Hs.143995	AI863954	Hs.143995	Transcribed locus		7.94309	0.501274
39248_at	AQP3	N74607	Hs.234642	aquaporin 3 (Gill blood group)	chr9p13	7.94259	0
236894_at	AI203404	AI203404				7.93792	0
207836_s_at	RBPMS	NM_006867	Hs.334587	RNA binding protein with multiple splicing	chr8p12-p11	7.92865	0
226582_at	LOC400043	AL520272	Hs.19193	hypothetical gene supported by BC009385	chr12q13.13	7.92749	0
218792_s_at	BSPRY	NM_017688	Hs.632677	B-box and SPRY domain containing	chr9q32	7.92444	0
202593_s_at	MIR16	NM_016641	Hs.512607	membrane interacting protein of RGS16	chr16p12-p11.2	7.92197	0.501274
203386_at	TBC1D4	AI650848	Hs.210891	TBC1 domain family, member 4	chr13q22.2	7.92059	0
225338_at	ZYG11B	AI767447	Hs.476280	Zyg-11 homolog B (C. elegans)	chr1p32.3	7.91956	0
225799_at	MGC4677	BF209337		hypothetical protein MGC4677	chr2p11.2	7.90631	0
231968_at	Hs.598715	AK025416	Hs.598715	CDNA: FLJ21763 fis, clone COLF6967		7.90102	0
201112_s_at	CSE1L	NM_001316	Hs.90073	CSE1 chromosome segregation 1-like (yeast)	chr20q13	7.88868	0.501274
1555886_at	PDSS2	BC029491	Hs.486095	prenyl (decaprenyl) diphosphate synthase, subunit 2	chr6q21	7.87974	0
215482_s_at	EIF2B4	AJ011307	Hs.169474	eukaryotic translation initiation factor 2B, subunit 4 delta, 67kDa	chr2p23.3	7.87492	0
228443_s_at	AI127452	AI127452				7.87304	0
208296_x_at	TNFAIP8	NM_014350	Hs.271955	tumor necrosis factor, alpha-induced protein 8	chr5q23.1	7.87048	0
213400_s_at	TBL1X	AV753028	Hs.495656	transducin (beta)-like 1X-linked	chrXp22.3	7.86947	0
201113_at	TUFM	NM_003321	Hs.12084	Tu translation elongation factor, mitochondrial	chr16p11.2	7.86139	0
225959_s_at	ZNRF1	BF432625	Hs.427284	zinc and ring finger 1	chr16q23.1	7.84874	0
205641_s_at	TRADD	NM_003789	Hs.460996	TNFRSF1A-associated via death domain	chr16q22	7.84177	0
213060_s_at	CHI3L2	U58515	Hs.514840	chitinase 3-like 2 /// chitinase 3-like 2	chr1p13.3	7.82792	0
212664_at	TUBB4	AL567012	Hs.110837	tubulin, beta 4	chr19p13.3	7.82192	0.501274
214177_s_at	PBXIP1	AI935162	Hs.505806	pre-B-cell leukemia transcription factor interacting protein 1	chr1q21.3	7.8191	0
201570_at	SAMM50	NM_015380	Hs.505824	sorting and assembly machinery component 50 homolog (S. cerevisiae)	chr22q13.31	7.79081	0
226943_at	Hs.42547	AA287457	Hs.42547	Hypothetical protein LOC728568	chr12q23.3	7.77395	0
225086_at	FAM98B	BF679966	Hs.6799	Family with sequence similarity 98, member B	chr15q14	7.77254	0
209256_s_at	KIAA0265	AF277177	Hs.520710	KIAA0265 protein	chr7q32.2	7.76487	0
202169_s_at	AASDHPPT	AF302110	Hs.524009	aminoadipate-semialdehyde dehydrogenase-phosphopantetheinyl transferase	chr11q22	7.7638	0.501274
200663_at	CD63	NM_001780	Hs.445570	CD63 molecule	chr12q12-q13	7.7546	0
226191_at	Hs.593022	AI431788	Hs.593022	MRNA; cDNA DKFZp686L15210 (from clone DKFZp686L15210)		7.75343	0.501274
214919_s_at	EIF4EBP3	R39094		eukaryotic translation initiation factor 4E binding protein 3 /// MASK-4E-BP3 alternate reading frame gene	chr5q31.3	7.7377	0
212849_at	AXIN1	AA745954	Hs.592082	axin 1	chr16p13.3	7.73667	0
202535_at	FADD	NM_003824	Hs.86131	Fas (TNFRSF6)-associated via death domain	chr11q13.3	7.73505	0.501274
200670_at	XBP1	NM_005080	Hs.437638	X-box binding protein 1	chr22q12.1|22q12	7.73192	0
200739_s_at	SUMO3	BG338532	Hs.474005	SMT3 suppressor of mif two 3 homolog 3 (S. cerevisiae)	chr21q22.3	7.72949	0
218138_at	MKKS	NM_018848	Hs.472119	McKusick-Kaufman syndrome	chr20p12	7.72528	0
202133_at	WWTR1	BF674349	Hs.477921	WW domain containing transcription regulator 1	chr3q23-q24	7.72026	0.501274
218552_at	ECHDC2	NM_018281	Hs.476319	enoyl Coenzyme A hydratase domain containing 2	chr1p32.3	7.71925	0
46665_at	SEMA4C	AI949392	Hs.516220	sema domain, immunoglobulin domain (Ig), transmembrane domain (TM) and short cytoplasmic domain, (semaphorin) 4C	chr2q11.2	7.70685	0
225879_at	TSEN54	BF345244	Hs.378501	tRNA splicing endonuclease 54 homolog (S. cerevisiae)	chr17q25.1	7.70675	0
213316_at	KIAA1462	AL050154	Hs.533953	KIAA1462	chr10p11.23	7.68829	0
205103_at	C1orf61	NM_006365	Hs.380027	chromosome 1 open reading frame 61	chr1q22	7.68557	0
202542_s_at	SCYE1	NM_004757	Hs.591680	small inducible cytokine subfamily E, member 1 (endothelial monocyte-activating)	chr4q24	7.67001	0
221983_at	C2orf17	AL040896	Hs.516707	chromosome 2 open reading frame 17	chr2q35	7.6603	0
231931_at	PRDM15	AL355710	Hs.473893	PR domain containing 15	chr21q22.3	7.65887	0
212441_at	KIAA0232	D86985	Hs.79276	KIAA0232 gene product	chr4p16.1	7.65703	0
220924_s_at	SLC38A2	NM_018976	Hs.221847	solute carrier family 38, member 2	chr12q	7.65594	0
217861_s_at	PREB	NM_013388	Hs.279784	prolactin regulatory element binding	chr2p23.3	7.64679	0
214548_x_at	GNAS	AF064092	Hs.125898	GNAS complex locus	chr20q13.3	7.643	0
209633_at	PPP2R3A	AL389975	Hs.518155	protein phosphatase 2 (formerly 2A), regulatory subunit B'', alpha	chr3q22.1	7.6408	0
209397_at	ME2	BC000147	Hs.233119	malic enzyme 2, NAD(+)-dependent, mitochondrial	chr6p25-p24|18q21	7.62883	0
201338_x_at	GTF3A	NM_002097	Hs.445977	general transcription factor IIIA	chr13q12.3-q13.1	7.61083	0
201720_s_at	LAPTM5	AI589086	Hs.371021	lysosomal associated multispanning membrane protein 5	chr1p34	7.60295	0
227959_at	Hs.586830	AW138815	Hs.586830	Transcribed locus		7.59652	0
230875_s_at	ATP11A	AW068936	Hs.29189	ATPase, Class VI, type 11A	chr13q34	7.59064	0
201614_s_at	RUVBL1	NM_003707	Hs.272822	RuvB-like 1 (E. coli)	chr3q21	7.59028	0
227465_at	KIAA0892	AL514301	Hs.112751	KIAA0892	chr19p13.11	7.58448	0
200771_at	LAMC1	NM_002293	Hs.609663	laminin, gamma 1 (formerly LAMB2)	chr1q31	7.57024	0
205346_at	ST3GAL2	NM_006927	Hs.368611	ST3 beta-galactoside alpha-2,3-sialyltransferase 2	chr16q22.1	7.56561	0
219039_at	SEMA4C	NM_017789	Hs.516220	sema domain, immunoglobulin domain (Ig), transmembrane domain (TM) and short cytoplasmic domain, (semaphorin) 4C	chr2q11.2	7.56306	0
229624_at	OPA3	AI970518	Hs.466945	Optic atrophy 3 (autosomal recessive, with chorea and spastic paraplegia)	chr19q13.32	7.55475	0
212936_at	C5orf21	AI927701	Hs.127788	chromosome 5 open reading frame 21	chr5q15	7.55382	0
215238_s_at	DOCK9	AW450751	Hs.314413	dedicator of cytokinesis 9	chr13q32.3	7.55083	0
40420_at	STK10	AB015718	Hs.519756	serine/threonine kinase 10	chr5q35.1	7.54933	0
227478_at	LOC284262	BF739885		hypothetical protein LOC284262	chr18q21.1	7.54785	0
205207_at	IL6	NM_000600	Hs.512234	interleukin 6 (interferon, beta 2)	chr7p21	7.54265	0
220898_at	NM_024972	NM_024972				7.54127	0.501274
219823_at	LIN28	NM_024674	Hs.86154	lin-28 homolog (C. elegans)	chr1p36.11	7.53578	0
222116_s_at	TBC1D16	AL157485	Hs.369819	TBC1 domain family, member 16	chr17q25.3	7.53259	0
214771_x_at	M-RIP	AK025604	Hs.462341	myosin phosphatase-Rho interacting protein	chr17p11.2	7.50977	0
226206_at	MAFK	BG231691	Hs.520612	v-maf musculoaponeurotic fibrosarcoma oncogene homolog K (avian)	chr7p22.3	7.50256	0
202806_at	DBN1	NM_004395	Hs.130316	drebrin 1	chr5q35.3	7.50219	0
235288_at	KIAA1276	AI627532	Hs.18861	Chromosome 4 open reading frame 30	chr4p15.32	7.49097	0
208758_at	ATIC	D89976	Hs.90280	5-aminoimidazole-4-carboxamide ribonucleotide formyltransferase/IMP cyclohydrolase	chr2q35	7.48615	0
225344_at	NCOA7	AL035689	Hs.171426	nuclear receptor coactivator 7	chr6q22.31-q22.32	7.48231	0.501274
214501_s_at	H2AFY	AF044286	Hs.174312	toll-like receptor 4 /// H2A histone family, member Y	chr9q32-q33 /// chr5q31.3-q32	7.46916	0
214075_at	NENF	AI984136	Hs.461787	neuron derived neurotrophic factor	chr1q32.3	7.45752	0
228798_x_at	MAZ	AI318120	Hs.23650	MYC-associated zinc finger protein (purine-binding transcription factor)	chr16p11.2	7.44011	0.501274
217824_at	UBE2J1	AW500009	Hs.163776	ubiquitin-conjugating enzyme E2, J1 (UBC6 homolog, yeast)	chr6q15	7.43122	0.501274
212322_at	SGPL1	BE999972	Hs.499984	sphingosine-1-phosphate lyase 1	chr10q21	7.40888	0
202481_at	DHRS3	NM_004753	Hs.289347	dehydrogenase/reductase (SDR family) member 3	chr1p36.1	7.40573	0.501274
200783_s_at	STMN1	NM_005563	Hs.209983	stathmin 1/oncoprotein 18	chr1p36.1-p35	7.40236	0
212645_x_at	BRE	AL566299	Hs.258314	brain and reproductive organ-expressed (TNFRSF1A modulator)	chr2p23.2	7.39876	0
202715_at	CAD	NM_004341	Hs.377010	carbamoyl-phosphate synthetase 2, aspartate transcarbamylase, and dihydroorotase /// Rho guanine nucleotide exchange factor (GEF) 5 /// FLJ40722-like	chr2p22-p21 /// chr7q33-q35 /// chr7q35	7.38321	0
201398_s_at	TRAM1	BC000687	Hs.491988	translocation associated membrane protein 1	chr8q13.3	7.38154	0
208816_x_at	ANXA2P2	M62898	Hs.534301	annexin A2 pseudogene 2	chr9p13	7.37899	0
206032_at	DSC3	AI797281	Hs.41690	desmocollin 3	chr18q12.1	7.36692	0
220008_at	KIAA2002	NM_024776	Hs.9587	KIAA2002 protein	chr15q24.3	7.36589	0
218388_at	PGLS	NM_012088	Hs.466165	6-phosphogluconolactonase	chr19p13.2	7.36072	0.501274
213728_at	LAMP1	AI248598	Hs.494419	lysosomal-associated membrane protein 1	chr13q34	7.36018	0
1553118_at	THEM4	NM_053055	Hs.164070	thioesterase superfamily member 4	chr1q21	7.35933	0
226314_at	D4ST1	AA039350	Hs.442449	dermatan 4 sulfotransferase 1	chr15q15.1	7.35578	0
215017_s_at	FNBP1L	AW270932	Hs.134060	formin binding protein 1-like	chr1p22.1	7.35043	0.501274
1558041_a_at	LOC283849	AL834156	Hs.651201	hypothetical protein LOC653319	chr16q22.1	7.34335	0.501274
217840_at	DDX41	NM_016222	Hs.484288	DEAD (Asp-Glu-Ala-Asp) box polypeptide 41	chr5q35.3	7.3423	0.501274
1558304_s_at	TSEN54	BI905836	Hs.378501	tRNA splicing endonuclease 54 homolog (S. cerevisiae)	chr17q25.1	7.33632	0
203748_x_at	RBMS1	NM_016839	Hs.470412	RNA binding motif, single stranded interacting protein 1	chr2q24.2	7.32668	0.501274
225602_at	C9orf19	H92988	Hs.493819	chromosome 9 open reading frame 19	chr9p13-p12	7.32363	0
223314_at	TSPAN14	BF025955		tetraspanin 14	chr10q23.1	7.32063	0.501274
243209_at	KCNQ4	BF725804	Hs.473058	potassium voltage-gated channel, KQT-like subfamily, member 4	chr1p34	7.31781	0.501274
217912_at	DUS1L	NM_022156	Hs.514599	dihydrouridine synthase 1-like (S. cerevisiae)	chr17q25.3	7.31645	0
231878_at	MVP	AK026112	Hs.632177	Major vault protein	chr16p13.1-p11.2	7.31548	0.501274
226355_at	WDR51A	AW001089	Hs.476306	WD repeat domain 51A	chr3p21.1	7.30874	0
211989_at	SMARCE1	NM_003079	Hs.547509	SWI/SNF related, matrix associated, actin dependent regulator of chromatin, subfamily e, member 1	chr17q21.2	7.30474	0
212955_s_at	POLR2I	AL037557	Hs.47062	ribosomal protein SA /// polymerase (RNA) II (DNA directed) polypeptide I, 14.5kDa	chr3p22.2 /// chr19q12	7.29912	0
218226_s_at	NDUFB4	NM_004547	Hs.304613	NADH dehydrogenase (ubiquinone) 1 beta subcomplex, 4, 15kDa /// similar to NADH dehydrogenase (ubiquinone) 1 beta subcomplex, 4, 15kDa	chr3q13.33	7.295	0
224771_at	NAV1	AI937060	Hs.585374	neuron navigator 1		7.29405	0.501274
204990_s_at	ITGB4	NM_000213	Hs.632226	integrin, beta 4	chr17q25	7.29405	0
203031_s_at	UROS	NM_000375	Hs.501376	uroporphyrinogen III synthase (congenital erythropoietic porphyria)	chr10q25.2-q26.3	7.28391	0
203042_at	LAMP2	NM_002294	Hs.496684	lysosomal-associated membrane protein 2	chrXq24	7.28112	0.501274
205353_s_at	PEBP1	NM_002567	Hs.433863	phosphatidylethanolamine binding protein 1	chr12q24.23	7.27894	0
227377_at	IGF2BP1	AK022784	Hs.144936	insulin-like growth factor 2 mRNA binding protein 1	chr17q21.32	7.26399	0.501274
203775_at	SLC25A13	NM_014251	Hs.489190	solute carrier family 25, member 13 (citrin)	chr7q21.3	7.26368	0
223580_at	SPSB2	BC002983	Hs.479856	splA/ryanodine receptor domain and SOCS box containing 2	chr12p13.31	7.26161	0
1557915_s_at	GSTO1	U56250	Hs.190028	glutathione S-transferase omega 1	chr10q25.1	7.25507	0
202562_s_at	C14orf1	AL136658	Hs.15106	chromosome 14 open reading frame 1	chr14q24.3	7.25469	0
201014_s_at	PAICS	NM_006452	Hs.518774	phosphoribosylaminoimidazole carboxylase, phosphoribosylaminoimidazole succinocarboxamide synthetase	chr4q12	7.24458	0
226463_at	ATP6V1C1	AW241758	Hs.86905	ATPase, H+ transporting, lysosomal 42kDa, V1 subunit C1	chr8q22.3	7.23597	0
1552291_at	PIGX	NM_017861	Hs.223296	phosphatidylinositol glycan anchor biosynthesis, class X	chr3q29	7.22486	0.501274
244391_at	TSEN2	BE858588	Hs.335550	tRNA splicing endonuclease 2 homolog (S. cerevisiae)	chr3p25.1	7.22483	0
229026_at	CDC42SE2	BE675995	Hs.508829	CDC42 small effector 2	chr5q31.1	7.21828	0
227547_at	LOC388795	AA824321	Hs.145500	Transcribed locus		7.18087	0
228763_at	CHMP4A	AI813313	Hs.220963	chromatin modifying protein 4A /// magnesium-dependent phosphatase 1	chr14q12	7.1754	0
203700_s_at	DIO2	NM_013989	Hs.202354	deiodinase, iodothyronine, type II	chr14q24.2-q24.3	7.17242	0.501274
202390_s_at	HD	NM_002111	Hs.518450	huntingtin (Huntington disease)	chr4p16.3	7.16547	0.501274
1487_at	ESRRA	L38487	Hs.110849	estrogen-related receptor alpha	chr11q13	7.14538	0
218041_x_at	SLC38A2	NM_018573	Hs.221847	solute carrier family 38, member 2	chr12q	7.14345	0.501274
240165_at	Hs.271498	AI678013	Hs.271498	Transcribed locus		7.13963	0.501274
225317_at	ACBD6	AL574669	Hs.200051	acyl-Coenzyme A binding domain containing 6	chr1q25.2-q25.3	7.13327	0
212697_at	LOC162427	AL515874	Hs.632262	hypothetical protein LOC162427	chr17q21.31	7.12744	0
65493_at	ABC1	AA555088	Hs.591183	amplified in breast cancer 1	chr17q23.1	7.12462	0.501274
226001_at	KLHL5	AK002174	Hs.272251	kelch-like 5 (Drosophila)	chr4p14	7.1233	0
210949_s_at	EIF3S8	BC000533	Hs.535464	eukaryotic translation initiation factor 3, subunit 8, 110kDa /// similar to eukaryotic translation initiation factor 3, subunit 8, 110kDa	chr16p11.2	7.12266	0.501274
200005_at	EIF3S7	NM_003753	Hs.55682	eukaryotic translation initiation factor 3, subunit 7 zeta, 66/67kDa /// eukaryotic translation initiation factor 3, subunit 7 zeta, 66/67kDa	chr22q13.1	7.11657	0
37254_at	ZNF133	U09366	Hs.472221	zinc finger protein 133	chr20p11.23-20p11.22	7.1155	0.501274
1556499_s_at	COL1A1	BE221212	Hs.172928	collagen, type I, alpha 1	chr17q21.33	7.10603	0.501274
209150_s_at	TM9SF1	U94831	Hs.91586	transmembrane 9 superfamily member 1	chr14q11.2	7.09288	0
217744_s_at	PERP	NM_022121	Hs.520421	PERP, TP53 apoptosis effector	chr6q24	7.09266	0
225339_at	Hs.593620	BG290577	Hs.593620	CDNA FLJ26141 fis, clone TST03911		7.09209	0.501274
205316_at	SLC15A2	BF223679	Hs.518089	Solute carrier family 15 (H+/peptide transporter), member 2	chr3q13.33	7.07566	0
231780_at	GBGT1	AI627912	Hs.495419	globoside alpha-1,3-N-acetylgalactosaminyltransferase 1	chr9q34.13-q34.3	7.07057	0.501274
203430_at	HEBP2	NM_014320	Hs.486589	heme binding protein 2	chr6q24	7.06157	0
226226_at	TMEM45B	AI282982	Hs.504301	transmembrane protein 45B	chr11q24.3	7.04925	0.501274
218581_at	ABHD4	NM_022060	Hs.445665	abhydrolase domain containing 4	chr14q11.2	7.04484	0
201030_x_at	LDHB	NM_002300	Hs.446149	lactate dehydrogenase B	chr12p12.2-p12.1	7.04251	0
208833_s_at	ATXN10	AF119662	Hs.475125	ataxin 10	chr22q13.31	7.03163	0
200862_at	DHCR24	NM_014762	Hs.498727	24-dehydrocholesterol reductase	chr1p33-p31.1	7.02928	0.501274
40225_at	GAK	D88435	Hs.369607	cyclin G associated kinase	chr4p16	7.02037	0
231530_s_at	C11orf1	BG150085	Hs.17546	chromosome 11 open reading frame 1	chr11q13-q22	7.01943	0
201237_at	CAPZA2	AV685920	Hs.651223	capping protein (actin filament) muscle Z-line, alpha 2	chr7q31.2-q31.3	7.0187	0
201885_s_at	CYB5R3	NM_000398	Hs.517666	cytochrome b5 reductase 3	chr22q13.31-qter|22q13.2-q13.31	7.01074	0.501274
225143_at	SFXN4	AW182455	Hs.523299	sideroflexin 4	chr10q26.11	7.0073	0
200972_at	TSPAN3	BC000704	Hs.5062	tetraspanin 3	chr15q24.3	7.00373	0
228496_s_at	CRIM1	AW243081	Hs.332847	Cysteine rich transmembrane BMP regulator 1 (chordin-like)	chr2p21	7.00152	0.501274
203442_x_at	EML3	AA478965	Hs.379785	echinoderm microtubule associated protein like 3	chr11q12.3	6.99808	0.501274
202263_at	CYB5R1	NM_016243	Hs.334832	cytochrome b5 reductase 1	chr1p36.13-q41	6.99259	0
225915_at	CAB39L	AL138875	Hs.87159	calcium binding protein 39-like	chr13q14.2	6.96621	0.501274
212321_at	AB033078	AB033078				6.96319	0
202822_at	LPP	BF221852	Hs.444362	LIM domain containing preferred translocation partner in lipoma	chr3q28	6.95908	0
202295_s_at	CTSH	NM_004390	Hs.148641	cathepsin H	chr15q24-q25	6.94463	0.501274
203950_s_at	CLCN6	NM_001286	Hs.193043	chloride channel 6	chr1p36	6.94297	0.501274
1555543_a_at	CLCC1	AB052917	Hs.554803	chloride channel CLIC-like 1	chr1p13.3	6.94159	0.501274
222530_s_at	MKKS	AF275813	Hs.472119	McKusick-Kaufman syndrome	chr20p12	6.93659	0
200919_at	PHC2	NM_004427	Hs.524271	polyhomeotic homolog 2 (Drosophila)	chr1p34.3	6.93596	0
210208_x_at	BAT3	BC003133	Hs.440900	HLA-B associated transcript 3	chr6p21.3	6.93126	0
225750_at	Hs.525339	BE966748	Hs.525339	CDNA FLJ14162 fis, clone NT2RM4002504		6.92691	0
209512_at	HSDL2	BC004331	Hs.59486	hydroxysteroid dehydrogenase like 2	chr9q32	6.92633	0.501274
221961_at	CLCN7	AW190208	Hs.459649	chloride channel 7	chr16p13	6.91213	0
236040_at	XAGE3	AI742551	Hs.43879	X antigen family, member 3	chrXp11.22-p11.21	6.91029	0
209357_at	CITED2	AF109161	Hs.82071	Cbp/p300-interacting transactivator, with Glu/Asp-rich carboxy-terminal domain, 2	chr6q23.3	6.90857	0
226052_at	Hs.632909	AA534457	Hs.648447	Transcribed locus		6.90225	0.501274
200001_at	CAPNS1	NM_001749	Hs.515371	calpain, small subunit 1 /// calpain, small subunit 1	chr19q13.12	6.89947	0.501274
200770_s_at	LAMC1	J03202	Hs.609663	laminin, gamma 1 (formerly LAMB2)	chr1q31	6.89467	0
223470_at	PIGM	AB028127	Hs.552810	phosphatidylinositol glycan anchor biosynthesis, class M	chr1q23.2	6.87603	0.501274
233049_x_at	STUB1	AF217968	Hs.592081	STIP1 homology and U-box containing protein 1	chr16p13.3	6.85615	0.501274
200639_s_at	YWHAZ	NM_003406	Hs.492407	tyrosine 3-monooxygenase/tryptophan 5-monooxygenase activation protein, zeta polypeptide	chr8q23.1	6.85411	0
201347_x_at	GRHPR	NM_012203	Hs.155742	glyoxylate reductase/hydroxypyruvate reductase	chr9q12	6.85313	0.501274
208919_s_at	NADK	BC001709		NAD kinase	chr1p36.33-p36.21	6.83496	0.501274
213701_at	C12orf29	AW299245	Hs.591009	chromosome 12 open reading frame 29	chr12q21.32	6.83191	0.501274
212378_at	GART	NM_000819	Hs.473648	phosphoribosylglycinamide formyltransferase, phosphoribosylglycinamide synthetase, phosphoribosylaminoimidazole synthetase	chr21q22.1|21q22.11	6.82288	0
208799_at	PSMB5	BC004146	Hs.422990	proteasome (prosome, macropain) subunit, beta type, 5	chr14q11.2	6.82092	0
214100_x_at	NSUN5B	AI284845		NOL1/NOP2/Sun domain family, member 5B	chr7q11.23	6.82065	0
218249_at	ZDHHC6	NM_022494	Hs.196990	zinc finger, DHHC-type containing 6	chr10q25.2	6.8181	0.501274
225003_at	UNQ501	BF343862		hypothetical protein MGC3205 /// MBC3205	chr19p13.13 /// chr19p13.2	6.81211	0.501274
33322_i_at	SFN	X57348	Hs.523718	stratifin	chr1p36.11	6.80722	0
224333_s_at	MRPS5	AB049940	Hs.355664	mitochondrial ribosomal protein S5 /// mitochondrial ribosomal protein S5	chr2p11.2-q11.2	6.79135	0
208709_s_at	NRD1	U64898	Hs.584782	nardilysin (N-arginine dibasic convertase)	chr1p32.2-p32.1	6.79065	0
225659_at	LOC339745	BF516590	Hs.333297	hypothetical protein LOC339745	chr2q22.1	6.78952	0.501274
200613_at	AP2M1	NM_004068	Hs.518460	adaptor-related protein complex 2, mu 1 subunit	chr3q28	6.78833	0
202836_s_at	TXNL4A	NM_006701	Hs.465498	thioredoxin-like 4A	chr18q23	6.77886	0
229268_at	FAM105B	AA723152	Hs.406335	family with sequence similarity 105, member B	chr5p15.2	6.77778	0
208289_s_at	EI24	NM_004879	Hs.643514	etoposide induced 2.4 mRNA	chr11q24	6.77716	0.501274
223336_s_at	RAB18	AL136734	Hs.406799	RAB18, member RAS oncogene family	chr10p12.1	6.77031	0.501274
217736_s_at	EIF2AK1	NM_014413	Hs.520205	eukaryotic translation initiation factor 2-alpha kinase 1	chr7p22	6.76151	0
208972_s_at	ATP5G1	AL080089	Hs.80986	ATP synthase, H+ transporting, mitochondrial F0 complex, subunit C1 (subunit 9)	chr17q21.32	6.75094	0
218580_x_at	AURKAIP1	NM_017900		aurora kinase A interacting protein 1 /// similar to Cyclin-L2 (Paneth cell-enhanced expression protein)	chr1p36.33	6.7431	0
213564_x_at	LDHB	BE042354	Hs.446149	lactate dehydrogenase B	chr12p12.2-p12.1	6.74173	0
203478_at	NDUFC1	NM_002494	Hs.84549	NADH dehydrogenase (ubiquinone) 1, subcomplex unknown, 1, 6kDa	chr4q28.2-q31.1	6.73917	0.501274
228790_at	C8orf72	AW264082	Hs.154652	chromosome 8 open reading frame 72	chr8q12.1	6.72847	0
225548_at	SHRM	AB040914	Hs.137459	shroom family member 3	chr4q21.1	6.72794	0
222764_at	ASRGL1	AI928342	Hs.535326	asparaginase like 1	chr11q12.3	6.71393	0
222203_s_at	RDH14	AK023625	Hs.288880	retinol dehydrogenase 14 (all-trans/9-cis/11-cis)	chr2p24.2	6.71345	0
209018_s_at	PINK1	BF432478	Hs.389171	PTEN induced putative kinase 1	chr1p36	6.70942	0
205463_s_at	PDGFA	NM_002607	Hs.645488	platelet-derived growth factor alpha polypeptide	chr7p22	6.70634	0
1559096_x_at	FBXO9	AK095307	Hs.216653	F-box protein 9	chr6p12.3-p11.2	6.69751	0
213501_at	ACOX1	T62985	Hs.464137	acyl-Coenzyme A oxidase 1, palmitoyl	chr17q24-q25|17q25.1	6.69124	0
225277_at	SLC39A13	AL525780	Hs.523664	solute carrier family 39 (zinc transporter), member 13	chr11p11.2	6.689	0.501274
224702_at	MGC23909	BG501219	Hs.355606	transmembrane protein 167	chr5q14.2	6.68473	0
214239_x_at	PCGF2	AI560455	Hs.371617	polycomb group ring finger 2	chr17q12	6.68346	0
202087_s_at	CTSL	NM_001912	Hs.418123	cathepsin L	chr9q21-q22	6.68133	0
225586_at	C9orf112	BF222775	Hs.292570	WD repeat domain 85	chr9q34.3	6.67569	0.501274
227068_at	PGK1	AA069778	Hs.78771	phosphoglycerate kinase 1	chrXq13	6.67511	0
228205_at	TKT	AU152969	Hs.89643	transketolase (Wernicke-Korsakoff syndrome)	chr3p14.3	6.67081	0
207180_s_at	HTATIP2	NM_006410	Hs.90753	HIV-1 Tat interactive protein 2, 30kDa	chr11p15.1	6.66791	0
224731_at	HMGB1	BF673940	Hs.434102	high-mobility group box 1	chr13q12	6.64692	0.501274
227529_s_at	AKAP12	BF511276	Hs.371240	A kinase (PRKA) anchor protein (gravin) 12	chr6q24-q25	6.63844	0.501274
208092_s_at	FAM49A	NM_030797	Hs.467769	family with sequence similarity 49, member A /// family with sequence similarity 49, member A	chr2p24.3	6.63154	0
212355_at	KIAA0323	AI075450	Hs.643552	KIAA0323	chr14q12	6.62852	0.501274
202826_at	SPINT1	NM_003710	Hs.233950	serine peptidase inhibitor, Kunitz type 1	chr15q15.1	6.61611	0
218101_s_at	NDUFC2	NM_004549	Hs.407860	NADH dehydrogenase (ubiquinone) 1, subcomplex unknown, 2, 14.5kDa	chr11q14.1	6.61397	0
243_g_at	MAP4	M64571	Hs.517949	microtubule-associated protein 4	chr3p21	6.61388	0
200658_s_at	PHB	AL560017	Hs.514303	prohibitin	chr17q21	6.61311	0
48531_at	TNIP2	AA522816	Hs.368551	TNFAIP3 interacting protein 2	chr4p16.3	6.61072	0
226656_at	CRTAP	AW024741	Hs.517888	cartilage associated protein	chr3p22.3	6.6098	0
220009_at	LONRF3	NM_024778	Hs.144266	LON peptidase N-terminal domain and ring finger 3	chrXq24	6.60717	0.501274
224428_s_at	CDCA7	AY029179	Hs.470654	cell division cycle associated 7 /// cell division cycle associated 7	chr2q31	6.59105	0.501274
201186_at	LRPAP1	NM_002337	Hs.533136	low density lipoprotein receptor-related protein associated protein 1	chr4p16.3	6.5747	0
226911_at	FLJ39155	BF114725	Hs.20103	EGF-like, fibronectin type III and laminin G domains	chr5p13.2-p13.1	6.57079	0.501274
209531_at	GSTZ1	BC001453	Hs.26403	glutathione transferase zeta 1 (maleylacetoacetate isomerase)	chr14q24.3	6.5687	0
217973_at	DCXR	NM_016286	Hs.9857	dicarbonyl/L-xylulose reductase	chr17q25.3	6.56434	0.501274
218027_at	MRPL15	NM_014175	Hs.18349	mitochondrial ribosomal protein L15	chr8q11.2-q13	6.56288	0
209326_at	SLC35A2	D84454	Hs.21899	solute carrier family 35 (UDP-galactose transporter), member A2	chrXp11.23-p11.22	6.55974	0
224609_at	SLC44A2	AI264216	Hs.631631	solute carrier family 44, member 2	chr19p13.1	6.54399	0
218375_at	NUDT9	NM_024047	Hs.149500	nudix (nucleoside diphosphate linked moiety X)-type motif 9	chr4q22.1	6.53874	0.501274
224993_at	MLLT1	AW962605	Hs.10095	myeloid/lymphoid or mixed-lineage leukemia (trithorax homolog, Drosophila); translocated to, 1 /// similar to myeloid/lymphoid or mixed-lineage leukemia (trithorax homolog, Drosophila); translocated to, 1	chr19p13.3	6.53382	0
230257_s_at	C1orf19	AI264325	Hs.548197	chromosome 1 open reading frame 19	chr1q25	6.52893	0
225305_at	SLC25A29	AI826268	Hs.578109	solute carrier family 25, member 29	chr14q32.2	6.51097	0
219071_x_at	C8orf30A	NM_016458	Hs.300224	chromosome 8 open reading frame 30A	chr8q24.3	6.51096	0
225257_at	CCDC97	AA534536	Hs.437497	coiled-coil domain containing 97	chr19q13.2	6.50243	0
226517_at	BCAT1	AL390172	Hs.438993	branched chain aminotransferase 1, cytosolic	chr12pter-q12	6.48183	0
208117_s_at	LAS1L	NM_031206	Hs.522675	LAS1-like (S. cerevisiae) /// LAS1-like (S. cerevisiae)	chrXq12-q13	6.4782	0
205241_at	SCO2	NM_005138	Hs.567405	SCO cytochrome oxidase deficient homolog 2 (yeast)	chr22q13.33	6.47409	0
227625_s_at	STUB1	AI476536	Hs.592081	STIP1 homology and U-box containing protein 1	chr16p13.3	6.4727	0
226204_at	FLJ21125	AI832193		chromosome 22 open reading frame 29	chr22q11.21	6.4675	0
206571_s_at	MAP4K4	NM_004834	Hs.431550	mitogen-activated protein kinase kinase kinase kinase 4	chr2q11.2-q12	6.46084	0.501274
209218_at	SQLE	AF098865	Hs.71465	squalene epoxidase	chr8q24.1	6.45668	0
227369_at	SERBP1	AW771919	Hs.530412	SERPINE1 mRNA binding protein 1	chr1p31	6.45018	0
228420_at	PDCD2	AW590850	Hs.594143	programmed cell death 2	chr6q27	6.44954	0.501274
239459_s_at	CYP19A1	BF988443	Hs.511367	Cytochrome P450, family 19, subfamily A, polypeptide 1	chr15q21.1	6.43745	0.501274
225944_at	NLN	AW006938	Hs.247460	neurolysin (metallopeptidase M3 family)	chr5q12.3	6.4335	0
210358_x_at	GATA2	BC002557	Hs.367725	GATA binding protein 2	chr3q21.3	6.41636	0
226803_at	CHMP4C	AK000049	Hs.183861	chromatin modifying protein 4C	chr8q21.13	6.41278	0.501274
226779_at	Hs.599179	BF432857	Hs.599179	CDNA FLJ37302 fis, clone BRAMY2016009		6.40854	0.501274
242414_at	QPRT	AW960707	Hs.513484	quinolinate phosphoribosyltransferase (nicotinate-nucleotide pyrophosphorylase (carboxylating))	chr16p11.2	6.40317	0
201960_s_at	MYCBP2	NM_015057	Hs.591221	MYC binding protein 2	chr13q22	6.39951	0
200740_s_at	SUMO3	NM_006936	Hs.474005	SMT3 suppressor of mif two 3 homolog 3 (S. cerevisiae)	chr21q22.3	6.39823	0
217127_at	CTH	AL354872	Hs.19904	cystathionase (cystathionine gamma-lyase)	chr1p31.1	6.39779	0
232983_s_at	SERGEF	AJ243951	Hs.32470	secretion regulating guanine nucleotide exchange factor	chr11p14.3	6.3897	0
201892_s_at	IMPDH2	NM_000884	Hs.476231	IMP (inosine monophosphate) dehydrogenase 2	chr3p21.2	6.3793	0
206701_x_at	EDNRB	NM_003991	Hs.82002	endothelin receptor type B	chr13q22	6.37863	0.501274
208908_s_at	CAST	AF327443	Hs.440961	calpastatin	chr5q15	6.3752	0
206953_s_at	LPHN2	NM_012302	Hs.24212	latrophilin 2	chr1p31.1	6.37009	0
216338_s_at	YIPF3	AK021433	Hs.440950	Yip1 domain family, member 3	chr6p21.1	6.36678	0
52159_at	HEMK1	W93807	Hs.517987	HemK methyltransferase family member 1	chr3p21.3	6.36652	0
226625_at	AW193698	AW193698				6.35486	0
205115_s_at	RBM19	NM_016196	Hs.7482	RNA binding motif protein 19	chr12q24.13-q24.21	6.34865	0.501274
221437_s_at	MRPS15	NM_031280	Hs.175437	erythrocyte membrane protein band 4.1 (elliptocytosis 1, RH-linked) /// erythrocyte membrane protein band 4.1 (elliptocytosis 1, RH-linked) /// mitochondrial ribosomal protein S15 /// mitochondrial ribosomal protein S15	chr1p33-p32 /// chr1p35-p34.1	6.34595	0
202041_s_at	FIBP	NM_004214	Hs.7768	fibroblast growth factor (acidic) intracellular binding protein	chr11q13.1	6.33103	0.501274
238628_s_at	HSPC176	AW827150	Hs.461722	trafficking protein particle complex 2-like	chr16q24.3	6.32718	0.501274
213282_at	SATL1	BE501952	Hs.512181	Spermidine/spermine N1-acetyl transferase-like 1	chrXq21.1	6.32136	0
214830_at	SLC38A6	AI537540	Hs.200738	solute carrier family 38, member 6	chr14q23.1	6.32098	0.501274
221589_s_at	ALDH6A1	AW612403	Hs.293970	aldehyde dehydrogenase 6 family, member A1	chr14q24.3	6.32005	0.501274
205324_s_at	FTSJ1	NM_012280	Hs.23170	FtsJ homolog 1 (E. coli)	chrXp11.23	6.31199	0
224196_x_at	DPH5	AF161492	Hs.440776	DPH5 homolog (S. cerevisiae)	chr1p21.2	6.30478	0
218354_at	HSPC176	NM_016209	Hs.461722	trafficking protein particle complex 2-like	chr16q24.3	6.30384	0
224804_s_at	C15orf17	AU152410	Hs.367690	chromosome 15 open reading frame 17	chr15q24.1	6.29819	0
200793_s_at	ACO2	NM_001098	Hs.643610	aconitase 2, mitochondrial	chr22q11.2-q13.31|22q13.2-q13.31	6.28558	0
224160_s_at	ACAD9	BC001817	Hs.567482	acyl-Coenzyme A dehydrogenase family, member 9	chr3q21.3	6.27215	0
212248_at	MTDH	AI886796	Hs.377155 /// Hs.594085	CDNA FLJ41088 fis, clone ASTRO2002459 /// Metadherin	chr8q22.1	6.26717	0
210678_s_at	AGPAT2	U56418	Hs.320151	1-acylglycerol-3-phosphate O-acyltransferase 2 (lysophosphatidic acid acyltransferase, beta)	chr9q34.3	6.26466	0.501274
201289_at	CYR61	NM_001554	Hs.8867	cysteine-rich, angiogenic inducer, 61	chr1p31-p22	6.25046	0
222454_s_at	PARVA	BG107577	Hs.607144	parvin, alpha	chr11p15.3	6.24976	0
228193_s_at	RGC32	AI744499	Hs.507866	Response gene to complement 32	chr13q14.11	6.24677	0
223522_at	C9orf45	AF251293		chromosome 9 open reading frame 45	chr9q33.2	6.2237	0
218174_s_at	C10orf57	NM_025125	Hs.169982	chromosome 10 open reading frame 57	chr10q22.3	6.19782	0.501274
227527_at	MLL2	AI394529	Hs.120228	myeloid/lymphoid or mixed-lineage leukemia 2	chr12q12-q14	6.19063	0
229710_at	Hs.633078	AA843541	Hs.633078	Transcribed locus		6.19026	0.501274
227587_at	FLJ12949	N46431	Hs.646387	hypothetical protein FLJ12949	chr19p13.2	6.17112	0.501274
201790_s_at	DHCR7	AW150953	Hs.503134	7-dehydrocholesterol reductase	chr11q13.2-q13.5	6.16795	0
211628_x_at	FTHP1	J04755	Hs.453583	ferritin, heavy polypeptide pseudogene 1 /// ferritin, heavy polypeptide pseudogene 1	chr6p21.3-p12	6.16289	0
209014_at	MAGED1	AF217963	Hs.5258	melanoma antigen family D, 1	chrXp11.23	6.16154	0
201268_at	NME2	NM_002512		non-metastatic cells 2, protein (NM23B) expressed in /// NM23-LV	chr17q21.3	6.15638	0
202402_s_at	CARS	NM_001751	Hs.274873	cysteinyl-tRNA synthetase	chr11p15.5	6.15546	0
201079_at	SYNGR2	NM_004710	Hs.464210	synaptogyrin 2	chr17q25.3	6.15503	0
208630_at	HADHA	AI972144	Hs.516032	hydroxyacyl-Coenzyme A dehydrogenase/3-ketoacyl-Coenzyme A thiolase/enoyl-Coenzyme A hydratase (trifunctional protein), alpha subunit	chr2p23	6.14375	0
213773_x_at	NSUN5	AW248552	Hs.647060	NOL1/NOP2/Sun domain family, member 5	chr7q11.23	6.1355	0
226778_at	C8orf42	AI632224	Hs.289293	chromosome 8 open reading frame 42	chr8p23.3	6.13113	0
212987_at	FBXO9	AL031178	Hs.216653	F-box protein 9	chr6p12.3-p11.2	6.12871	0
203124_s_at	SLC11A2	NM_000617	Hs.505545	solute carrier family 11 (proton-coupled divalent metal ion transporters), member 2	chr12q13	6.10698	0
211942_x_at	RPL13A	BF979419	Hs.523185	ribosomal protein L13a /// similar to ribosomal protein L13a /// similar to ribosomal protein L13a; 60S ribosomal protein L13a; 23 kD highly basic protein /// similar to ribosomal protein L13a /// similar to ribosomal protein L13a /// similar to ribosomal	chr19q13.3 /// chr10q24.1 /// chr13q21.1 /// chr10q25.2	6.10623	0
213670_x_at	NSUN5B	AI768378		NOL1/NOP2/Sun domain family, member 5B	chr7q11.23	6.10388	0
238121_at	MGC40579	AI473796	Hs.135904	glycerol kinase 5 (putative)	chr3q23	6.10288	0
218305_at	IPO4	NM_024658	Hs.411865	importin 4	chr14q12	6.09549	0.501274
216074_x_at	WWC1	AK001727	Hs.484047	WW and C2 domain containing 1	chr5q35.1	6.09183	0
200710_at	ACADVL	NM_000018	Hs.437178	acyl-Coenzyme A dehydrogenase, very long chain	chr17p13-p11	6.08814	0
218159_at	C20orf116	NM_023935	Hs.471975	chromosome 20 open reading frame 116	chr20p13	6.08779	0
236196_at	Hs.586567	BF939032	Hs.586567	CDNA FLJ42548 fis, clone BRACE3004996		6.08058	0.501274
1558290_a_at	PVT1	BG200951	Hs.133107	Pvt1 oncogene homolog, MYC activator (mouse)	chr8q24	6.07996	0.501274
227628_at	LOC493869	AL571557	Hs.289044	similar to RIKEN cDNA 2310016C16	chr5q11.2	6.07672	0
201913_s_at	COASY	NM_025233	Hs.296422	Coenzyme A synthase	chr17q12-q21	6.07449	0
219345_at	BOLA1	NM_016074	Hs.13880	bolA homolog 1 (E. coli)	chr1p36.13-q31.3	6.07157	0
240247_at	FAM7A2	AI653240	Hs.123229	Family with sequence similarity 7, member A2	chr15q13.2	6.06732	0.501274
224996_at	MGC34646	N30209	Hs.591874	Hypothetical protein MGC34646	chr8q12.2-q12.3	6.06261	0.501274
203221_at	TLE1	AI758763	Hs.197320	transducin-like enhancer of split 1 (E(sp1) homolog, Drosophila)	chr9q21.32	6.05727	0
225816_at	Hs.594539	AW138134	Hs.12420	PHD finger protein 17	chr4q26-q27	6.05423	0
210859_x_at	CLN3	AF077973	Hs.628393	ceroid-lipofuscinosis, neuronal 3, juvenile (Batten, Spielmeyer-Vogt disease)	chr16p12.1	6.05365	0.501274
223032_x_at	PX19	AF153607	Hs.279529	px19-like protein	chr5q35.3	6.05207	0
226679_at	SLC26A11	BE964598	Hs.4866	solute carrier family 26, member 11	chr17q25.3	6.04438	0.501274
203515_s_at	PMVK	NM_006556	Hs.30954	phosphomevalonate kinase	chr1p13-q23	6.03728	0.501274
217788_s_at	GALNT2	NM_004481	Hs.300834	UDP-N-acetyl-alpha-D-galactosamine:polypeptide N-acetylgalactosaminyltransferase 2 (GalNAc-T2)	chr1q41-q42	6.0362	0
225102_at	MGLL	BG168471	Hs.277035	monoglyceride lipase	chr3q21.3	6.03543	0
228894_at	LOC253842	AW237089	Hs.20131	hypothetical protein LOC253842	chr9q34.11	6.03531	0
228008_at	C19orf6	AI972511	Hs.515003	Chromosome 19 open reading frame 6	chr19p13.3	6.03485	0
212737_at	GM2A	AL513583	Hs.483873	GM2 ganglioside activator	chr5q31.3-q33.1	6.02771	0
212171_x_at	VEGF	H95344	Hs.73793	vascular endothelial growth factor A	chr6p12	6.02642	0
226116_at	Hs.48617	BF064224	Hs.48617	CDNA FLJ12540 fis, clone NT2RM4000425		6.01715	0
222405_at	LOC652500	AL573951	Hs.512973	protein tyrosine phosphatase-like A domain containing 1 /// similar to butyrate-induced transcript 1	chr15q22.2	6.0161	0
1559681_a_at	LOC653524	BC021296	Hs.164324	Tripartite motif-containing 16-like	chr17p11.2	6.0125	0
229813_x_at	DAZAP1	BF512907	Hs.222510	DAZ associated protein 1	chr19p13.3	6.01235	0
213787_s_at	EBP	AV702405	Hs.30619	emopamil binding protein (sterol isomerase)	chrXp11.23-p11.22	6.01109	0
221019_s_at	COLEC12	NM_030781	Hs.464422	collectin sub-family member 12 /// collectin sub-family member 12	chr18pter-p11.3	5.99735	0
223582_at	GPR98	AF055084	Hs.591777	G protein-coupled receptor 98	chr5q13	5.98354	0
224204_x_at	ARNTL2	AF231339	Hs.434269	aryl hydrocarbon receptor nuclear translocator-like 2	chr12p12.2-p11.2	5.98352	0
206008_at	TGM1	NM_000359	Hs.508950	transglutaminase 1 (K polypeptide epidermal type I, protein-glutamine-gamma-glutamyltransferase)	chr14q11.2	5.98143	0.501274
225221_at	Hs.632941	AA195485	Hs.648562	CDNA FLJ32068 fis, clone OCBBF1000114		5.97701	0
205672_at	XPA	NM_000380	Hs.591907	xeroderma pigmentosum, complementation group A	chr9q22.3	5.9749	0
218130_at	C17orf62	NM_024510	Hs.163113	chromosome 17 open reading frame 62	chr17q25.3	5.97089	0.501274
208969_at	NDUFA9	AF050641	Hs.75227	NADH dehydrogenase (ubiquinone) 1 alpha subcomplex, 9, 39kDa	chr12p13.3	5.95469	0.501274
226277_at	COL4A3BP	AA889952	Hs.270437	Collagen, type IV, alpha 3 (Goodpasture antigen) binding protein	chr5q13.3	5.94747	0
213707_s_at	DLX5	NM_005221	Hs.99348	distal-less homeobox 5	chr7q22	5.94658	0
227179_at	STAU2	AK002152	Hs.561815	staufen, RNA binding protein, homolog 2 (Drosophila)	chr8q13-q21.1	5.9427	0
221711_s_at	HSPC142	BC006244	Hs.190722	HSPC142 protein /// HSPC142 protein	chr19p13.11	5.94216	0
218001_at	MRPS2	NM_016034	Hs.382044	mitochondrial ribosomal protein S2	chr9q34	5.93661	0
202475_at	TMEM147	NM_006326	Hs.9234	transmembrane protein 147	chr19q13.1	5.93305	0
201421_s_at	WDR77	NM_024102	Hs.204773	WD repeat domain 77	chr1p13.2	5.92558	0
226159_at	LOC285636	N31982	Hs.29899	hypothetical protein LOC285636	chr5p13.1	5.92128	0
219162_s_at	MRPL11	NM_016050	Hs.418450	mitochondrial ribosomal protein L11	chr11q13.3	5.91952	0
200644_at	MARCKSL1	NM_023009	Hs.75061	MARCKS-like 1	chr1p35.1	5.91422	0
209009_at	ESD	BC001169	Hs.432491	esterase D/formylglutathione hydrolase	chr13q14.1-q14.2	5.91366	0.501274
214721_x_at	CDC42EP4	AL162074	Hs.176479	CDC42 effector protein (Rho GTPase binding) 4	chr17q24-q25	5.90383	0
220058_at	C17orf39	NM_024052	Hs.187422	chromosome 17 open reading frame 39	chr17p11.2	5.89058	0
239316_at	C11orf48	AA579843	Hs.640726	hypothetical protein LOC751071		5.88921	0
213073_at	ZFYVE26	AB002319	Hs.98041	zinc finger, FYVE domain containing 26	chr14q24.1	5.88884	0
226563_at	SMAD2	BF793454	Hs.12253	SMAD family member 2	chr18q21.1	5.88086	0
1557624_at	ZNF141	AW590651	Hs.444405	Zinc finger protein 141	chr4p16.3	5.88086	0
209118_s_at	TUBA3	AF141347	Hs.651286	tubulin, alpha 3	chr12q12-12q14.3	5.87968	0
217745_s_at	MAK3	NM_025146	Hs.269528	N-acetyltransferase 13	chr3q13.2	5.87684	0
202337_at	PMF1	NM_007221		polyamine-modulated factor 1	chr1q12	5.87109	0.501274
219479_at	KDELC1	NM_024089	Hs.408629	KDEL (Lys-Asp-Glu-Leu) containing 1	chr13q33	5.86279	0
205527_s_at	GEMIN4	NM_015487	Hs.499620	gem (nuclear organelle) associated protein 4	chr17p13	5.8619	0
218037_at	C2orf17	NM_024293	Hs.516707	chromosome 2 open reading frame 17	chr2q35	5.86147	0
214697_s_at	ROD1	AW190873	Hs.269988	ROD1 regulator of differentiation 1 (S. pombe)	chr9q32	5.86133	0.501274
202246_s_at	CDK4	NM_000075	Hs.95577	cyclin-dependent kinase 4	chr12q14	5.84426	0
226236_at	LOC388789	BF675218	Hs.349092	hypothetical gene supported by AF147354	chr20p11.23	5.84166	0
225618_at	ARHGAP27	AI769587	Hs.569809	Rho GTPase activating protein 27	chr17q21.31	5.82563	0
211858_x_at	GNAS	AF088184	Hs.125898	GNAS complex locus	chr20q13.3	5.82002	0
224626_at	SLC35A4	BE618656	Hs.406840	solute carrier family 35, member A4	chr5q31.3	5.81258	0.501274
226027_at	C9orf119	BG541668	Hs.259594	chromosome 9 open reading frame 119	chr9q34.11	5.81184	0
203580_s_at	SLC7A6	NM_003983	Hs.334848	solute carrier family 7 (cationic amino acid transporter, y+ system), member 6	chr16q22.1	5.80932	0.501274
204087_s_at	SLC5A6	NM_021095	Hs.435735	solute carrier family 5 (sodium-dependent vitamin transporter), member 6	chr2p23	5.80382	0
213149_at	DLAT	AW299740	Hs.335551	dihydrolipoamide S-acetyltransferase (E2 component of pyruvate dehydrogenase complex)	chr11q23.1	5.78745	0
218988_at	SLC35E3	NM_018656	Hs.506011	solute carrier family 35, member E3	chr12q15	5.77958	0
219745_at	C10orf77	NM_024789	Hs.309069	transmembrane protein 180	chr10q24.32	5.77891	0.501274
203212_s_at	MTMR2	NM_016156	Hs.181326	myotubularin related protein 2	chr11q22	5.77874	0.501274
214369_s_at	RASGRP2	AI688812	Hs.99491	RAS guanyl releasing protein 2 (calcium and DAG-regulated)	chr11q13	5.76547	0
229310_at	KBTBD9	BE465475	Hs.130593	kelch repeat and BTB (POZ) domain containing 9	chr2p24.1	5.76014	0
219502_at	NEIL3	NM_018248	Hs.405467	nei endonuclease VIII-like 3 (E. coli)	chr4q34.3	5.75992	0
216035_x_at	TCF7L2	AV721430	Hs.593995	transcription factor 7-like 2 (T-cell specific, HMG-box)	chr10q25.3	5.7567	0
225058_at	GPR108	AL365404	Hs.167641	G protein-coupled receptor 108	chr19p13.3	5.75642	0.501274
218467_at	TNFSF5IP1	NM_020232	Hs.464652	tumor necrosis factor superfamily, member 5-induced protein 1	chr18p11.21	5.75105	0.501274
214430_at	GLA	NM_000169	Hs.69089	galactosidase, alpha	chrXq22	5.75004	0
223492_s_at	LRRFIP1	BC004958	Hs.471779	leucine rich repeat (in FLII) interacting protein 1	chr2q37.3	5.74933	0
229016_s_at	TRERF1	AJ277276	Hs.485392	transcriptional regulating factor 1	chr6p21.1-p12.1	5.74614	0
215009_s_at	SEC31L1	U92014	Hs.370024	SEC31 homolog A (S. cerevisiae)	chr4q21.22	5.73969	0.501274
201874_at	MPZL1	BF978611	Hs.493919	myelin protein zero-like 1	chr1q24.2	5.73682	0
214109_at	LRBA	AI659561	Hs.480938	LPS-responsive vesicle trafficking, beach and anchor containing	chr4q31.3	5.73587	0.501274
200611_s_at	WDR1	AB010427	Hs.128548	WD repeat domain 1	chr4p16.1	5.7322	0
225552_x_at	AURKAIP1	AI991669		aurora kinase A interacting protein 1 /// similar to Cyclin-L2 (Paneth cell-enhanced expression protein)	chr1p36.33	5.72984	0
224076_s_at	WHSC1L1	AF255649	Hs.608111	Wolf-Hirschhorn syndrome candidate 1-like 1	chr8p11.2	5.72916	0
205919_at	HBE1	NM_005330		hemoglobin, epsilon 1 /// hemoglobin, epsilon 1	chr11p15.5	5.72227	0
1557910_at	HSP90AB1	BG612458	Hs.509736	heat shock protein 90kDa alpha (cytosolic), class B member 1	chr6p12	5.71056	0
213030_s_at	PLXNA2	AI688418	Hs.497626	plexin A2	chr1q32.2	5.70673	0
202187_s_at	PPP2R5A	NM_006243	Hs.497684	protein phosphatase 2, regulatory subunit B (B56), alpha isoform	chr1q32.2-q32.3	5.70342	0
200599_s_at	HSP90B1	NM_003299	Hs.192374	heat shock protein 90kDa beta (Grp94), member 1	chr12q24.2-q24.3	5.69466	0
209153_s_at	TCF3	M31523	Hs.371282	transcription factor 3 (E2A immunoglobulin enhancer binding factors E12/E47)	chr19p13.3	5.69308	0
232594_at	LOC440498	AK001829	Hs.191582	Hypothetical gene supported by AK001829	chr18q23	5.68702	0
217905_at	C10orf119	NM_024834	Hs.124246	chromosome 10 open reading frame 119	chr10q26.11	5.68421	0
223272_s_at	C1orf57	BC005102	Hs.642715	chromosome 1 open reading frame 57	chr1q42.2	5.68324	0
218106_s_at	MRPS10	NM_018141	Hs.380887	mitochondrial ribosomal protein S10	chr6p21.1-p12.1	5.68046	0
229267_at	ANAPC1	AW205749	Hs.436527	Anaphase promoting complex subunit 1	chr2q12.1	5.67955	0
212145_at	MRPS27	D87453	Hs.482491	mitochondrial ribosomal protein S27	chr5q13.2	5.67783	0
201409_s_at	PPP1CB	NM_002709	Hs.645284	protein phosphatase 1, catalytic subunit, beta isoform	chr2p23	5.67425	0.501274
219522_at	FJX1	NM_014344	Hs.39384	four jointed box 1 (Drosophila)	chr11p13	5.6735	0.501274
216867_s_at	PDGFA	X03795	Hs.645488	platelet-derived growth factor alpha polypeptide	chr7p22	5.66758	0
203593_at	CD2AP	NM_012120	Hs.485518	CD2-associated protein	chr6p12	5.66754	0
229035_s_at	KLHDC4	AI797462	Hs.123450	kelch domain containing 4	chr16q24.3	5.66495	0.501274
215694_at	SPATA5L1	AK022348	Hs.369657	spermatogenesis associated 5-like 1	chr15q21.1	5.66368	0
205768_s_at	SLC27A2	NM_003645	Hs.11729	solute carrier family 27 (fatty acid transporter), member 2	chr15q21.2	5.66142	0
224130_s_at	SRA1	AF293026	Hs.651144	steroid receptor RNA activator 1	chr5q31.3	5.661	0
222526_at	GATAD2A	AK024670	Hs.118964	GATA zinc finger domain containing 2A	chr19p13.11	5.65995	0
223244_s_at	NDUFA12	AF217092	Hs.506374	NADH dehydrogenase (ubiquinone) 1 alpha subcomplex, 12	chr12q22	5.65879	0
201164_s_at	PUM1	BG474429	Hs.136885	ring finger protein (C3H2C3 type) 6 /// pumilio homolog 1 (Drosophila)	chr13q12.2 /// chr1p35.2	5.64791	0
1553979_at	Hs.433010	BC020854	Hs.433010	Homo sapiens, clone IMAGE:3906992, mRNA		5.6321	0
203368_at	CRELD1	NM_015513	Hs.9383	cysteine-rich with EGF-like domains 1	chr3p25.3	5.63103	0
205406_s_at	SPA17	NM_017425	Hs.286233	sperm autoantigenic protein 17	chr11q24.2	5.63051	0
211795_s_at	FYB	AF198052	Hs.370503	FYN binding protein (FYB-120/130)	chr5p13.1	5.6257	0
208002_s_at	ACOT7	NM_007274	Hs.126137	acyl-CoA thioesterase 7	chr1p36.31-p36.11	5.61678	0
218443_s_at	DAZAP1	NM_018959	Hs.222510	DAZ associated protein 1	chr19p13.3	5.60384	0
215096_s_at	ESD	AU145746	Hs.432491	esterase D/formylglutathione hydrolase	chr13q14.1-q14.2	5.59869	0.501274
203022_at	RNASEH2A	NM_006397	Hs.532851	ribonuclease H2, subunit A	chr19p13.13	5.59718	0
201503_at	G3BP	BG500067	Hs.587054	GTPase activating protein (SH3 domain) binding protein 1	chr5q33.1	5.59473	0
201327_s_at	CCT6A	NM_001762	Hs.82916	chaperonin containing TCP1, subunit 6A (zeta 1)	chr7p11.2	5.59275	0
224955_at	TEAD1	AI590088	Hs.153408	TEA domain family member 1 (SV40 transcriptional enhancer factor)	chr11p15.2	5.5811	0.501274
224596_at	SLC44A1	AI634866	Hs.573495	solute carrier family 44, member 1	chr9q31.2	5.5795	0.501274
226638_at	ARHGAP23	AV701292	Hs.374446	Rho GTPase activating protein 23	chr17q12	5.5774	0
209488_s_at	RBPMS	D84109	Hs.334587	RNA binding protein with multiple splicing	chr8p12-p11	5.57296	0.501274
210386_s_at	MTX1	BC001906	Hs.490874	metaxin 1	chr1q21	5.57107	0
213414_s_at	RPS19	BE259729	Hs.438429	ribosomal protein S19	chr19q13.2	5.56081	0
208631_s_at	HADHA	U04627	Hs.516032	hydroxyacyl-Coenzyme A dehydrogenase/3-ketoacyl-Coenzyme A thiolase/enoyl-Coenzyme A hydratase (trifunctional protein), alpha subunit	chr2p23	5.55877	0.501274
233168_s_at	RP3-402G11.5	BC001099	Hs.365405	selenoprotein O	chr22q13.33	5.55572	0
212149_at	KIAA0143	AW470003	Hs.204564	KIAA0143 protein	chr8q24.22	5.55302	0
232280_at	SLC25A29	AK022257	Hs.578109	Solute carrier family 25, member 29	chr14q32.2	5.54422	0
214211_at	FTH1	AA083483	Hs.524910	ferritin, heavy polypeptide 1	chr11q13	5.53343	0
226982_at	ELL2	AI745624	Hs.592742	elongation factor, RNA polymerase II, 2	chr5q15	5.53181	0
228498_at	Hs.272011	AV687517	Hs.272011	Transcribed locus, strongly similar to XP_531236.1 hypothetical protein XP_531236 [Pan troglodytes]		5.52845	0
218849_s_at	PPP1R13L	NM_006663	Hs.466937	protein phosphatase 1, regulatory (inhibitor) subunit 13 like	chr19q13.32	5.52827	0
218561_s_at	C6orf149	NM_020408	Hs.387755	LYR motif containing 4	chr6p25.1	5.52591	0
208944_at	TGFBR2	D50683	Hs.82028	transforming growth factor, beta receptor II (70/80kDa)	chr3p22	5.51192	0.501274
235573_at	Hs.593461	AL536101	Hs.593461	Full-length cDNA clone CS0DF022YM06 of Fetal brain of Homo sapiens (human)		5.50792	0
227461_at	STON2	AA632295	Hs.14248	stonin 2	chr14q31.1	5.50067	0
204342_at	SLC25A24	NM_013386	Hs.132553	solute carrier family 25 (mitochondrial carrier; phosphate carrier), member 24	chr1p13.3	5.50063	0
218451_at	CDCP1	NM_022842	Hs.476093	CUB domain containing protein 1	chr3p21.31	5.49521	0
219581_at	TSEN2	NM_025265	Hs.335550	tRNA splicing endonuclease 2 homolog (S. cerevisiae)	chr3p25.1	5.49478	0
218476_at	POMT1	NM_007171	Hs.522449	protein-O-mannosyltransferase 1	chr9q34.1	5.49082	0
202693_s_at	STK17A	AW194730	Hs.268887	serine/threonine kinase 17a (apoptosis-inducing)	chr7p12-p14	5.47878	0
219721_at	LOC645569	NM_018350				5.46237	0.501274
219176_at	FLJ22555	NM_024520	Hs.154494	chromosome 2 open reading frame 47	chr2q33.1	5.46209	0
216484_x_at	Hs.597384	L24521	Hs.506748	Hepatoma-derived growth factor (high-mobility group protein 1-like)	chr1q21-q23	5.45624	0
226957_x_at	RALBP1	BF433757	Hs.528993	ralA binding protein 1	chr18p11.3	5.44888	0
232171_x_at	KLHDC4	AK001742	Hs.123450	kelch domain containing 4	chr16q24.3	5.44208	0
228159_at	Hs.46506	N45312	Hs.46506	CDNA FLJ38039 fis, clone CTONG2013934		5.43863	0.501274
225906_at	Hs.594823	BG261385	Hs.594823	CDNA FLJ38264 fis, clone FCBBF3001657		5.43821	0
201318_s_at	MRCL3	NM_006471	Hs.464472	myosin regulatory light chain MRCL3 /// myosin regulatory light chain MRLC2	chr18p11.31	5.40859	0
211150_s_at	DLAT	J03866	Hs.335551	dihydrolipoamide S-acetyltransferase (E2 component of pyruvate dehydrogenase complex)	chr11q23.1	5.403	0
226262_at	AA534526	AA534526				5.40223	0
219088_s_at	ZNF576	AA639585	Hs.11110	zinc finger protein 576	chr19q13.31	5.39668	0
209516_at	SMYD5	U50383	Hs.631882	SMYD family member 5	chr2p13.2	5.39452	0
230864_at	MGC42105	BF222940	Hs.25845	hypothetical protein MGC42105	chr5p12	5.39326	0
215159_s_at	NADK	AI239732		NAD kinase	chr1p36.33-p36.21	5.38986	0
210788_s_at	DHRS7	AF126782	Hs.59719	dehydrogenase/reductase (SDR family) member 7	chr14q23.1	5.38138	0
200737_at	PGK1	NM_000291	Hs.78771	phosphoglycerate kinase 1	chrXq13	5.37421	0
219646_at	FLJ20186	NM_017702	Hs.62771	hypothetical protein FLJ20186	chr16q24.3	5.3736	0
212407_at	KIAA0859	AL049669	Hs.647726	KIAA0859	chr1q24-q25.3	5.35663	0
239442_at	CEP68	BF589179	Hs.645282	Centrosomal protein 68kDa	chr2p14	5.35613	0.501274
222471_s_at	KCMF1	AI743396	Hs.345694	potassium channel modulatory factor 1	chr2p11.2	5.35587	0
203500_at	GCDH	NM_000159	Hs.532699	glutaryl-Coenzyme A dehydrogenase	chr19p13.2	5.35536	0
35820_at	GM2A	M76477	Hs.483873	GM2 ganglioside activator	chr5q31.3-q33.1	5.35293	0.501274
209244_s_at	KIF1C	BE885926	Hs.435120	kinesin family member 1C	chr17p13.2	5.35007	0.501274
218176_at	MAGEF1	NM_022149	Hs.306123	melanoma antigen family F, 1	chr3q13	5.34981	0
232202_at	FAM83B	AK024927	Hs.152423	Family with sequence similarity 83, member B	chr6p12.1	5.33799	0
226910_at	Hs.432729	AW008502	Hs.432729	CDNA FLJ30661 fis, clone DFNES2000526		5.32794	0
202243_s_at	PSMB4	NM_002796	Hs.89545	proteasome (prosome, macropain) subunit, beta type, 4	chr1q21	5.32573	0
201146_at	NFE2L2	NM_006164	Hs.155396	nuclear factor (erythroid-derived 2)-like 2	chr2q31	5.32372	0.501274
200896_x_at	HDGF	NM_004494	Hs.506748	hepatoma-derived growth factor (high-mobility group protein 1-like)	chr1q21-q23	5.31744	0
222477_s_at	TM7SF3	BC005176	Hs.438641	transmembrane 7 superfamily member 3	chr12q11-q12	5.3109	0
202941_at	NDUFV2	NM_021074	Hs.464572	NADH dehydrogenase (ubiquinone) flavoprotein 2, 24kDa	chr18p11.31-p11.2	5.30843	0
202282_at	HADH2	NM_004493	Hs.171280	hydroxysteroid (17-beta) dehydrogenase 10	chrXp11.2	5.30817	0
201255_x_at	BAT3	NM_004639	Hs.440900	HLA-B associated transcript 3	chr6p21.3	5.30251	0
201145_at	HAX1	NM_006118	Hs.199625	HCLS1 associated protein X-1	chr1q21.3	5.30036	0
218557_at	NIT2	NM_020202	Hs.439152	nitrilase family, member 2	chr3q12.2	5.29228	0
212082_s_at	MYL6	BE734356	Hs.632717	myosin, light chain 6, alkali, smooth muscle and non-muscle	chr12q13.2	5.28702	0
221690_s_at	NALP2	AF298547	Hs.369279	NLR family, pyrin domain containing 2	chr19q13.42	5.27448	0
223847_s_at	ERGIC1	AF267855	Hs.509163	endoplasmic reticulum-golgi intermediate compartment (ERGIC) 1	chr5q35.1-q35.2	5.27357	0.501274
201740_at	NDUFS3	NM_004551	Hs.502528	NADH dehydrogenase (ubiquinone) Fe-S protein 3, 30kDa (NADH-coenzyme Q reductase)	chr11p11.11	5.26156	0
200054_at	ZNF259	NM_003904	Hs.591942	zinc finger protein 259 /// zinc finger protein 259 /// similar to zinc finger protein 259 /// similar to zinc finger protein 259	chr11q23.3 /// chr6q21	5.25766	0
201842_s_at	EFEMP1	AI826799	Hs.76224	EGF-containing fibulin-like extracellular matrix protein 1	chr2p16	5.25539	0
203733_at	DEXI	NM_014015	Hs.592051	dexamethasone-induced transcript	chr16p13.13	5.25475	0
201828_x_at	CXX1	NM_003928	Hs.522789	family with sequence similarity 127, member A	chrXq26	5.25115	0.501274
215127_s_at	RBMS1	AL517946	Hs.470412	RNA binding motif, single stranded interacting protein 1	chr2q24.2	5.23414	0
203490_at	ELF4	NM_001421	Hs.271940	E74-like factor 4 (ets domain transcription factor)	chrXq26	5.23324	0
219293_s_at	PTD004	NM_013341	Hs.157351	GTP-binding protein 9 (putative)	chr2q31.1	5.22624	0
229997_at	VANGL1	AA789332	Hs.515130	vang-like 1 (van gogh, Drosophila)	chr1p11-p13.1	5.22451	0.501274
221051_s_at	ITGB1BP3	NM_014446	Hs.135458	integrin beta 1 binding protein 3	chr19p13.3	5.21848	0.501274
200931_s_at	VCL	NM_014000	Hs.643896	vinculin	chr10q22.1-q23	5.21764	0
204306_s_at	CD151	NM_004357		CD151 molecule (Raph blood group)	chr11p15.5	5.2169	0.501274
210980_s_at	ASAH1	U47674	Hs.527412	N-acylsphingosine amidohydrolase (acid ceramidase) 1	chr8p22-p21.3	5.21152	0
203785_s_at	DDX28	NM_018380	Hs.458313	DEAD (Asp-Glu-Ala-Asp) box polypeptide 28	chr16q22.1	5.21049	0
218251_at	MID1IP1	NM_021242	Hs.522605	MID1 interacting protein 1 (gastrulation specific G12 homolog (zebrafish))	chrXp11.4	5.20138	0.501274
214435_x_at	RALA	NM_005402	Hs.6906	v-ral simian leukemia viral oncogene homolog A (ras related)	chr7p15-p13	5.18277	0.501274
228992_at	MED28	BF064162	Hs.434075	Mediator of RNA polymerase II transcription, subunit 28 homolog (S. cerevisiae)	chr4p16	5.1782	0
202070_s_at	IDH3A	NM_005530	Hs.591110	isocitrate dehydrogenase 3 (NAD+) alpha	chr15q25.1-q25.2	5.16344	0
226710_at	MGC70857	AI199072	Hs.105685	similar to RIKEN cDNA C030006K11 gene	chr8q24	5.16328	0
225912_at	TP53INP1	AW341649	Hs.492261	tumor protein p53 inducible nuclear protein 1	chr8q22	5.15697	0
201405_s_at	COPS6	NM_006833	Hs.15591	COP9 constitutive photomorphogenic homolog subunit 6 (Arabidopsis)	chr7q22.1	5.1564	0
201267_s_at	PSMC3	AL545523	Hs.250758	proteasome (prosome, macropain) 26S subunit, ATPase, 3	chr11p12-p13	5.14523	0.501274
204336_s_at	RGS19	NM_005873	Hs.422336	regulator of G-protein signalling 19	chr20q13.3	5.14343	0
217944_at	POMGNT1	NM_017739	Hs.525134	protein O-linked mannose beta1,2-N-acetylglucosaminyltransferase	chr1p34.1	5.13909	0
200098_s_at	ANAPC5	T33068	Hs.7101	anaphase promoting complex subunit 5 /// anaphase promoting complex subunit 5	chr12q24.31	5.13433	0
208818_s_at	COMT	BC000419	Hs.370408	catechol-O-methyltransferase	chr22q11.21-q11.23|22q11.21	5.11597	0.501274
218385_at	MRPS18A	NM_018135	Hs.520149	mitochondrial ribosomal protein S18A	chr6p21.3	5.1118	0
218664_at	MECR	NM_016011	Hs.183646	mitochondrial trans-2-enoyl-CoA reductase	chr1p35.1-1p36.1	5.10893	0
218091_at	HRB	AI989512	Hs.591619	HIV-1 Rev binding protein	chr2q36.3	5.10363	0.501274
208369_s_at	GCDH	NM_013976	Hs.532699	glutaryl-Coenzyme A dehydrogenase	chr19p13.2	5.09862	0.501274
212052_s_at	KIAA0676	AB014576	Hs.155829	TBC1 domain family, member 9B (with GRAM domain)	chr5q35.3	5.09232	0
244661_at	AA946876	AA946876				5.09079	0.501274
202157_s_at	CUGBP2	U69546	Hs.309288	CUG triplet repeat, RNA binding protein 2	chr10p13	5.08497	0.501274
212685_s_at	TBL2	AI608789	Hs.647044	transducin (beta)-like 2	chr7q11.23	5.07059	0.501274
212617_at	ZNF609	AB002293	Hs.595451	zinc finger protein 609	chr15q22.31	5.07032	0
208674_x_at	DDOST	BC002594	Hs.523145	dolichyl-diphosphooligosaccharide-protein glycosyltransferase	chr1p36.1	5.06994	0
218341_at	PPCS	NM_024664	Hs.473495	phosphopantothenoylcysteine synthetase	chr1p34.2	5.069	0
201471_s_at	SQSTM1	NM_003900	Hs.437277	sequestosome 1	chr5q35	5.06831	0.501274
200981_x_at	GNAS	NM_016592	Hs.300774	fibrinogen beta chain /// GNAS complex locus	chr4q28 /// chr20q13.3	5.06295	0
201988_s_at	CREBL2	BF438056	Hs.591156	cAMP responsive element binding protein-like 2	chr12p13	5.0622	0.501274
235413_at	GGCX	AW191608	Hs.77719	gamma-glutamyl carboxylase	chr2p12	5.05906	0.501274
224783_at	FAM100B	AA831661	Hs.644033	family with sequence similarity 100, member B	chr17q25.1	5.05474	0
217914_at	TPCN1	NM_017901	Hs.524763	two pore segment channel 1	chr12q24.13	5.04358	0
204594_s_at	RP5-1104E15.5	NM_013298	Hs.148677	Smith-Magenis syndrome chromosome region, candidate 7-like	chr22q13	5.03696	0
226032_at	CASP2	AU153405	Hs.368982	caspase 2, apoptosis-related cysteine peptidase (neural precursor cell expressed, developmentally down-regulated 2)	chr7q34-q35	5.02864	0
204488_at	TMEM15	NM_014908	Hs.531563	transmembrane protein 15	chr9q34.11	5.02849	0
218361_at	GOLPH3L	NM_018178	Hs.203699	golgi phosphoprotein 3-like	chr1q21.2	5.01973	0.501274
209110_s_at	RGL2	AL050259	Hs.509622	ral guanine nucleotide dissociation stimulator-like 2	chr6p21.3	5.01642	0
204824_at	ENDOG	NM_004435	Hs.591905	endonuclease G	chr9q34.1	5.01268	0.501274
221725_at	Hs.469244	AI962978	Hs.651304	CDNA clone IMAGE:3030163		5.01043	0
205550_s_at	BRE	NM_004899	Hs.258314	brain and reproductive organ-expressed (TNFRSF1A modulator)	chr2p23.2	5.004	0
203415_at	PDCD6	NM_013232	Hs.50823	programmed cell death 6	chr5pter-p15.2	5.00065	0
1568850_at	LOC645943	BC033952	Hs.24286	Chemokine binding protein 2	chr3p21.3	4.99231	0.501274
229748_x_at	LOC389830	AI380156	Hs.487562	similar to hypothetical protein MGC27019		4.98945	0.501274
213398_s_at	C14orf124	AI347090	Hs.645403	chromosome 14 open reading frame 124	chr14q12	4.98691	0
201270_x_at	NUDCD3	NM_015332	Hs.488171	NudC domain containing 3	chr7p13-p12	4.98213	0.501274
223327_x_at	LOC388152	AF316855	Hs.498322	hypothetical protein FLJ22795	chr15q25.2	4.98213	0
200911_s_at	TACC1	NM_006283	Hs.279245	transforming, acidic coiled-coil containing protein 1	chr8p11	4.98087	0
225723_at	C6orf129	BE794699	Hs.284207	chromosome 6 open reading frame 129	chr6p21.2	4.98035	0
209825_s_at	UCK2	BC002906	Hs.458360	uridine-cytidine kinase 2	chr1q23	4.97998	0
44146_at	GMEB2	AA045183	Hs.473286	glucocorticoid modulatory element binding protein 2	chr20q13.33	4.97746	0.501274
226179_at	LOC653778	N63920	Hs.596025	solute carrier family 25, member 37	chr8p21.2	4.97552	0
200743_s_at	TPP1	NM_000391	Hs.523454	tripeptidyl peptidase I	chr11p15	4.97214	0
205691_at	SYNGR3	NM_004209	Hs.435277	synaptogyrin 3	chr16p13	4.96866	0
200780_x_at	GNAS	NM_000516	Hs.300774	fibrinogen beta chain /// GNAS complex locus	chr4q28 /// chr20q13.3	4.96324	0
222584_at	MSTO1	AL573591		misato homolog 1 (Drosophila) /// similar to misato	chr1q22	4.95855	0
201403_s_at	MGST3	NM_004528	Hs.191734	microsomal glutathione S-transferase 3	chr1q23	4.95813	0
209609_s_at	MRPL9	BC004517	Hs.288936	mitochondrial ribosomal protein L9		4.9581	0
224602_at	LOC401152	BF244081	Hs.173705	HCV F-transactivated protein 1	chr4q26	4.95195	0
228183_s_at	RPAIN	BF342428	Hs.462086	RPA interacting protein	chr17p13.2	4.95058	0.501274
1565454_at	RP11-167P23.2	AJ318895	Hs.381355	XAGE-4 protein /// X antigen family, member 3	chrXp11.21 /// chrXp11.22-p11.21	4.94221	0
229058_at	ANKRD16	AI826110	Hs.289828	ankyrin repeat domain 16	chr10p15.1	4.94124	0.501274
219677_at	SPSB1	NM_025106	Hs.8261	splA/ryanodine receptor domain and SOCS box containing 1	chr1p36.22	4.93537	0.501274
224879_at	C9orf123	BF315994	Hs.7517	chromosome 9 open reading frame 123	chr9p24.1	4.93086	0.501274
228379_at	NUTF2	AW071847	Hs.356630	Nuclear transport factor 2	chr16q22.1	4.9288	0
229720_at	BAG1	AA394039	Hs.377484	BCL2-associated athanogene	chr9p12	4.92594	0.501274
200645_at	GABARAP	NM_007278	Hs.647421	GABA(A) receptor-associated protein	chr17p13.1	4.92411	0
221726_at	RPL22	BE250348	Hs.515329	ribosomal protein L22	chr1p36.3-p36.2	4.92003	0.501274
232682_at	DSU	BG167210	Hs.643579	melanoregulin	chr2q35	4.91976	0.501274
214812_s_at	MOBK1B	D80006	Hs.196437	MOB1, Mps One Binder kinase activator-like 1B (yeast)	chr2p13.1	4.91934	0
203752_s_at	JUND	NM_005354	Hs.2780	jun D proto-oncogene	chr19p13.2	4.91843	0.501274
217989_at	DHRS8	NM_016245	Hs.282984	hydroxysteroid (17-beta) dehydrogenase 11	chr4q22.1	4.91488	0.501274
229835_s_at	Hs.592619	AA004210	Hs.177530	ATP synthase, H+ transporting, mitochondrial F1 complex, epsilon subunit	chr20q13.32	4.91408	0
218333_at	DERL2	NM_016041	Hs.286131	Der1-like domain family, member 2	chr17p	4.90345	0.501274
228544_s_at	CSRP2BP	AA780252	Hs.488051	CSRP2 binding protein	chr20p11.23	4.9002	0
222830_at	GRHL1	BE566136	Hs.418493	grainyhead-like 1 (Drosophila)	chr2p25.1	4.9002	0
204828_at	RAD9A	NM_004584	Hs.240457	RAD9 homolog A (S. pombe)	chr11q13.1-q13.2	4.89284	0.501274
211971_s_at	LRPPRC	AI653608	Hs.368084	leucine-rich PPR-motif containing	chr2p21	4.88366	0
226007_at	HBLD1	AV715993	Hs.291079	HesB like domain containing 1	chr14q24.3	4.87833	0
204659_s_at	GFER	AF124604	Hs.27184	growth factor, augmenter of liver regeneration (ERV1 homolog, S. cerevisiae)	chr16p13.3-p13.12	4.87669	0
49077_at	PPME1	AL040538	Hs.503251	protein phosphatase methylesterase 1	chr11q13.4	4.87365	0
218427_at	SDCCAG3	NM_006643	Hs.94300	serologically defined colon cancer antigen 3	chr9q34.3	4.87014	0.501274
219116_s_at	DCUN1D2	NM_018185	Hs.369453	DCN1, defective in cullin neddylation 1, domain containing 2 (S. cerevisiae)	chr13q34	4.86719	0
212952_at	Hs.593218	AA910371	Hs.515162	Calreticulin	chr19p13.3-p13.2	4.85906	0
208614_s_at	FLNB	M62994	Hs.476448	filamin B, beta (actin binding protein 278)	chr3p14.3	4.85516	0
228754_at	SLC6A6	BG150485	Hs.529488	solute carrier family 6 (neurotransmitter transporter, taurine), member 6	chr3p25-p24	4.85027	0
200932_s_at	DCTN2	NM_006400	Hs.289123	dynactin 2 (p50)	chr12q13.2-q13.3	4.85004	0
200647_x_at	EIF3S8	NM_003752	Hs.535464	eukaryotic translation initiation factor 3, subunit 8, 110kDa /// similar to eukaryotic translation initiation factor 3, subunit 8, 110kDa	chr16p11.2	4.84399	0
211036_x_at	ANAPC5	BC006301	Hs.7101	anaphase promoting complex subunit 5 /// anaphase promoting complex subunit 5	chr12q24.31	4.84115	0.501274
225797_at	MRPL54	AV707568	Hs.356578	mitochondrial ribosomal protein L54	chr19p13.3	4.83836	0
205351_at	GGCX	NM_000821	Hs.77719	gamma-glutamyl carboxylase	chr2p12	4.83635	0
223109_at	TRUB2	BC001457	Hs.632685	TruB pseudouridine (psi) synthase homolog 2 (E. coli)	chr9q34.11	4.83352	0.501274
201441_at	COX6B1	NM_001863	Hs.431668	cytochrome c oxidase subunit Vib polypeptide 1 (ubiquitous)	chr19q13.1	4.83341	0.501274
202649_x_at	RPS19	NM_001022	Hs.438429	ribosomal protein S19	chr19q13.2	4.83016	0
200689_x_at	EEF1G	NM_001404	Hs.144835	eukaryotic translation elongation factor 1 gamma /// similar to Elongation factor 1-gamma (EF-1-gamma) (eEF-1B gamma)	chr11q12.3 /// chr7q32.3	4.83013	0
221959_at	C8orf72	BE672313	Hs.154652	chromosome 8 open reading frame 72	chr8q12.1	4.83005	0
203564_at	FANCG	NM_004629	Hs.591084	Fanconi anemia, complementation group G	chr9p13	4.82977	0.501274
217826_s_at	UBE2J1	NM_016021	Hs.163776	ubiquitin-conjugating enzyme E2, J1 (UBC6 homolog, yeast)	chr6q15	4.82474	0.501274
235244_at	CCDC58	BF001285	Hs.220594	coiled-coil domain containing 58	chr3q21.1	4.82012	0
218003_s_at	FKBP3	NM_002013	Hs.509226	FK506 binding protein 3, 25kDa	chr14q21.3	4.80043	0.501274
202793_at	OACT5	NM_005768	Hs.584846	membrane bound O-acyltransferase domain containing 5	chr12p13	4.79963	0.501274
209103_s_at	UFD1L	BC001049	Hs.474213	ubiquitin fusion degradation 1 like (yeast)	chr22q11.21	4.79566	0
200721_s_at	ACTR1A	NM_005736	Hs.153961	ARP1 actin-related protein 1 homolog A, centractin alpha (yeast)	chr10q24.32	4.79518	0
203288_at	KIAA0355	NM_014686	Hs.330073	KIAA0355	chr19q13.11	4.79199	0
219038_at	MORC4	NM_024657	Hs.496544	MORC family CW-type zinc finger 4	chrXq22.3	4.78892	0
201622_at	SND1	NM_014390	Hs.122523	staphylococcal nuclease and tudor domain containing 1	chr7q31.3	4.78417	0
1552954_at	LOC439936	NM_173668	Hs.329021	chromosome 5 open reading frame 17	chr5p14.2	4.77455	0
226544_x_at	MUTED	AV734582		muted homolog (mouse)	chr6p25.1-p24.3	4.77114	0
212556_at	SCRIB	AI469403	Hs.436329	scribbled homolog (Drosophila)	chr8q24.3	4.7633	0.501274
200651_at	GNB2L1	NM_006098	Hs.5662	guanine nucleotide binding protein (G protein), beta polypeptide 2-like 1	chr5q35.3	4.7618	0
214784_x_at	XPO6	BE966299	Hs.460468	exportin 6	chr16p11.2	4.75313	0
238604_at	ECOP	AA768884	Hs.649357	CDNA FLJ25559 fis, clone JTH02834		4.74584	0.501274
219482_at	SETD4	NM_017438	Hs.606200	SET domain containing 4	chr21q22.13	4.74493	0.501274
205967_at	HIST1H4C	NM_003542	Hs.46423	histone cluster 1, H4c	chr6p21.3	4.73889	0.501274
224665_at	C10orf104	BE874771	Hs.426296	chromosome 10 open reading frame 104	chr10q22.1	4.73703	0
235451_at	SMAD5	AI439752	Hs.167700	SMAD family member 5	chr5q31	4.73327	0
221934_s_at	DALRD3	BF941492	Hs.642639	DALR anticodon binding domain containing 3	chr3p21.31	4.72912	0
238709_at	Hs.606040	AL041747	Hs.606040	CDNA FLJ38461 fis, clone FEBRA2020977		4.72872	0.501274
218648_at	CRTC3	NM_022769	Hs.567572	CREB regulated transcription coactivator 3	chr15q26.1	4.72787	0
201509_at	IDH3B	NM_006899	Hs.436405	isocitrate dehydrogenase 3 (NAD+) beta	chr20p13	4.72731	0
201059_at	CTTN	NM_005231	Hs.632133	cortactin	chr11q13	4.72633	0
204379_s_at	FGFR3	NM_000142	Hs.1420	fibroblast growth factor receptor 3 (achondroplasia, thanatophoric dwarfism)	chr4p16.3	4.72549	0
202296_s_at	RER1	NM_007033	Hs.525527	RER1 retention in endoplasmic reticulum 1 homolog (S. cerevisiae)	chr1pter-q24	4.71589	0
223684_s_at	SMUG1	BC000417	Hs.632721	single-strand-selective monofunctional uracil-DNA glycosylase 1	chr12q13.11-q13.3	4.71386	0.501274
203677_s_at	TARBP2	NM_004178	Hs.326	Tar (HIV-1) RNA binding protein 2	chr12q12-q13	4.70605	0
207469_s_at	PIR	NM_003662	Hs.495728	pirin (iron-binding nuclear protein)	chrXp22.2	4.70024	0
200068_s_at	CANX	M94859	Hs.651169	calnexin /// calnexin	chr5q35	4.69311	0
218213_s_at	C11orf10	NM_014206	Hs.437779	chromosome 11 open reading frame 10	chr11q12-q13.1	4.69112	0
225049_at	BLOC1S2	BF382281	Hs.576605	biogenesis of lysosome-related organelles complex-1, subunit 2	chr10q24.31	4.69021	0
214355_x_at	LOC441296	AW274747	Hs.632613	similar to CTAGE family, member 5	chr6q23.2	4.68542	0
202732_at	PKIG	NM_007066	Hs.651213	protein kinase (cAMP-dependent, catalytic) inhibitor gamma	chr20q12-q13.1	4.68451	0
225678_at	POLR3H	AB051452	Hs.651290	polymerase (RNA) III (DNA directed) polypeptide H (22.9kD)	chr22q13.2	4.68175	0.501274
211345_x_at	EEF1G	AF119850	Hs.144835	eukaryotic translation elongation factor 1 gamma /// similar to Elongation factor 1-gamma (EF-1-gamma) (eEF-1B gamma)	chr11q12.3 /// chr7q32.3	4.68151	0
218685_s_at	SMUG1	NM_014311	Hs.632721	single-strand-selective monofunctional uracil-DNA glycosylase 1	chr12q13.11-q13.3	4.67456	0
218097_s_at	CUEDC2	NM_024040	Hs.500874	CUE domain containing 2	chr10q24.32	4.67327	0
218698_at	APIP	NM_015957	Hs.447794	APAF1 interacting protein	chr11p13	4.66472	0
200850_s_at	AHCYL1	NM_006621	Hs.485365	S-adenosylhomocysteine hydrolase-like 1	chr1p13.2	4.6532	0
226876_at	FAM101B	AI961778	Hs.591203	family with sequence similarity 101, member B	chr17p13	4.65064	0.501274
233308_at	COPB	AU143964	Hs.339278	Coatomer protein complex, subunit beta 1	chr11p15.2	4.64772	0.501274
203150_at	RABEPK	NM_005833	Hs.19012	Rab9 effector protein with kelch motifs	chr9q33.3	4.64731	0
203063_at	PPM1F	NM_014634	Hs.112728	protein phosphatase 1F (PP2C domain containing)	chr22q11.22	4.6425	0
201068_s_at	PSMC2	NM_002803	Hs.437366	proteasome (prosome, macropain) 26S subunit, ATPase, 2	chr7q22.1-q22.3	4.64186	0
218181_s_at	MAP4K4	NM_017792	Hs.431550	mitogen-activated protein kinase kinase kinase kinase 4	chr2q11.2-q12	4.6403	0
224864_at	SRA1	BG397813	Hs.651144	steroid receptor RNA activator 1	chr5q31.3	4.63762	0
201214_s_at	PPP1R7	NM_002712	Hs.36587	protein phosphatase 1, regulatory subunit 7	chr2q37.3	4.63756	0
223361_at	C6orf115	AF116682	Hs.600861	chromosome 6 open reading frame 115	chr6q24.1	4.63645	0
208096_s_at	COL21A1	NM_030820	Hs.47629	collagen, type XXI, alpha 1 /// collagen, type XXI, alpha 1	chr6p12.3-p11.2|6p12.3-p11.2	4.62697	0.501274
207668_x_at	PDIA6	NM_005742	Hs.212102	protein disulfide isomerase family A, member 6	chr2p25.1	4.6202	0
235252_at	KSR1	AI090141	Hs.133534	Kinase suppressor of ras 1	chr17q11.1	4.61597	0
213082_s_at	SLC35D2	AJ005866	Hs.494556	solute carrier family 35, member D2	chr9q22.32	4.61583	0
228543_at	CSRP2BP	AA780252	Hs.488051	CSRP2 binding protein	chr20p11.23	4.61186	0
224573_at	MGC71993	BE744389	Hs.632232	similar to DNA segment, Chr 11, Brigham & Womens Genetics 0434 expressed	chr17p13.1	4.60979	0.501274
219265_at	MOBKL2B	NM_024761	Hs.651275	MOB1, Mps One Binder kinase activator-like 2B (yeast)	chr9p21.2	4.59182	0
203454_s_at	ATOX1	NM_004045	Hs.125213	ATX1 antioxidant protein 1 homolog (yeast)	chr5q32	4.58826	0
229144_at	KIAA1026	AA989362	Hs.368823	Kazrin	chr1p36.21	4.58617	0.501274
212273_x_at	GNAS	AI591100	Hs.300774	fibrinogen beta chain /// GNAS complex locus	chr4q28 /// chr20q13.3	4.57771	0
1558703_at	HCP1	AL832613	Hs.446689	proton-coupled folate transporter	chr17q11.2	4.5755	0
208598_s_at	HUWE1	NM_005703	Hs.136905	HECT, UBA and WWE domain containing 1	chrXp11.22	4.57321	0
1552532_a_at	ATP6V1C2	NM_144583	Hs.580464	ATPase, H+ transporting, lysosomal 42kDa, V1 subunit C2		4.56961	0
225343_at	TMED8	AK025695	Hs.200413	transmembrane emp24 protein transport domain containing 8	chr14q24.3	4.56542	0
202483_s_at	RANBP1	NM_002882	Hs.24763	RAN binding protein 1	chr22q11.21	4.56516	0
219009_at	C14orf93	NM_021944	Hs.255874	chromosome 14 open reading frame 93	chr14q11.2	4.55459	0
234307_s_at	KIF26A	AK026406	Hs.134970	kinesin family member 26A	chr14q32.33	4.5541	0
224129_s_at	LOC84661	AF226998	Hs.531788	dpy-30-like protein	chr2p22.3	4.55339	0.501274
212964_at	HIC2	AI912206	Hs.632767	hypermethylated in cancer 2	chr22q11.21	4.54392	0
239609_s_at	AGPAT7	AA702500	Hs.352614	1-acylglycerol-3-phosphate O-acyltransferase 7 (lysophosphatidic acid acyltransferase, eta)	chr15q14	4.54226	0
44065_at	C12orf52	AI937468	Hs.524762	chromosome 12 open reading frame 52	chr12q24.13	4.53135	0
208030_s_at	ADD1	NM_001119	Hs.183706	adducin 1 (alpha) /// adducin 1 (alpha)	chr4p16.3	4.52477	0
223983_s_at	C19orf12	BC004957	Hs.529094	chromosome 19 open reading frame 12	chr19q12	4.5239	0.501274
202720_at	TES	NM_015641	Hs.592286	testis derived transcript (3 LIM domains)	chr7q31.2	4.51386	0
228987_at	Hs.586365	AA156238	Hs.586365	Transcribed locus		4.51063	0
235968_at	CENTG2	BF973960	Hs.435039	centaurin, gamma 2	chr2p24.3-p24.1	4.50452	0
230234_at	Hs.20685	AV722665	Hs.20685	Transcribed locus		4.49509	0.501274
200944_s_at	HMGN1	NM_004965	Hs.356285	high-mobility group nucleosome binding domain 1	chr21q22.3|21q22.2	4.49357	0
218951_s_at	PLCXD1	NM_018390	Hs.522568	phosphatidylinositol-specific phospholipase C, X domain containing 1	chrXp22.33; Yp11.32	4.49188	0
223058_at	FAM107B	AL136885	Hs.446315	family with sequence similarity 107, member B	chr10p13	4.4914	0.501274
212465_at	SETD3	AA524500	Hs.510407	SET domain containing 3	chr14q32.2	4.48354	0
226222_at	KIAA1432	AB037853	Hs.211520	KIAA1432	chr9p24.1	4.476	0
225069_at	PCYT1A	BF063382	Hs.435767	Phosphate cytidylyltransferase 1, choline, alpha	chr3q29	4.46957	0
227496_at	LOC253842	AA176289	Hs.20131	hypothetical protein LOC253842	chr9q34.11	4.46618	0
1564520_s_at	PRMT5	AK027737	Hs.367854	protein arginine methyltransferase 5	chr14q11.2-q21	4.45517	0
212541_at	FLAD1	AL562282	Hs.118666	FAD1 flavin adenine dinucleotide synthetase homolog (S. cerevisiae)	chr1q21.3	4.45415	0
226026_at	DIRC2	AI147467	Hs.477346	disrupted in renal carcinoma 2	chr3q21.1	4.4512	0
204173_at	MYL6B	NM_002475	Hs.632731	myosin, light chain 6B, alkali, smooth muscle and non-muscle	chr12q13.13	4.44938	0
224015_s_at	MRPS25	BC003590	Hs.555973	mitochondrial ribosomal protein S25	chr3p25	4.44259	0.501274
236217_at	SLC31A1	AI885320	Hs.532315	solute carrier family 31 (copper transporters), member 1	chr9q31-q32	4.44237	0
202894_at	EPHB4	NM_004444	Hs.437008	EPH receptor B4	chr7q22	4.43703	0
203517_at	MTX2	NM_006554	Hs.470728	metaxin 2	chr2q31.1	4.43382	0.501274
212989_at	TMEM23	AI377497	Hs.386215	transmembrane protein 23	chr10q11.2	4.43215	0.501274
214259_s_at	AKR7A2	AI144075	Hs.571886	aldo-keto reductase family 7, member A2 (aflatoxin aldehyde reductase)	chr1p35.1-p36.23	4.42798	0
212352_s_at	TMED10	BE780075	Hs.74137	transmembrane emp24-like trafficking protein 10 (yeast)	chr14q24.3	4.42345	0
203550_s_at	C1orf2	NM_006589	Hs.348308	chromosome 1 open reading frame 2	chr1q21	4.4219	0.501274
1559946_s_at	RUVBL2	AI860098	Hs.515846	RuvB-like 2 (E. coli)	chr19q13.3	4.42053	0
200738_s_at	PGK1	NM_000291	Hs.78771	phosphoglycerate kinase 1	chrXq13	4.41984	0
1554006_a_at	LLGL2	BC006503	Hs.514477	lethal giant larvae homolog 2 (Drosophila)	chr17q24-q25	4.4193	0.501274
212276_at	LPIN1	D80010	Hs.467740	lipin 1	chr2p25.1	4.41592	0.501274
221652_s_at	C12orf11	AF274950	Hs.505077	chromosome 12 open reading frame 11	chr12p11.23	4.41555	0.501274
202891_at	NIT1	NM_005600	Hs.146406	nitrilase 1	chr1q21-q22	4.41368	0
213842_x_at	NSUN5C	AK021688	Hs.510927	NOL1/NOP2/Sun domain family, member 5C	chr7q11.23	4.40311	0
201839_s_at	TACSTD1	NM_002354	Hs.645285	tumor-associated calcium signal transducer 1	chr2p21	4.39578	0.501274
213513_x_at	ARPC2	BG034239	Hs.529303	actin related protein 2/3 complex, subunit 2, 34kDa	chr2q36.1	4.39048	0.501274
224824_at	FAM36A	AV694386	Hs.411490	family with sequence similarity 36, member A	chr1q44	4.38716	0.501274
201900_s_at	AKR1A1	NM_006066	Hs.474584	aldo-keto reductase family 1, member A1 (aldehyde reductase)	chr1p33-p32	4.38632	0
230728_at	Hs.390838	BF516305	Hs.390838	Transcribed locus		4.38506	0
203073_at	COG2	NM_007357	Hs.211800	component of oligomeric golgi complex 2	chr1q42.2	4.38415	0
219126_at	PHF10	NM_018288	Hs.435933	PHD finger protein 10	chr6q27	4.36785	0
214179_s_at	NFE2L1	H93013	Hs.514284	nuclear factor (erythroid-derived 2)-like 1	chr17q21.3	4.36676	0
236216_at	TCF7L2	AA598661	Hs.593995	Transcription factor 7-like 2 (T-cell specific, HMG-box)	chr10q25.3	4.35771	0
225789_at	CENTG3	BE876194	Hs.647075	centaurin, gamma 3	chr7q36.1	4.35504	0
227450_at	C12orf46	AI051248	Hs.162143	chromosome 12 open reading frame 46	chr12p12.3	4.35493	0
201074_at	SMARCC1	AA593983	Hs.476179	SWI/SNF related, matrix associated, actin dependent regulator of chromatin, subfamily c, member 1	chr3p23-p21	4.35416	0
213133_s_at	GCSH	AW237404	Hs.546256	glycine cleavage system protein H (aminomethyl carrier) /// similar to Glycine cleavage system H protein, mitochondrial precursor	chr16q23.2 /// chr1q24.2	4.34714	0
223009_at	C11orf59	BC001706	Hs.530753	chromosome 11 open reading frame 59	chr11q13.4	4.34479	0
202183_s_at	KIF22	NM_007317	Hs.613351	kinesin family member 22 /// similar to Kinesin-like protein KIF22 (Kinesin-like DNA-binding protein) (Kinesin-like protein 4)	chr16p11.2	4.31481	0.501274
223126_s_at	C1orf21	AI159874	Hs.497159	chromosome 1 open reading frame 21	chr1q25	4.30844	0
226480_at	HSA9761	N21475	Hs.533222	DIM1 dimethyladenosine transferase 1-like (S. cerevisiae)	chr5q11-q14	4.30786	0
200744_s_at	GNB1	AI741124	Hs.430425	guanine nucleotide binding protein (G protein), beta polypeptide 1	chr1p36.33	4.30188	0
226689_at	LOC493856	AI749451	Hs.556638	zinc finger, CDGSH-type domain 2	chr4q24	4.29059	0.501274
212100_s_at	POLDIP3	Z93241	Hs.505802	polymerase (DNA-directed), delta interacting protein 3	chr22q13.2	4.29006	0
223049_at	GRB2	AF246238	Hs.444356	growth factor receptor-bound protein 2	chr17q24-q25	4.28736	0
238551_at	FUT11	BF541967	Hs.588854	fucosyltransferase 11 (alpha (1,3) fucosyltransferase)	chr10q22.2	4.27913	0
211755_s_at	ATP5F1	BC005960	Hs.514870	ATP synthase, H+ transporting, mitochondrial F0 complex, subunit B1 /// ATP synthase, H+ transporting, mitochondrial F0 complex, subunit B1	chr1p13.2	4.27737	0.501274
237215_s_at	TFRC	N76327	Hs.529618	transferrin receptor (p90, CD71)	chr3q29	4.27597	0.501274
210879_s_at	RAB11FIP5	AF334812	Hs.24557	RAB11 family interacting protein 5 (class I)	chr2p13-p12	4.25499	0
202185_at	PLOD3	NM_001084	Hs.153357	procollagen-lysine, 2-oxoglutarate 5-dioxygenase 3	chr7q22	4.25414	0.501274
213021_at	GOSR1	AI741876	Hs.462680	golgi SNAP receptor complex member 1	chr17q11	4.24615	0
212841_s_at	PPFIBP2	AI692180	Hs.16019	PTPRF interacting protein, binding protein 2 (liprin beta 2)	chr11p15.4	4.2439	0
225044_at	NT5C3L	AL526783	Hs.237536	5'-nucleotidase, cytosolic III-like	chr17q21.2	4.24275	0
212788_x_at	FTL	BG537190	Hs.433670	ferritin, light polypeptide	chr19q13.3-q13.4	4.23903	0
208736_at	ARPC3	AF004561	Hs.524741	actin related protein 2/3 complex, subunit 3, 21kDa	chr12q24.11	4.23534	0
200961_at	SEPHS2	NM_012248	Hs.118725	selenophosphate synthetase 2	chr16p11.2	4.23377	0.501274
225082_at	CPSF3	NM_016207	Hs.515972	cleavage and polyadenylation specific factor 3, 73kDa	chr2p25.1	4.23213	0
1555963_x_at	B3GNT7	CA503291	Hs.299329	UDP-GlcNAc:betaGal beta-1,3-N-acetylglucosaminyltransferase 7	chr2q37.1	4.2181	0
209143_s_at	CLNS1A	AF005422	Hs.430733	chloride channel, nucleotide-sensitive, 1A	chr11q13.5-q14	4.2164	0.501274
224708_at	KIAA2013	AA626884	Hs.520094	KIAA2013	chr1p36.22	4.21637	0
200046_at	DAD1	NM_001344	Hs.82890	defender against cell death 1 /// defender against cell death 1	chr14q11-q12	4.21116	0
215947_s_at	FLJ14668	AF090094	Hs.651151	hypothetical protein FLJ14668	chr2p14	4.21058	0
213264_at	PCBP2	AW025150	Hs.546271	poly(rC) binding protein 2	chr12q13.12-q13.13	4.21019	0.501274
217225_x_at	NOMO2	AL512687		NODAL modulator 2	chr16p12.3	4.20927	0
202789_at	PLCG1	AL022394	Hs.268177	phospholipase C, gamma 1 /// copine family member IX	chr20q12-q13.1 /// chr3p25.3	4.20861	0
202144_s_at	ADSL	NM_000026	Hs.75527	adenylosuccinate lyase	chr22q13.1|22q13.2	4.20194	0
208794_s_at	SMARCA4	D26156	Hs.327527	SWI/SNF related, matrix associated, actin dependent regulator of chromatin, subfamily a, member 4	chr19p13.2	4.20182	0
227426_at	Hs.592839	AV702692	Hs.592839	Transcribed locus		4.19141	0
1564521_x_at	PRMT5	AK027737	Hs.367854	protein arginine methyltransferase 5	chr14q11.2-q21	4.19062	0
229223_at	NFATC3	AI038402	Hs.632209	Nuclear factor of activated T-cells, cytoplasmic, calcineurin-dependent 3	chr16q22.2	4.18691	0.501274
225772_s_at	C12orf62	BF203664	Hs.388645	chromosome 12 open reading frame 62	chr12q13.13	4.18287	0.501274
206200_s_at	ANXA11	NM_001157	Hs.530291	annexin A11	chr10q23	4.18038	0
217817_at	ARPC4	BE891920	Hs.323342	actin related protein 2/3 complex, subunit 4, 20kDa	chr3p25.3	4.17974	0.501274
222466_s_at	MRPL42	AL136659	Hs.199579	mitochondrial ribosomal protein L42	chr12q22	4.17439	0
212875_s_at	C21orf25	AP001745	Hs.473894	chromosome 21 open reading frame 25	chr21q22.3	4.17402	0.501274
212342_at	YIPF6	BG500611	Hs.82719	Yip1 domain family, member 6	chrXq12	4.17188	0
217841_s_at	PPME1	NM_016147	Hs.503251	protein phosphatase methylesterase 1	chr11q13.4	4.16854	0.501274
203778_at	MANBA	NM_005908	Hs.480415	mannosidase, beta A, lysosomal	chr4q22-q25	4.16751	0
214862_x_at	Hs.598166	AL080082	Hs.598166	MRNA; cDNA DKFZp564G1162 (from clone DKFZp564G1162)		4.15358	0.501274
222543_at	DERL1	AF131854	Hs.241576	Der1-like domain family, member 1	chr8q24.13	4.14843	0
202419_at	FVT1	NM_002035	Hs.74050	follicular lymphoma variant translocation 1	chr18q21.3	4.14192	0
212309_at	CLASP2	AV725315	Hs.108614	cytoplasmic linker associated protein 2	chr3p22.3	4.1414	0
227675_at	LRSAM1	AW015266	Hs.495188	leucine rich repeat and sterile alpha motif containing 1	chr9q33.3-q34.11	4.13986	0.501274
203065_s_at	CAV1	NM_001753	Hs.74034	caveolin 1, caveolae protein, 22kDa	chr7q31.1	4.13649	0.501274
212433_x_at	RPS2	AA630314	Hs.498569	ribosomal protein S2	chr16p13.3	4.13614	0
211594_s_at	MRPL9	AB049636	Hs.288936	mitochondrial ribosomal protein L9 /// mitochondrial ribosomal protein L9		4.13588	0
212330_at	TFDP1	R60866	Hs.79353	transcription factor Dp-1	chr13q34	4.13499	0
226296_s_at	MRPS15	AK021626	Hs.66762	erythrocyte membrane protein band 4.1 (elliptocytosis 1, RH-linked) /// mitochondrial ribosomal protein S15 /// chromosome 10 open reading frame 38	chr1p33-p32 /// chr1p35-p34.1 /// chr10p13	4.13401	0
219622_at	RAB20	NM_017817	Hs.508720	RAB20, member RAS oncogene family	chr13q34	4.13034	0
216570_x_at	RPL29	AL096829	Hs.647660	similar to 60S ribosomal protein L29 (P23)	chr1p31.1	4.12284	0
218776_s_at	TMEM62	NM_024956	Hs.511175	transmembrane protein 62	chr15q15.2	4.12201	0
224057_s_at	THAP4	BC000767	Hs.435759	THAP domain containing 4 /// similar to THAP domain-containing protein 4	chr2q37.3	4.11739	0
224060_s_at	DPH5	AF157319	Hs.440776	DPH5 homolog (S. cerevisiae)	chr1p21.2	4.11329	0
203396_at	PSMA4	NM_002789	Hs.251531	proteasome (prosome, macropain) subunit, alpha type, 4	chr15q25.1	4.10853	0
212881_at	PIAS4	AK022481	Hs.105779	protein inhibitor of activated STAT, 4	chr19p13.3	4.10524	0.501274
205022_s_at	CHES1	NM_005197	Hs.434286	checkpoint suppressor 1	chr14q31.3	4.10473	0.501274
223104_at	JAGN1	AF212230	Hs.24054	jagunal homolog 1 (Drosophila)	chr3p25.2	4.1034	0.501274
203235_at	THOP1	NM_003249	Hs.78769	thimet oligopeptidase 1	chr19q13.3	4.10285	0
211927_x_at	EEF1G	BE963164	Hs.144835	eukaryotic translation elongation factor 1 gamma /// similar to Elongation factor 1-gamma (EF-1-gamma) (eEF-1B gamma)	chr11q12.3 /// chr7q32.3	4.10199	0
225258_at	FBLIM1	AL133035	Hs.530101	filamin binding LIM protein 1	chr1p36.21	4.09399	0.501274
200079_s_at	KARS	AF285758	Hs.3100	lysyl-tRNA synthetase /// lysyl-tRNA synthetase	chr16q23-q24	4.09	0
223201_s_at	RP13-360B22.2	AW205122	Hs.496572	transmembrane protein 164	chrXq22.3	4.08768	0
242725_at	KDELR2	BG026159	Hs.487498	KDEL (Lys-Asp-Glu-Leu) endoplasmic reticulum protein retention receptor 2	chr7p22.1	4.08697	0
1557203_at	RP11-493K23.2	BC041956	Hs.567854	similar to poly(A) binding protein, cytoplasmic 1	chrXq13.1	4.08657	0
229200_at	Hs.13742	N40199	Hs.13742	hypothetical protein LOC729810	chr1q44	4.07624	0.501274
225448_at	NAPG	AL519376	Hs.464622	N-ethylmaleimide-sensitive factor attachment protein, gamma	chr18p11.22	4.07439	0.501274
224367_at	BEX2	AF251053	Hs.398989	brain expressed X-linked 2 /// brain expressed X-linked 2	chrXq22	4.07409	0
201928_at	PKP4	AA194254	Hs.407580	plakophilin 4	chr2q23-q31	4.06626	0
200858_s_at	RPS8	NM_001012	Hs.512675	ribosomal protein S8	chr1p34.1-p32	4.05489	0
226755_at	LOC642587	AI375939	Hs.510543	NPC-A-5	chr1q32.2	4.05437	0.501274
226620_x_at	DAZAP1	AI951998	Hs.222510	DAZ associated protein 1	chr19p13.3	4.04975	0
239138_at	Hs.372378	H16725	Hs.372378	CDNA clone IMAGE:4797099		4.04504	0.501274
217789_at	SNX6	NM_021249	Hs.583855	sorting nexin 6	chr14q13.2	4.04441	0
205224_at	SURF2	NM_017503	Hs.159448	surfeit 2	chr9q34.2	4.03754	0.501274
209409_at	GRB10	D86962	Hs.164060	growth factor receptor-bound protein 10	chr7p12-p11.2	4.02882	0
226436_at	RASSF4	N49935	Hs.522895	Ras association (RalGDS/AF-6) domain family 4	chr10q11.21	4.02837	0.501274
218291_at	MAPBPIP	NM_014017	Hs.632483	mitogen-activated protein-binding protein-interacting protein	chr1q22	4.02333	0
200900_s_at	M6PR	AI583537	Hs.134084	mannose-6-phosphate receptor (cation dependent)	chr12p13	4.02225	0.501274
224618_at	ROD1	BF059136	Hs.269988	ROD1 regulator of differentiation 1 (S. pombe)	chr9q32	4.01617	0
204483_at	ENO3	NM_001976	Hs.224171	enolase 3 (beta, muscle)	chr17pter-p11	4.01244	0
201095_at	DAP	NM_004394	Hs.75189	death-associated protein	chr5p15.2	3.99849	0.501274
210250_x_at	ADSL	AF067854	Hs.75527	adenylosuccinate lyase	chr22q13.1|22q13.2	3.99809	0.501274
224698_at	FAM62B	AB033054	Hs.490795	family with sequence similarity 62 (C2 domain containing) member B	chr7q36.3	3.99619	0
222000_at	C1orf174	AI915947	Hs.103939	chromosome 1 open reading frame 174	chr1p36.32	3.99605	0.501274
208639_x_at	PDIA6	BC001312	Hs.212102	protein disulfide isomerase family A, member 6	chr2p25.1	3.99205	0
218472_s_at	PELO	NM_015946	Hs.644352	pelota homolog (Drosophila)	chr5q11.2	3.98871	0
228361_at	E2F2	AL561296	Hs.194333	E2F transcription factor 2	chr1p36	3.98785	0
216008_s_at	ARIH2	AV694434	Hs.31387	ariadne homolog 2 (Drosophila)	chr3p21.2-p21.3	3.98534	0
209608_s_at	ACAT2	BC000408	Hs.571037	acetyl-Coenzyme A acetyltransferase 2 (acetoacetyl Coenzyme A thiolase)	chr6q25.3-q26	3.97619	0
202871_at	TRAF4	NM_004295	Hs.8375	TNF receptor-associated factor 4	chr17q11-q12	3.97188	0
217931_at	TNRC5	BC004423	Hs.414099	trinucleotide repeat containing 5	chr6pter-p12.1	3.97036	0.501274
218094_s_at	DBNDD2	NM_018478	Hs.472847	dysbindin (dystrobrevin binding protein 1) domain containing 2 /// C20orf169-DBNDD2 readthrough transcript	chr20q13.12	3.96197	0
214096_s_at	SHMT2	AW190316	Hs.75069	serine hydroxymethyltransferase 2 (mitochondrial)	chr12q12-q14	3.95545	0
225901_at	PTPMT1	AI440338		protein tyrosine phosphatase, mitochondrial 1	chr11p11.2	3.95269	0.501274
226660_at	RPS6KB1	AI142096	Hs.463642	ribosomal protein S6 kinase, 70kDa, polypeptide 1	chr17q23.1	3.95086	0.501274
208872_s_at	REEP5	AA814140	Hs.429608	receptor accessory protein 5	chr5q22-q23	3.9487	0
227276_at	PLXDC2	AI264121	Hs.498939	plexin domain containing 2	chr10p12.32-p12.31	3.94222	0.501274
202317_s_at	UBE4B	NM_006048	Hs.632370	ubiquitination factor E4B (UFD2 homolog, yeast)	chr1p36.3	3.94216	0.501274
212733_at	KIAA0226	AI798908	Hs.478868	KIAA0226	chr3q29	3.9386	0.501274
226126_at	MGC16169	AA702160	Hs.292986	hypothetical protein MGC16169	chr4q24	3.93656	0
226455_at	CREB3L4	AL563283	Hs.372924	cAMP responsive element binding protein 3-like 4	chr1q21.3	3.93595	0.501274
226029_at	VANGL2	AB033041	Hs.99477	vang-like 2 (van gogh, Drosophila)	chr1q22-q23	3.93284	0
218771_at	PANK4	NM_018216	Hs.26156	pantothenate kinase 4	chr1p36.32	3.93135	0
202113_s_at	SNX2	AF043453	Hs.134822	sorting nexin 2	chr5q23	3.92966	0
221845_s_at	CLPB	AI655698	Hs.523877	ClpB caseinolytic peptidase B homolog (E. coli)	chr11q13.4	3.92879	0
218697_at	NCKIPSD	NM_016453	Hs.617655	NCK interacting protein with SH3 domain	chr3p21	3.92724	0
209061_at	NCOA3	AI761748	Hs.651211	nuclear receptor coactivator 3	chr20q12	3.92572	0
204009_s_at	KRAS	W80678	Hs.505033	v-Ki-ras2 Kirsten rat sarcoma viral oncogene homolog	chr12p12.1	3.92485	0
208769_at	EIF4EBP2	AW500473	Hs.643279	Eukaryotic translation initiation factor 4E binding protein 2	chr10q21-q22	3.92304	0.501274
216251_s_at	TTLL12	BF965437	Hs.517670	tubulin tyrosine ligase-like family, member 12	chr22q13.31	3.92259	0
212527_at	D15Wsu75e	BF057059	Hs.570455	DNA segment, Chr 15, Wayne State University 75, expressed	chr22q13.2	3.91937	0
214864_s_at	GRHPR	AK024386	Hs.155742	glyoxylate reductase/hydroxypyruvate reductase	chr9q12	3.91454	0
224818_at	SORT1	BE622952	Hs.485195	sortilin 1	chr1p21.3-p13.1|1p21.3-p13.1	3.91343	0.501274
208374_s_at	CAPZA1	NM_006135	Hs.514934	capping protein (actin filament) muscle Z-line, alpha 1	chr1p13.2	3.91086	0
214857_at	C10orf95	AL050035	Hs.225084	Chromosome 10 open reading frame 95	chr10q24.32	3.90432	0.501274
211765_x_at	PPIA	BC005982	Hs.356331	peptidylprolyl isomerase A (cyclophilin A) /// peptidylprolyl isomerase A (cyclophilin A)	chr7p13	3.89749	0
225438_at	NUDCD1	BF445343	Hs.558577	NudC domain containing 1	chr8q23	3.89652	0.501274
1568629_s_at	PIK3R2	BC033311	Hs.371344	phosphoinositide-3-kinase, regulatory subunit 2 (p85 beta)	chr19q13.2-q13.4	3.89294	0
219328_at	DDX31	NM_022779	Hs.495410	DEAD (Asp-Glu-Ala-Asp) box polypeptide 31	chr9q34.13	3.89007	0
206593_s_at	SURF5	NM_006752	Hs.78354	surfeit 5	chr9q34.2	3.88834	0
1563581_at	FLJ37673	AK094992	Hs.147694	hypothetical protein FLJ37673	chr4q25	3.88593	0
201764_at	TMEM106C	NM_024056	Hs.596726	transmembrane protein 106C	chr12q13.1	3.88414	0
227442_at	COX18	BG283902	Hs.356697	COX18 cytochrome c oxidase assembly homolog (S. cerevisiae)	chr4q13.3	3.87821	0.501274
207196_s_at	TNIP1	NM_006058	Hs.543850	TNFAIP3 interacting protein 1	chr5q32-q33.1	3.86824	0
212054_x_at	KIAA0676	AK026096	Hs.155829	TBC1 domain family, member 9B (with GRAM domain)	chr5q35.3	3.86692	0
202068_s_at	LDLR	NM_000527	Hs.213289	low density lipoprotein receptor (familial hypercholesterolemia)	chr19p13.3	3.86675	0
222105_s_at	NKIRAS2	AA452565	Hs.632252	NFKB inhibitor interacting Ras-like 2	chr17q21.2	3.86648	0.501274
211378_x_at	PPIA	BC001224	Hs.356331	peptidylprolyl isomerase A (cyclophilin A)	chr7p13	3.86615	0
200618_at	LASP1	NM_006148	Hs.548018	LIM and SH3 protein 1	chr17q11-q21.3	3.86511	0
238896_at	Hs.124405	AA838727	Hs.124405	Transcribed locus		3.86508	0
200039_s_at	PSMB2	NM_002794	Hs.471441	proteasome (prosome, macropain) subunit, beta type, 2 /// proteasome (prosome, macropain) subunit, beta type, 2	chr1p34.2	3.86348	0
223158_s_at	NEK6	BE616825	Hs.197071	NIMA (never in mitosis gene a)-related kinase 6	chr9q33.3-q34.11	3.85134	0
202309_at	MTHFD1	NM_005956	Hs.632340	methylenetetrahydrofolate dehydrogenase (NADP+ dependent) 1, methenyltetrahydrofolate cyclohydrolase, formyltetrahydrofolate synthetase	chr14q24	3.84797	0
225881_at	SLC35B4	AL513639	Hs.490181	solute carrier family 35, member B4	chr7q33	3.84741	0.501274
224867_at	C1orf151	BF244614		chromosome 1 open reading frame 151	chr1p36.13	3.84727	0
218774_at	DCPS	NM_014026	Hs.504249	decapping enzyme, scavenger	chr11q24.2	3.84653	0
218507_at	HIG2	NM_013332	Hs.645397	hypoxia-inducible protein 2	chr7q32.1	3.84449	0.501274
219590_x_at	DPH5	NM_015958	Hs.440776	DPH5 homolog (S. cerevisiae)	chr1p21.2	3.84019	0
209913_x_at	AB007875	AB007875				3.83656	0
209059_s_at	EDF1	AB002282	Hs.174050	endothelial differentiation-related factor 1	chr9q34.3	3.83631	0
218302_at	PSENEN	NM_018468	Hs.534465	presenilin enhancer 2 homolog (C. elegans)	chr19q13.12	3.83237	0.501274
201293_x_at	PPIA	NM_021130	Hs.356331	peptidylprolyl isomerase A (cyclophilin A)	chr7p13	3.82465	0
218168_s_at	CABC1	NM_020247	Hs.118241	chaperone, ABC1 activity of bc1 complex homolog (S. pombe)	chr1q42.13	3.82089	0.501274
217118_s_at	C22orf9	AK025608	Hs.592207	chromosome 22 open reading frame 9	chr22q13.31	3.81936	0
201905_s_at	CTDSPL	BF590317	Hs.475963	CTD (carboxy-terminal domain, RNA polymerase II, polypeptide A) small phosphatase-like	chr3p21.3	3.81641	0.501274
204588_s_at	SLC7A7	NM_003982	Hs.513147	solute carrier family 7 (cationic amino acid transporter, y+ system), member 7	chr14q11.2	3.80486	0
223112_s_at	NDUFB10	AF044954	Hs.513266	NADH dehydrogenase (ubiquinone) 1 beta subcomplex, 10, 22kDa	chr16p13.3	3.8019	0
229862_x_at	ZNF499	W63776	Hs.515662	zinc finger and BTB domain containing 45	chr19q13.43	3.7961	0.501274
200909_s_at	RPLP2	NM_001004		ribosomal protein, large, P2	chr11p15.5-p15.4	3.79417	0
203920_at	NR1H3	NM_005693	Hs.438863	nuclear receptor subfamily 1, group H, member 3	chr11p11.2	3.78966	0
222821_s_at	GEMIN7	AL530748	Hs.466919	gem (nuclear organelle) associated protein 7	chr19q13.32	3.7845	0
222958_s_at	DEPDC1	AK000490	Hs.445098	DEP domain containing 1	chr1p31.2	3.78248	0
217657_at	BCAP29	AL583687	Hs.303787	B-cell receptor-associated protein 29	chr7q22-q31	3.78044	0.501274
218404_at	SNX10	NM_013322	Hs.571296	sorting nexin 10	chr7p15.2	3.77595	0.501274
214167_s_at	RPLP0	AA555113	Hs.448226	ribosomal protein, large, P0 /// similar to ribosomal protein P0	chr12q24.2 /// chr2p22.1	3.77412	0
212139_at	GCN1L1	D86973	Hs.298716	GCN1 general control of amino-acid synthesis 1-like 1 (yeast)	chr12q24.2	3.77301	0
229097_at	DIAPH3	AI813331	Hs.283127	diaphanous homolog 3 (Drosophila)	chr13q21.2	3.77144	0.501274
201731_s_at	TPR	NM_003292	Hs.643802	translocated promoter region (to activated MET oncogene) /// beta-transducin repeat containing	chr1q25 /// chr10q24.32	3.76733	0.501274
225354_s_at	SH3BGRL2	AL035700	Hs.302772	SH3 domain binding glutamic acid-rich protein like 2	chr6q13-15	3.76608	0.501274
212281_s_at	TMEM97	BF038366	Hs.199695	transmembrane protein 97	chr17q11.2	3.76369	0
221693_s_at	MRPS18A	AB049952	Hs.520149	mitochondrial ribosomal protein S18A /// mitochondrial ribosomal protein S18A	chr6p21.3	3.7622	0.501274
217772_s_at	MTCH2	NM_014342	Hs.269944	mitochondrial carrier homolog 2 (C. elegans)	chr11p11.2	3.76094	0
202032_s_at	MAN2A2	NM_006122	Hs.116459	mannosidase, alpha, class 2A, member 2	chr15q26.1	3.75098	0
209815_at	PTCH	BG054916	Hs.494538	patched homolog 1 (Drosophila)	chr9q22.3	3.74607	0
206431_x_at	KIAA0676	NM_015043	Hs.155829	TBC1 domain family, member 9B (with GRAM domain)	chr5q35.3	3.73512	0
229882_at	RPS15A	AA961515	Hs.370504	ribosomal protein S15a	chr16p	3.73426	0.501274
201984_s_at	EGFR	NM_005228	Hs.488293	epidermal growth factor receptor (erythroblastic leukemia viral (v-erb-b) oncogene homolog, avian)	chr7p12	3.73147	0
219001_s_at	WDR32	NM_024345	Hs.118394	WD repeat domain 32	chr9p13.2	3.7231	0
201714_at	TUBG1	NM_001070	Hs.279669	tubulin, gamma 1	chr17q21	3.71666	0.501274
220212_s_at	THADA	NM_022065	Hs.369592	thyroid adenoma associated	chr2p21	3.71664	0.501274
204171_at	RPS6KB1	NM_003161	Hs.463642	ribosomal protein S6 kinase, 70kDa, polypeptide 1 /// similar to ribosomal protein S6 kinase, polypeptide 1 /// similar to ribosomal protein S6 kinase, polypeptide 1	chr17q23.1 /// chr17p11.2	3.70202	0
211152_s_at	HTRA2	AF184911	Hs.469045	HtrA serine peptidase 2	chr2p12	3.69907	0.501274
229305_at	MLF1IP	AA460299	Hs.575032	MLF1 interacting protein	chr4q35.1	3.6954	0
209420_s_at	SMPD1	M59916	Hs.498173	sphingomyelin phosphodiesterase 1, acid lysosomal (acid sphingomyelinase)	chr11p15.4-p15.1	3.69176	0.501274
209863_s_at	TP73L	AF091627	Hs.137569	tumor protein p73-like	chr3q28	3.68687	0
201368_at	ZFP36L2	U07802	Hs.503093	zinc finger protein 36, C3H type-like 2	chr2p22.3-p21	3.68475	0
200629_at	WARS	NM_004184	Hs.497599	tryptophanyl-tRNA synthetase	chr14q32.31	3.68272	0.501274
226941_at	BF439325	BF439325				3.68198	0
213720_s_at	SMARCA4	AI831675	Hs.327527	SWI/SNF related, matrix associated, actin dependent regulator of chromatin, subfamily a, member 4	chr19p13.2	3.67652	0
222499_at	MRPS16	BE964789	Hs.180312	mitochondrial ribosomal protein S16	chr10q22.1	3.67649	0
212661_x_at	PPIA	BE731738	Hs.356331	peptidylprolyl isomerase A (cyclophilin A)	chr7p13	3.67555	0
228240_at	Hs.436379	AW952320	Hs.436379	Full-length cDNA clone CS0DM002YA18 of Fetal liver of Homo sapiens (human)		3.6621	0
227739_at	LOC648245	AI417537	Hs.512564	Hypothetical LOC648245	chr9q34.3	3.66038	0
212470_at	SPAG9	AB011088	Hs.463439	sperm associated antigen 9	chr17q21.33	3.65684	0
209478_at	U95006	U95006	Hs.368160	Protocadherin gamma subfamily C, 3	chr5q31	3.64864	0
212175_s_at	AK2	AL513611	Hs.470907	adenylate kinase 2	chr1p34	3.64486	0
228120_at	EIF2C1	AW136032	Hs.22867	Eukaryotic translation initiation factor 2C, 1	chr1p35-p34	3.64414	0.501274
208777_s_at	PSMD11	AF001212	Hs.443379	proteasome (prosome, macropain) 26S subunit, non-ATPase, 11	chr17q11.2	3.6423	0.501274
213979_s_at	Hs.594321	BF984434	Hs.208597	C-terminal binding protein 1	chr4p16	3.64097	0
200029_at	RPL19	NM_000981	Hs.381061	ribosomal protein L19 /// ribosomal protein L19	chr17q11.2-q12	3.6387	0
219314_s_at	ZNF219	NM_016423	Hs.250493	zinc finger protein 219	chr14q11	3.63409	0.501274
1559776_at	Hs.595177	H41167	Hs.595177	CDNA FLJ36989 fis, clone BRACE2006753		3.63128	0
200759_x_at	NFE2L1	NM_003204	Hs.514284	nuclear factor (erythroid-derived 2)-like 1	chr17q21.3	3.62989	0.501274
224825_at	DNTTIP1	AL050348	Hs.472852	deoxynucleotidyltransferase, terminal, interacting protein 1	chr20q13.12	3.62771	0.501274
232218_at	C9orf119	AI937687	Hs.259594	Chromosome 9 open reading frame 119	chr9q34.11	3.62465	0
221069_s_at	CCDC44	NM_016360	Hs.174134	coiled-coil domain containing 44	chr17q23.3	3.61385	0
201834_at	PRKAB1	BC001007	Hs.6061	protein kinase, AMP-activated, beta 1 non-catalytic subunit	chr12q24.1	3.61347	0.501274
211978_x_at	PPIA	AI708767	Hs.356331	peptidylprolyl isomerase A (cyclophilin A)	chr7p13	3.6088	0
231310_at	Hs.113170	BF057073	Hs.113170	Transcribed locus		3.60759	0
203663_s_at	COX5A	NM_004255	Hs.401903	cytochrome c oxidase subunit Va	chr15q25	3.59779	0.501274
221485_at	B4GALT5	AL035683	Hs.370487	UDP-Gal:betaGlcNAc beta 1,4- galactosyltransferase, polypeptide 5	chr20q13.1-q13.2	3.59242	0.501274
232254_at	FBXO25	AI953354	Hs.438454	F-box protein 25	chr8p23.3|tdb9938	3.58772	0
209406_at	BAG2	AF095192	Hs.55220	BCL2-associated athanogene 2	chr6p12.3-p11.2	3.58554	0.501274
223748_at	SLC4A11	AF336127	Hs.105607	solute carrier family 4, sodium bicarbonate transporter-like, member 11	chr20p12	3.57926	0.501274
223495_at	CCDC8	AI970823	Hs.97876	coiled-coil domain containing 8	chr19q13.32	3.57762	0.501274
209452_s_at	VTI1B	AF035824	Hs.645419	vesicle transport through interaction with t-SNAREs homolog 1B (yeast)	chr14q24.1	3.57695	0.501274
222216_s_at	MRPL17	AK026857	Hs.523456	mitochondrial ribosomal protein L17	chr11p15.5-p15.4	3.5766	0
212460_at	C14orf147	BE738425	Hs.269909	chromosome 14 open reading frame 147	chr14q13.1	3.5699	0
207954_at	GATA2	NM_002050	Hs.367725	GATA binding protein 2	chr3q21.3	3.56619	0.501274
201591_s_at	NISCH	NM_007184	Hs.435290	nischarin	chr3p21.1	3.56552	0
225437_s_at	C7orf27	AK024482	Hs.520623	chromosome 7 open reading frame 27	chr7p22.2	3.56052	0.501274
204495_s_at	C15orf39	NM_015492	Hs.17936	chromosome 15 open reading frame 39	chr15q24.2	3.55927	0
200910_at	CCT3	NM_005998	Hs.491494	chaperonin containing TCP1, subunit 3 (gamma)	chr1q23	3.55506	0
222396_at	HN1	AF060925	Hs.532803	hematological and neurological expressed 1	chr17q25.1	3.54476	0
203218_at	MAPK9	W37431	Hs.484371	mitogen-activated protein kinase 9	chr5q35	3.53917	0.501274
234954_at	AL035604	AL035604	Hs.651272	similar to Glyceraldehyde-3-phosphate dehydrogenase (GAPDH) /// similar to Glyceraldehyde-3-phosphate dehydrogenase (GAPDH)	chr6q23.3	3.53916	0.501274
210074_at	CTSL2	AF070448	Hs.434529	cathepsin L2	chr9q22.2	3.53514	0
212676_at	Hs.113577	AW293356	Hs.113577	neurofibromin 1 (neurofibromatosis, von Recklinghausen disease, Watson disease)	chr17q11.2	3.53207	0
229342_at	ITGAE	AI708256	Hs.513867	Integrin, alpha E (antigen CD103, human mucosal lymphocyte antigen 1; alpha polypeptide)	chr17p13	3.52528	0.501274
207507_s_at	ATP5G3	NM_001689	Hs.429	ATP synthase, H+ transporting, mitochondrial F0 complex, subunit C3 (subunit 9)	chr2q31.1	3.52405	0
227086_at	HIRA	AA194312	Hs.474206	HIR histone cell cycle regulation defective homolog A (S. cerevisiae)	chr22q11.2|22q11.21	3.52371	0
212123_at	C10orf61	AL050022	Hs.438991	chromosome 10 open reading frame 61	chr10q23.33	3.51685	0.501274
201037_at	PFKP	NM_002627	Hs.26010	phosphofructokinase, platelet	chr10p15.3-p15.2	3.51479	0
219065_s_at	C2orf4	NM_015955	Hs.444969	chromosome 2 open reading frame 4	chr2p22-p21	3.51025	0
200876_s_at	PSMB1	NM_002793	Hs.352768	proteasome (prosome, macropain) subunit, beta type, 1	chr6q27	3.50864	0
204512_at	HIVEP1	NM_002114	Hs.567284	human immunodeficiency virus type I enhancer binding protein 1	chr6p24-p22.3	3.50382	0
212848_s_at	C9orf3	BG036668	Hs.434253	chromosome 9 open reading frame 3	chr9q22.32	3.50181	0
210024_s_at	UBE2E3	AB017644	Hs.470804	ubiquitin-conjugating enzyme E2E 3 (UBC4/5 homolog, yeast)	chr2q32.1	3.49904	0.501274
208954_s_at	LARP5	BC003381	Hs.631814	La ribonucleoprotein domain family, member 5	chr10p15.3	3.49284	0
201078_at	TM9SF2	NM_004800	Hs.130413	transmembrane 9 superfamily member 2	chr13q32.3	3.48948	0
208636_at	ACTN1	AI082078	Hs.509765	actinin, alpha 1	chr14q24.1-q24.2|14q24|14q22-q24	3.48596	0
219966_x_at	BANP	NM_017869	Hs.461705	BTG3 associated nuclear protein /// similar to BTG3 associated nuclear protein isoform a	chr16q24.2-q24.3	3.48583	0
229484_at	PPM1J	AW117553		protein phosphatase 1J (PP2C domain containing)	chr1p13.2	3.48452	0.501274
224655_at	AK3	AA432267	Hs.493362	adenylate kinase 3	chr9p24.1-p24.3	3.4786	0.501274
201400_at	PSMB3	NM_002795	Hs.82793	proteasome (prosome, macropain) subunit, beta type, 3	chr17q12	3.47075	0
209568_s_at	RGL1	AF186779	Hs.497148	ral guanine nucleotide dissociation stimulator-like 1	chr1q25.3	3.46933	0.501274
219832_s_at	HOXC13	NM_017410	Hs.118608	homeobox C13	chr12q13.3	3.46338	0
200640_at	YWHAZ	NM_003406	Hs.492407	tyrosine 3-monooxygenase/tryptophan 5-monooxygenase activation protein, zeta polypeptide	chr8q23.1	3.46148	0
212371_at	C1orf121	AL049397	Hs.498317	chromosome 1 open reading frame 121	chr1q44	3.46084	0.501274
218914_at	C1orf66	NM_015997	Hs.512597	chromosome 1 open reading frame 66	chr1q23.1	3.45895	0.501274
201160_s_at	CSDA	AL556190	Hs.221889	cold shock domain protein A	chr12p13.1	3.45797	0
1556942_at	SLC45A4	AL832732	Hs.372492	Solute carrier family 45, member 4	chr8q24.3	3.45581	0
221274_s_at	LMAN2L	NM_030805	Hs.158852	lectin, mannose-binding 2-like /// lectin, mannose-binding 2-like	chr2q11.2	3.44592	0
202224_at	CRK	BF304695	Hs.638121	v-crk sarcoma virus CT10 oncogene homolog (avian)	chr17p13.3	3.43582	0
222746_s_at	BSPRY	AJ276691	Hs.632677	B-box and SPRY domain containing	chr9q32	3.41855	0
201003_x_at	RNPEP	NM_003349	Hs.647959	arginyl aminopeptidase (aminopeptidase B) /// ubiquitin-conjugating enzyme E2 variant 1 /// ubiquitin-conjugating enzyme variant Kua /// ubiquitin-conjugating enzyme E2 variant 1 /// similar to ubiquitin-conjugating enzyme E2 variant 1 isoform d /// simil	chr1q32 /// chr20q13.2 /// chr3q26.31	3.41814	0
202244_at	PSMB4	NM_002796	Hs.89545	proteasome (prosome, macropain) subunit, beta type, 4	chr1q21	3.41324	0
215165_x_at	UMPS	AL080099	Hs.2057	uridine monophosphate synthetase (orotate phosphoribosyl transferase and orotidine-5'-decarboxylase)	chr3q13	3.41311	0
222183_x_at	SNW1	AL390153	Hs.546550 /// Hs.595754	CDNA FLJ35189 fis, clone PLACE6016210 /// SNW domain containing 1	chr14q24.3	3.41275	0.501274
200708_at	GOT2	NM_002080	Hs.599470	glutamic-oxaloacetic transaminase 2, mitochondrial (aspartate aminotransferase 2)	chr16q21	3.41006	0
213083_at	SLC35D2	AJ005866	Hs.494556	solute carrier family 35, member D2	chr9q22.32	3.40658	0
222752_s_at	C1orf75	AK024066	Hs.445386	chromosome 1 open reading frame 75	chr1q32.3	3.39873	0.501274
200699_at	KDELR2	BE962456	Hs.600091	Full-length cDNA clone CS0DC014YA20 of Neuroblastoma Cot 25-normalized of Homo sapiens (human)		3.39832	0.501274
201925_s_at	CD55	NM_000574	Hs.527653	CD55 molecule, decay accelerating factor for complement (Cromer blood group)	chr1q32	3.39791	0
35776_at	ITSN1	AF064243	Hs.160324	intersectin 1 (SH3 domain protein)	chr21q22.1-q22.2	3.39684	0.501274
215963_x_at	RPL3	Z98200	Hs.575313	similar to ribosomal protein L3 isoform a	chr6q21	3.39324	0
234873_x_at	RPL7A	AJ224080	Hs.616026	ribosomal protein L7a /// similar to 60S ribosomal protein L7a /// similar to 60S ribosomal protein L7a /// similar to 60S ribosomal protein L7a /// similar to 60S ribosomal protein L7a /// similar to 60S ribosomal protein L7a /// similar to 60S ribosomal	chr9q34 /// chr4q35.2 /// chr18q12.2 /// chr10p11.22 /// chr4q25 /// chr15q21.1 /// chr7q11.23 /// chr11p14.1 /// chr13q12.12 /// chr7q22.1 /// chr22q11.21 /// chr6p24.3 /// chr4q12 /// chr3q13.33 /// chr19p12	3.38982	0
222516_at	AP3M1	AA700485	Hs.500104	adaptor-related protein complex 3, mu 1 subunit	chr10q22.2	3.38974	0
212269_s_at	MCM3AP	AJ010089	Hs.389037	MCM3 minichromosome maintenance deficient 3 (S. cerevisiae) associated protein	chr21q22.3	3.38722	0.501274
222445_at	SLC39A9	AK025831	Hs.432690	solute carrier family 39 (zinc transporter), member 9	chr14q24.1	3.3856	0
200827_at	PLOD1	NM_000302	Hs.75093	procollagen-lysine 1, 2-oxoglutarate 5-dioxygenase 1	chr1p36.3-p36.2	3.37359	0
211452_x_at	LRRFIP1	AF130054	Hs.471779	leucine rich repeat (in FLII) interacting protein 1	chr2q37.3	3.37129	0
225607_at	CCDC43	AI948491	Hs.579115	coiled-coil domain containing 43	chr17q21.31	3.37127	0
201319_at	MRCL3	NM_006471	Hs.190086	myosin regulatory light chain MRCL3 /// similar to myosin regulatory light chain-like /// similar to myosin regulatory light chain-like	chr18p11.31 /// chr15q15.1	3.36254	0.501274
217747_s_at	RPS9	NM_001013	Hs.546288	ribosomal protein S9	chr19q13.4	3.35975	0.501274
229512_at	Hs.86045	BE464337	Hs.86045	CDNA FLJ43676 fis, clone SYNOV4009129		3.35187	0
217932_at	MRPS7	NM_015971	Hs.71787	mitochondrial ribosomal protein S7	chr17q25	3.34945	0
224570_s_at	IRF2BP2	AA166696	Hs.350268	interferon regulatory factor 2 binding protein 2	chr1q42.3	3.348	0.501274
226532_at	LZIC	AL563613	Hs.327252	Leucine zipper and CTNNBIP1 domain containing	chr1p36.22	3.34484	0.501274
225614_at	SAAL1	AI815207	Hs.591998	serum amyloid A-like 1	chr11p15.1	3.3413	0
230321_at	AI806403	AI806403				3.33967	0.501274
226556_at	MAP3K13	BF431260	Hs.591306	Mitogen-activated protein kinase kinase kinase 13	chr3q27	3.33959	0.501274
213836_s_at	WIPI1	AW052084	Hs.463964	WD repeat domain, phosphoinositide interacting 1	chr17q24.2	3.33624	0
217797_at	UFC1	NM_016406	Hs.301412	ubiquitin-fold modifier conjugating enzyme 1	chr1q23.3	3.3348	0
200786_at	PSMB7	NM_002799	Hs.213470	proteasome (prosome, macropain) subunit, beta type, 7	chr9q34.11-q34.12	3.33305	0
201216_at	ERP29	NM_006817	Hs.75841	endoplasmic reticulum protein 29	chr12q24.13	3.32736	0
225850_at	SFT2D1	BF975327	Hs.487143	SFT2 domain containing 1	chr6q27	3.32679	0
209111_at	RNF5	BC004155	Hs.534342	ring finger protein 5	chr6p21.3	3.32344	0.501274
217673_x_at	GNAS	AA650558	Hs.125898	GNAS complex locus	chr20q13.3	3.31907	0.501274
213183_s_at	CDKN1C	N95363	Hs.106070	Cyclin-dependent kinase inhibitor 1C (p57, Kip2)	chr11p15.5	3.31283	0
211073_x_at	RPL3	BC006483	Hs.119598	ribosomal protein L3 /// ribosomal protein L3	chr22q13	3.30736	0
213571_s_at	EIF4E2	BF516289	Hs.292026	eukaryotic translation initiation factor 4E family member 2	chr2q37.1	3.30594	0
224791_at	DDEF1	AW513835	Hs.106015	development and differentiation enhancing factor 1	chr8q24.1-q24.2	3.30481	0
200006_at	PARK7	NM_007262	Hs.419640	Parkinson disease (autosomal recessive, early onset) 7 /// Parkinson disease (autosomal recessive, early onset) 7	chr1p36.33-p36.12	3.30409	0
204531_s_at	BRCA1	NM_007295	Hs.194143	breast cancer 1, early onset	chr17q21	3.29917	0.501274
56919_at	WDR48	AI806628	Hs.651160	WD repeat domain 48	chr3p21.33	3.29385	0.501274
202710_at	BET1	BC000899	Hs.489132	BET1 homolog (S. cerevisiae)	chr7q21.1-q22	3.29298	0
204767_s_at	FEN1	BC000323	Hs.409065	flap structure-specific endonuclease 1	chr11q12	3.29175	0
204267_x_at	PKMYT1	NM_004203	Hs.77783	protein kinase, membrane associated tyrosine/threonine 1	chr16p13.3	3.29084	0.501274
200792_at	XRCC6	NM_001469	Hs.292493	X-ray repair complementing defective repair in Chinese hamster cells 6 (Ku autoantigen, 70kDa)	chr22q13.2-q13.31	3.29057	0
210153_s_at	ME2	M55905	Hs.433068	malic enzyme 2, NAD(+)-dependent, mitochondrial /// protein kinase, cAMP-dependent, regulatory, type II, beta	chr6p25-p24|18q21 /// chr7q22	3.28504	0
213891_s_at	Hs.200285	AI927067	Hs.644653	CDNA FLJ11918 fis, clone HEMBB1000272		3.28311	0
201412_at	LRP10	NM_014045	Hs.525232	low density lipoprotein receptor-related protein 10	chr14q11.2	3.28299	0
213052_at	PRKAR2A	BF246917	Hs.631923	Protein kinase, cAMP-dependent, regulatory, type II, alpha	chr3p21.3-p21.2	3.27994	0
201759_at	TBCD	AW247323	Hs.464391	tubulin folding cofactor D	chr17q25.3	3.27796	0.501274
217806_s_at	POLDIP2	NM_015584	Hs.241543	polymerase (DNA-directed), delta interacting protein 2	chr17q11.2	3.27757	0
218409_s_at	DNAJC1	NM_022365	Hs.499000	DnaJ (Hsp40) homolog, subfamily C, member 1	chr10p12.31	3.27529	0
215994_x_at	KIAA0676	AK001196	Hs.155829	TBC1 domain family, member 9B (with GRAM domain)	chr5q35.3	3.27051	0.501274
217965_s_at	SAP30BP	NM_013260	Hs.514480	SAP30 binding protein	chr17q25.1	3.26952	0.501274
242803_at	CRIM1	AA642418	Hs.332847	Cysteine rich transmembrane BMP regulator 1 (chordin-like)	chr2p21	3.26118	0.501274
204391_x_at	TRIM24	NM_015905	Hs.490287	tripartite motif-containing 24	chr7q32-q34	3.26019	0
203943_at	KIF3B	NM_004798	Hs.369670	kinesin family member 3B	chr20q11.21	3.25854	0.501274
216037_x_at	TCF7L2	AA664011	Hs.593995	transcription factor 7-like 2 (T-cell specific, HMG-box)	chr10q25.3	3.25585	0
217778_at	SLC39A1	NM_014437	Hs.7854	solute carrier family 39 (zinc transporter), member 1	chr1q21	3.25511	0
226049_at	RAB6IP2	AI271420	Hs.400431	ELKS/RAB6-interacting/CAST family member 1	chr12p13.3	3.25068	0
200742_s_at	TPP1	BG231932	Hs.523454	tripeptidyl peptidase I	chr11p15	3.25059	0
200659_s_at	PHB	NM_002634	Hs.514303	prohibitin	chr17q21	3.24882	0.501274
244653_at	AI985614	AI985614				3.24782	0.501274
212738_at	ARHGAP19	AV717623	Hs.80305	Rho GTPase activating protein 19	chr10q24.1	3.24071	0
210594_x_at	MPZL1	AF239756	Hs.493919	myelin protein zero-like 1	chr1q24.2	3.23513	0
200615_s_at	AP2B1	AL567295	Hs.514819	adaptor-related protein complex 2, beta 1 subunit	chr17q11.2-q12	3.23144	0.501274
224870_at	KIAA0114	BG255416		KIAA0114	chr4q12	3.2297	0.501274
226481_at	VPRBP	W74375	Hs.118738	Vpr (HIV-1) binding protein	chr3p21.2	3.22781	0
226749_at	MRPS9	AL582429	Hs.590900	mitochondrial ribosomal protein S9	chr2q12.1	3.2271	0
209503_s_at	PSMC5	AF035309	Hs.79387	proteasome (prosome, macropain) 26S subunit, ATPase, 5	chr17q23-q25	3.22518	0
200688_at	SF3B3	D13642	Hs.514435	splicing factor 3b, subunit 3, 130kDa	chr16q22.1	3.21815	0
214780_s_at	MYO9B	AK002201	Hs.123198	myosin IXB	chr19p13.1	3.211	0
201527_at	ATP6V1F	NM_004231	Hs.78089	ATPase, H+ transporting, lysosomal 14kDa, V1 subunit F	chr7q32	3.20828	0.501274
225764_at	ETV6	AI762695	Hs.504765	ets variant gene 6 (TEL oncogene)	chr12p13	3.20695	0
212237_at	ASXL1	N64780	Hs.374043	additional sex combs like 1 (Drosophila)	chr20q11.1	3.1976	0.501274
203857_s_at	PDIA5	NM_006810	Hs.477352	protein disulfide isomerase family A, member 5	chr3q21.1	3.19185	0
212822_at	HEG1	AA121502	Hs.477420	HEG homolog 1 (zebrafish)	chr3q21.2	3.1899	0.501274
226199_at	RP11-311P8.3	AL563795	Hs.91612	uracil phosphoribosyltransferase (FUR1) homolog (S. cerevisiae)	chrXq13.3	3.18977	0
200598_s_at	HSP90B1	AI582238	Hs.192374	heat shock protein 90kDa beta (Grp94), member 1	chr12q24.2-q24.3	3.18892	0
218583_s_at	DCUN1D1	NM_020640	Hs.104613	DCN1, defective in cullin neddylation 1, domain containing 1 (S. cerevisiae)	chr3q26.3	3.18884	0.501274
201119_s_at	COX8A	NM_004074	Hs.433901	cytochrome c oxidase subunit 8A (ubiquitous)	chr11q12-q13	3.1878	0
243405_at	TXNDC5	AI097337	Hs.150837	Thioredoxin domain containing 5	chr6p24.3	3.18745	0
221582_at	HIST3H2A	BC001193	Hs.26331	histone cluster 3, H2a	chr1q42.13	3.18455	0
202552_s_at	CRIM1	NM_016441	Hs.332847	cysteine rich transmembrane BMP regulator 1 (chordin-like)	chr2p21	3.18341	0.501274
202706_s_at	UMPS	D86227	Hs.2057	uridine monophosphate synthetase (orotate phosphoribosyl transferase and orotidine-5'-decarboxylase)	chr3q13	3.18068	0
1566129_at	LIMS1	AK098109	Hs.597715	LIM and senescent cell antigen-like domains 1	chr2q12.3-q13	3.17608	0.501274
201807_at	VPS26A	NM_004896	Hs.499925	vacuolar protein sorting 26 homolog A (yeast)	chr10q21.1	3.16535	0.501274
224858_at	ZDHHC5	AK023130	Hs.27239	zinc finger, DHHC-type containing 5	chr11q12.1	3.15612	0
210835_s_at	CTBP2	AF222711	Hs.501345	C-terminal binding protein 2	chr10q26.13	3.15193	0
218767_at	REXO4	NM_020385	Hs.438409	REX4, RNA exonuclease 4 homolog (S. cerevisiae)	chr9q34.2	3.14843	0.501274
202592_at	BLOC1S1	NM_001487	Hs.94672	biogenesis of lysosome-related organelles complex-1, subunit 1	chr12q13-q14	3.146	0.501274
201217_x_at	RPL3	NM_000967	Hs.119598	ribosomal protein L3	chr22q13	3.13969	0
217751_at	GSTK1	NM_015917	Hs.390667	glutathione S-transferase kappa 1		3.13833	0
232486_at	LRFN1	AB040917	Hs.97860	leucine rich repeat and fibronectin type III domain containing 1	chr19q13.2	3.13279	0
201258_at	RPS16	NM_001020	Hs.397609	ribosomal protein S16	chr19q13.1	3.13234	0
45749_at	FAM65A	AA400206	Hs.152717	family with sequence similarity 65, member A	chr16q22.1	3.11812	0
220856_x_at	NM_014128	NM_014128				3.11325	0
218205_s_at	MKNK2	NM_017572	Hs.515032	MAP kinase interacting serine/threonine kinase 2	chr19p13.3	3.10905	0
217754_at	DDX56	NM_019082	Hs.632641	DEAD (Asp-Glu-Ala-Asp) box polypeptide 56	chr7p13	3.10442	0.501274
225483_at	VPS26B	AI971602	Hs.334684	vacuolar protein sorting 26 homolog B (S. cerevisiae)	chr11q25	3.10153	0.501274
236477_at	PRPF40A	AA176247	Hs.591637	PRP40 pre-mRNA processing factor 40 homolog A (yeast)	chr2q23.3	3.08538	0.501274
209972_s_at	AF116615	AF116615	Hs.433764	Zinc finger and BTB domain containing 17	chr1p36.2-p36.1	3.08085	0.501274
204300_at	PET112L	NM_004564	Hs.119316	PET112-like (yeast)	chr4q27-q28	3.07954	0.501274
210933_s_at	FSCN1	BC004908	Hs.118400	fascin homolog 1, actin-bundling protein (Strongylocentrotus purpuratus)	chr7p22	3.07941	0.501274
220251_at	C1orf107	NM_024998	Hs.194754	chromosome 1 open reading frame 107	chr1q32.2	3.07586	0.501274
202695_s_at	STK17A	NM_004760	Hs.268887	serine/threonine kinase 17a (apoptosis-inducing)	chr7p12-p14	3.0666	0.501274
201419_at	BAP1	NM_004656	Hs.106674	BRCA1 associated protein-1 (ubiquitin carboxy-terminal hydrolase)	chr3p21.31-p21.2	3.06562	0
39817_s_at	C6orf108	AF040105	Hs.109752	chromosome 6 open reading frame 108	chr6p21.1	3.0643	0.501274
216680_s_at	EPHB4	BC004264	Hs.437008	EPH receptor B4	chr7q22	3.06254	0
201244_s_at	RAF1	NM_002880	Hs.159130	v-raf-1 murine leukemia viral oncogene homolog 1	chr3p25	3.0576	0.501274
201463_s_at	TALDO1	NM_006755	Hs.438678	transaldolase 1	chr11p15.5-p15.4	3.05436	0
200614_at	CLTC	NM_004859	Hs.491351	clathrin, heavy chain (Hc)	chr17q11-qter	3.05188	0.501274
204016_at	LARS2	NM_015340	Hs.526975	leucyl-tRNA synthetase 2, mitochondrial	chr3p21.3	3.0434	0
211941_s_at	PEBP1	BE969671	Hs.433863	phosphatidylethanolamine binding protein 1	chr12q24.23	3.04191	0
[truncated: 197 more rows]
