# Supplementary material for: Transcriptome Analysis during Human Trophectoderm Specification Suggests New Roles of Metabolic and Epigenetic Genes
Source: PLoS One. 2012 Jun 22;7(6):e39306. doi: 10.1371/journal.pone.0039306 (PMC3382239; doi:10.1371/journal.pone.0039306)
Supplement: Table S4 — List of the transcripts included in the signatures analyzed in this manuscript. (a) Day 3 embryo/MII oocyte signature, (b) Day 3 embryo/hESC signature, (c) TE/MII oocyte signature, (d) TE/hESC signature, (e) specific day 3 embryo signature and (f) specific TE signature. (XLS) [file pone.0039306.s009.xls]

## Sheet: D3 embryo and MII oocyte 
Probesets	Gene Name	GenBank	UniGene ID	Gene Title	Chromosomal Location	Fold change vs TE	FDR (%)
1552531_a_at	NALP11	NM_145007	Hs.375039	NLR family, pyrin domain containing 11	chr19q13.42	1892.88	0
242334_at	NALP4	AA833751	Hs.631533	NLR family, pyrin domain containing 4	chr19q13.42	891.84	0
214957_at	ACTL8	BF594459	Hs.2149	actin-like 8	chr1p36.2-p35	755.137	0
1556096_s_at	UNC13C	AL834407	Hs.443456	unc-13 homolog C (C. elegans)	chr15q21.3	663.196	0
207443_at	NR2E1	AF220532	Hs.157688	nuclear receptor subfamily 2, group E, member 1	chr6q21	624.699	0
1552405_at	NALP5	NM_153447	Hs.356872	NLR family, pyrin domain containing 5	chr19q13.42	447.888	0
209160_at	AKR1C3	AB018580	Hs.78183	aldo-keto reductase family 1, member C3 (3-alpha hydroxysteroid dehydrogenase, type II)	chr10p15-p14	431.406	0
1557085_at	TMEM122	BC036256	Hs.132310	placenta-specific 1-like	chr11q12.1	387.198	0
39318_at	TCL1A	X82240	Hs.2484	T-cell leukemia/lymphoma 1A	chr14q32.1	341.561	0
234393_at	HDAC9	AC004744	Hs.196054	histone deacetylase 9	chr7p21.1	315.077	0
1552912_a_at	IL23R	NM_144701	Hs.200929	interleukin 23 receptor	chr1p31.3	306.215	0
222361_at	LOC643224	AI433261	Hs.551805	similar to tubulin, beta 8	chr9q34.3	272.748	0
229105_at	GPR39	AV717094	Hs.432395	G protein-coupled receptor 39	chr2q21-q22	254.501	0
209995_s_at	TCL1A	BC003574	Hs.2484	T-cell leukemia/lymphoma 1A /// T-cell leukemia/lymphoma 1A	chr14q32.1	212.089	0
1557544_at	C10orf80	BC036225	Hs.253576	chromosome 10 open reading frame 80	chr10q25.1	209.154	0
207213_s_at	USP2	NM_004205	Hs.524085	ubiquitin specific peptidase 2	chr11q23.3	182.125	0
1563120_at	Hs.623820	BC039475	Hs.630724	Homo sapiens, clone IMAGE:5528155, mRNA		174.786	0
237131_at	LOC645469	AV746331	Hs.297967	hypothetical protein FLJ36032	chr1q21.3	172.098	0
221630_s_at	DDX4	AY004154	Hs.223581	DEAD (Asp-Glu-Ala-Asp) box polypeptide 4	chr5p15.2-p13.1	170.978	0
241550_at	DPPA5	AI365263	Hs.125331	developmental pluripotency associated 5	chr6q13	166.819	0
1570337_at	FIGLA	BC039536	Hs.407636	folliculogenesis specific basic helix-loop-helix	chr2p13.3	156.529	0
206140_at	LHX2	NM_004789	Hs.445265	LIM homeobox 2	chr9q33-q34.1	153.708	0
229738_at	DNAH10	AI700446	Hs.622654	dynein, axonemal, heavy chain 10	chr12q24.31	153.512	0
209785_s_at	PLA2G4C	AF065214	Hs.631562	phospholipase A2, group IVC (cytosolic, calcium-independent)	chr19q13.3	149.487	0
229104_s_at	GPR39	AV717094	Hs.432395	G protein-coupled receptor 39	chr2q21-q22	147.705	0
237613_at	FOXR1	AA669512	Hs.116679	forkhead box R1	chr11q23.3	146.995	0
1569969_a_at	UNC13C	BC040740	Hs.443456	unc-13 homolog C (C. elegans)	chr15q21.3	131.963	0
209994_s_at	ABCB1	AF016535	Hs.489033	ATP-binding cassette, sub-family B (MDR/TAP), member 1 /// ATP-binding cassette, sub-family B (MDR/TAP), member 4	chr7q21.1	124.587	0
238218_at	LOC648473	AW206656		hypothetical protein LOC648473		111.715	0
223866_at	ARMC2	AL136754		armadillo repeat containing 2	chr6q21	106.309	0
213228_at	PDE8B	AK023913	Hs.584830	phosphodiesterase 8B	chr5q14.1	104.361	0
1552807_a_at	SIGLEC10	AF301007	Hs.284813	sialic acid binding Ig-like lectin 10	chr19q13.3	104.294	0
236205_at	Hs.13188	AW300488	Hs.13188	similar to ATP-binding cassette, sub-family C, member 6	chr16p12.3	103.706	0
240031_at	AA994467	AA994467	Hs.503704	Baculoviral IAP repeat-containing 2	chr11q22	98.0984	0
230626_at	TSPAN12	AI056699	Hs.16529	tetraspanin 12	chr7q31.31	92.8163	0
231756_at	ZP4	NM_021186	Hs.136241	zona pellucida glycoprotein 4	chr1q43	88.7282	0
230753_at	LOC197135	R12665	Hs.11594	hypothetical LOC197135	chr15q21.1	83.3915	0
1556834_at	Hs.562766	BC042986	Hs.562766	CDNA clone IMAGE:5296106		82.7066	0
204438_at	MRC1	NM_002438	Hs.75182	mannose receptor, C type 1 /// mannose receptor, C type 1-like 1	chr10p12.33	79.5905	0
232692_at	TDRD6	AA404231	Hs.40510	tudor domain containing 6	chr6p12.3	76.4327	0
1557146_a_at	FLJ32252	T03074	Hs.250557	hypothetical protein FLJ32252	chr16p13.3	73.1692	0
241382_at	PCP4L1	W22165	Hs.433150	Purkinje cell protein 4 like 1	chr1q23.3	73.0668	0
226811_at	FAM46C	AL046017	Hs.356216	family with sequence similarity 46, member C	chr1p12	72.5658	0
239061_at	TPRXL	AW303358	Hs.638296	tetra-peptide repeat homeobox-like	chr3p25.1	72.1848	0
1568924_a_at	FLJ35834	BC026173	Hs.159650	hypothetical protein FLJ35834	chr7q31.32	68.0565	0
221314_at	GDF9	NM_005260	Hs.25022	growth differentiation factor 9	chr5q31.1	67.0174	0
231448_at	Tenr	AW341495	Hs.518957	testis nuclear RNA-binding protein	chr4q27	64.9749	0
219686_at	STK32B	NM_018401	Hs.133062	serine/threonine kinase 32B	chr4p16.2-p16.1	61.1501	0
1555396_s_at	LOC340602	BC046248	Hs.97053	similar to CG32656-PA	chrXp11.22	58.6542	0
223883_s_at	STK31	AF332194	Hs.309767	serine/threonine kinase 31	chr7p15.3	56.5373	0
222925_at	DCDC2	AW444617	Hs.61345	doublecortin domain containing 2	chr6p22.1	55.9903	0
210148_at	AF305239	AF305239	Hs.201918	homeodomain interacting protein kinase 3	chr11p13	55.929	0
1561673_at	Hs.434703	BC040579	Hs.434703	CDNA clone IMAGE:5268080		54.8857	0
207067_s_at	HDC	NM_002112	Hs.1481	histidine decarboxylase	chr15q21-q22	53.0576	0
217276_x_at	SERHL2	AL590118	Hs.360940	serine hydrolase-like 2	chr22q13	52.9158	0
1558438_a_at	IGHG1	S55277	Hs.648398	Immunoglobulin heavy constant alpha 1	chr14q32.33	50.3746	0
207933_at	ZP2	NM_003460	Hs.73982	zona pellucida glycoprotein 2 (sperm receptor)	chr16p12	49.6318	0
221211_s_at	C21orf7	NM_020152	Hs.222802	chromosome 21 open reading frame 7	chr21q22.3	48.4184	0
220135_s_at	SLC7A9	NM_014270	Hs.408567	solute carrier family 7 (cationic amino acid transporter, y+ system), member 9	chr19q13.1	45.8301	0
207936_x_at	RFPL3	NM_006604	Hs.558455	ret finger protein-like 3	chr22q12.3	45.7512	0
1552448_a_at	C8orf12	NM_054017		chromosome 8 open reading frame 12	chr8p23-p22	45.5672	0
220766_at	BTG4	NM_017589		B-cell translocation gene 4	chr11q23	45.158	0
211915_s_at	LOC649679	U83110	Hs.551805	tubulin, beta polypeptide 4, member Q /// tubulin, beta polypeptide 4, member Q /// tubulin, beta 8 /// tubulin, beta 8 /// similar to tubulin, beta 8 /// similar to tubulin, beta 8 /// similar to tubulin, beta 8 /// similar to tubulin, beta 8 /// similar	chr4q35 /// chr10p15.3 /// chr9q34.3 /// chr3q29	44.7146	0
236904_x_at	TECTA	R85474	Hs.248162	Tectorin alpha	chr11q22-q24	44.2127	0
239578_at	TANC1	AI300077	Hs.158728	Tetratricopeptide repeat, ankyrin repeat and coiled-coil containing 1	chr2q24.1-q24.2	43.1412	0
223503_at	DKFZP566N034	AF255647	Hs.369471	transmembrane protein 163	chr2q21.3	42.4735	0
238423_at	SYTL3	AI674404	Hs.436977	synaptotagmin-like 3	chr6q25.3	42.0108	0
227337_at	ANKRD37	AA886870	Hs.508154	ankyrin repeat domain 37	chr4q35.1	41.6285	0
233972_s_at	ZNF312	AF064845	Hs.241523	FEZ family zinc finger 2	chr3p14.2	41.5914	0
207016_s_at	ALDH1A2	AB015228	Hs.643455	aldehyde dehydrogenase 1 family, member A2	chr15q22.1	39.7634	0
236542_at	Hs.563090	AW138772	Hs.563090	CDNA FLJ44744 fis, clone BRACE3028241		39.7554	0
1552626_a_at	DKFZP566N034	NM_030923	Hs.369471	transmembrane protein 163	chr2q21.3	39.7217	0
214243_s_at	SERHL	AL450314	Hs.360940	serine hydrolase-like /// serine hydrolase-like 2	chr22q13.2-q13.31 /// chr22q13	39.0247	0
220812_s_at	HHLA2	NM_007072	Hs.252351	HERV-H LTR-associating 2	chr3q13.13	38.9119	0
235736_at	Hs.178144	BF000047	Hs.178144	Homo sapiens, clone IMAGE:5167600, mRNA		38.0329	0
229499_at	CAPN13	AI762355	Hs.445748	calpain 13	chr2p22-p21	37.5904	0
206010_at	HABP2	NM_004132	Hs.422542	hyaluronan binding protein 2	chr10q25.3	37.3565	0
236491_at	BCL2L10	AI813346	Hs.283672	BCL2-like 10 (apoptosis facilitator)	chr15q21	37.0879	0
1553525_at	NALP13	NM_176810	Hs.446924	NLR family, pyrin domain containing 13	chr19q13.42	36.363	0
235003_at	UHMK1	AI249980	Hs.127310	U2AF homology motif (UHM) kinase 1	chr1q23.3	36.2801	0
237840_at	LOC388948	AI148767	Hs.114449	hypothetical gene supported by BC062774	chr2p21	36.2536	0
205011_at	LOH11CR2A	NM_014622	Hs.152944	loss of heterozygosity, 11, chromosomal region 2, gene A	chr11q23	34.3581	0
230854_at	BCAR4	N32860	Hs.24611	breast cancer anti-estrogen resistance 4	chr16p13.13	34.2411	0
1553086_at	C11orf40	NM_144663	Hs.350556	chromosome 11 open reading frame 40	chr11p15.5	34.213	0
202980_s_at	SIAH1	AI953523	Hs.295923	seven in absentia homolog 1 (Drosophila)	chr16q12	33.9169	0
231292_at	EID3	AI964053		EP300 interacting inhibitor of differentiation 3	chr12q23-q24.1	32.9059	0
230861_at	DKFZP434L187	AA889613	Hs.207457	Similar to hyperpolarization activated cyclic nucleotide-gated potassium channel 2	chr15q13.2	32.0483	0
230968_at	Hs.444785	AW953794	Hs.444785	Full-length cDNA clone CS0DF032YA11 of Fetal brain of Homo sapiens (human)		31.9028	0
231609_at	C10orf82	AW418674	Hs.121347	chromosome 10 open reading frame 82	chr10q25.3	31.3763	0
206547_s_at	PPEF1	NM_006240	Hs.211589	protein phosphatase, EF-hand calcium binding domain 1	chrXp22.2-p22.1	30.9562	0
210944_s_at	CAPN3	BC003169	Hs.143261	calpain 3, (p94)	chr15q15.1-q21.1	30.5848	0
219229_at	SLCO3A1	NM_013272	Hs.311187	solute carrier organic anion transporter family, member 3A1	chr15q26	30.4307	0
1558858_at	Hs.346489	BI549704	Hs.346489	CDNA FLJ35222 fis, clone PROST2000835		29.7067	0
208484_at	HIST1H1A	NM_005325	Hs.150206	histone cluster 1, H1a	chr6p21.3	29.1837	0
231474_at	ECAT1	AI955057	Hs.128326	ES cell associated trasnsript 1	chr6q13	29.1717	0
211107_s_at	AURKC	AB017332	Hs.98338	aurora kinase C	chr19q13.43	28.9636	0
1555133_at	FAM9A	AF494343	Hs.382062	family with sequence similarity 9, member A	chrXp22.32	28.9569	0
227794_at	GLYATL1	BF432254	Hs.38085	glycine-N-acyltransferase-like 1	chr11q12.1	28.8416	0
208936_x_at	LGALS8	AF074000	Hs.4082	lectin, galactoside-binding, soluble, 8 (galectin 8)	chr1q42-q43	28.7855	0
1554789_a_at	PDE8B	AB085825	Hs.584830	phosphodiesterase 8B	chr5q14.1	28.6078	0
230102_at	ETV5	AW206458	Hs.43697	Ets variant gene 5 (ets-related molecule)	chr3q28	28.0991	0
227091_at	KIAA1505	AB040938	Hs.113940	KIAA1505 protein	chr7q11.23	27.4685	0
1567623_at	ABLIM2	AJ431609	Hs.233404	Actin binding LIM protein family, member 2	chr4p16-p15	27.0998	0
221035_s_at	TEX14	NM_031272	Hs.390221	testis expressed sequence 14 /// testis expressed sequence 14	chr17q22	26.8738	0
217284_x_at	SERHL	AL589866	Hs.642758	serine hydrolase-like	chr22q13.2-q13.31	26.7222	0
210810_s_at	SLC6A5	AF142501	Hs.136557	solute carrier family 6 (neurotransmitter transporter, glycine), member 5	chr11p15.2-p15.1	26.5258	0
207322_at	NM_003024	NM_003024				26.5253	0
1553527_at	NALP9	NM_176820	Hs.443029	NLR family, pyrin domain containing 9	chr19q13.42	26.5208	0
1558111_at	MBNL1	AL562860	Hs.478000	Muscleblind-like (Drosophila)	chr3q25	26.4578	0
239642_at	Hs.593807	H95280	Hs.593807	CDNA FLJ38546 fis, clone HCHON2001646		25.8318	0
217995_at	SQRDL	NM_021199	Hs.511251	sulfide quinone reductase-like (yeast)	chr15q15	25.6153	0
210056_at	RND1	U69563	Hs.124940	Rho family GTPase 1	chr12q12-q13	25.5787	0
212240_s_at	PIK3R1	AI679268	Hs.132225	phosphoinositide-3-kinase, regulatory subunit 1 (p85 alpha)	chr5q13.1	25.3047	0
239229_at	AI342246	AI342246				24.9494	0
219308_s_at	AK5	NM_012093	Hs.559718	adenylate kinase 5	chr1p31	24.5636	0
1568791_s_at	Hs.146285	AI208948	Hs.146285	CDNA clone IMAGE:5266257		24.2533	0
205443_at	SNAPC1	NM_003082	Hs.179312	small nuclear RNA activating complex, polypeptide 1, 43kDa	chr14q22	24.1795	0
1552588_a_at	CNBD1	NM_173538	Hs.246284	cyclic nucleotide binding domain containing 1	chr8q21.3	24.1521	0
204321_at	NEO1	NM_002499	Hs.388613	neogenin homolog 1 (chicken)	chr15q22.3-q23	24.1177	0
225562_at	RASA3	AI684746	Hs.369188	RAS p21 protein activator 3	chr13q34	23.401	0
220167_s_at	TP53TG3	NM_015369	Hs.592038	TP53TG3 protein /// similar to TP53TG3 protein /// similar to TP53TG3 protein	chr16p13 /// chr16p11.2	23.3236	0
207490_at	TUBA4	NM_025019	Hs.471416	tubulin, alpha 4	chr2q35	23.2409	0
219932_at	SLC27A6	NM_014031	Hs.49765	solute carrier family 27 (fatty acid transporter), member 6	chr5q23.3	23.1315	0
225841_at	C1orf59	BE502436	Hs.7962	chromosome 1 open reading frame 59	chr1p13.3	23.1128	0
221558_s_at	LEF1	AF288571	Hs.555947	lymphoid enhancer-binding factor 1	chr4q23-q25	22.4679	0
1570234_at	LOC646867	BC029835	Hs.525499	Homo sapiens, clone IMAGE:5169759, mRNA		22.2873	0
226153_s_at	CNOT6L	AW514857	Hs.591695	CCR4-NOT transcription complex, subunit 6-like	chr4q13.3	22.1207	0
219508_at	GCNT3	NM_004751	Hs.194710	glucosaminyl (N-acetyl) transferase 3, mucin type	chr15q21.3	21.6654	0
225496_s_at	SYTL2	N21426	Hs.369520	synaptotagmin-like 2	chr11q14	21.6425	0
209064_x_at	PAIP1	AL136920	Hs.482038	poly(A) binding protein interacting protein 1	chr5p12	21.6378	0
242293_at	ING3	AI286142	Hs.489811	inhibitor of growth family, member 3	chr7q31	21.4522	0
219844_at	C10orf118	NM_018017	Hs.159066	chromosome 10 open reading frame 118	chr10q25.3	21.2144	0
220012_at	ERO1LB	NM_019891	Hs.558519	ERO1-like beta (S. cerevisiae)	chr1q42.2-q43	21.2077	0
205701_at	IPO8	NM_006390	Hs.505136	importin 8	chr12p11.21	21.1383	0
227666_at	DCAMKL2	AI523594	Hs.591683	doublecortin and CaM kinase-like 2	chr4q31.3	21.11	0
203855_at	WDR47	NM_014969	Hs.485081	WD repeat domain 47	chr1p13.3	20.9224	0
1565579_at	Hs.611748	BC009749	Hs.611748	CDNA clone IMAGE:3689276		20.5437	0
205226_at	PDGFRL	NM_006207	Hs.458573	platelet-derived growth factor receptor-like	chr8p22-p21.3	20.3829	0
1568733_at	C10orf76	BC032118	Hs.16004	Chromosome 10 open reading frame 76	chr10q24.32	20.3651	0
207604_s_at	SLC4A7	NM_003615	Hs.250072	solute carrier family 4, sodium bicarbonate cotransporter, member 7	chr3p22	20.0068	0
225655_at	UHRF1	AK025578	Hs.108106	ubiquitin-like, containing PHD and RING finger domains, 1	chr19p13.3	19.8591	0
241367_at	FLJ35767	BE205922	Hs.231897	FLJ35767 protein	chr17q25.3	19.433	0
204823_at	NAV3	NM_014903	Hs.306322	neuron navigator 3		19.3781	0
238779_at	DCP2	BE896137	Hs.443875	DCP2 decapping enzyme homolog (S. cerevisiae)	chr5q22.2	19.1648	0
207737_at	NM_021981	NM_021981				19.1217	0
206818_s_at	CNNM2	NM_017649	Hs.643509	cyclin M2	chr10q24.32	18.6875	0
213618_at	CENTD1	AB011152	Hs.479451	centaurin, delta 1	chr4p14	18.6283	0
226546_at	Hs.90286	BG477064	Hs.90286	CDNA clone IMAGE:5268696		18.6138	0
210162_s_at	NFATC1	U08015	Hs.534074	nuclear factor of activated T-cells, cytoplasmic, calcineurin-dependent 1	chr18q23	18.549	0
200727_s_at	ACTR2	AA699583	Hs.393201	ARP2 actin-related protein 2 homolog (yeast)	chr2p14	18.4155	0
224452_s_at	MGC12966	BC006110	Hs.7980	hypothetical protein LOC84792 /// hypothetical protein LOC84792	chr7p22.1	18.4126	0
206917_at	GNA13	NM_006572	Hs.515018	guanine nucleotide binding protein (G protein), alpha 13	chr17q24.3	18.3732	0
207712_at	BAGE	NM_001187	Hs.545789	B melanoma antigen	chr21p11.1	18.3635	0
205446_s_at	ATF2	NM_001880	Hs.592510	activating transcription factor 2	chr2q32	18.1823	0
215321_at	RPIB9	AI825798	Hs.411488	Rap2-binding protein 9	chr7q21.12	17.1346	0
37547_at	PTHB1	U85995	Hs.372360	parathyroid hormone-responsive B1	chr7p14	16.9457	0
231472_at	FBXO15	BE464323	Hs.465411	F-box protein 15	chr18q22.3	16.8493	0
210188_at	GABPA	D13318	Hs.473470	GA binding protein transcription factor, alpha subunit 60kDa /// GA binding protein transcription factor, alpha subunit pseudogene	chr21q21-q22.1|21q21.3 /// chr7q11.21	16.8004	0
235948_at	FAM80A	BE673800	Hs.420244	family with sequence similarity 80, member A	chr1p34.2	16.6376	0
1558920_at	SLC8A1	BC043380	Hs.468274	Solute carrier family 8 (sodium/calcium exchanger), member 1	chr2p23-p22	16.5729	0
222457_s_at	LIMA1	BC001247	Hs.525419	LIM domain and actin binding 1	chr12q13	16.5648	0
231570_at	C9orf138	AI183957	Hs.98943	chromosome 9 open reading frame 138	chr9p22.1	16.5041	0
235479_at	CPEB2	AI948598	Hs.374216	cytoplasmic polyadenylation element binding protein 2	chr4p15.33	16.182	0
228810_at	FLJ40432	AW135279	Hs.471234	hypothetical protein FLJ40432	chr2q33.3	16.0805	0
236852_at	FBXO43	BG391951	Hs.339577	F-box protein 43	chr8q22.2	16.0781	0
232247_at	ZNF502	BF969097	Hs.224843	zinc finger protein 502	chr3p21.31	16.067	0
230954_at	C20orf112	AL034550	Hs.516978	chromosome 20 open reading frame 112	chr20q11.1-q11.23	15.9034	0
232027_at	SYNE1	AL049548	Hs.12967	Spectrin repeat containing, nuclear envelope 1	chr6q25	15.5229	0
206544_x_at	SMARCA2	NM_003070	Hs.298990	SWI/SNF related, matrix associated, actin dependent regulator of chromatin, subfamily a, member 2	chr9p22.3	15.4914	0
219371_s_at	KLF2	NM_016270	Hs.107740	Kruppel-like factor 2 (lung)	chr19p13.13-p13.11	15.4387	0
221201_s_at	ZNF155	NM_003445	Hs.502127	zinc finger protein 155	chr19q13.2-q13.32	15.3445	0
227022_at	GNPDA2	AI817388	Hs.21398	glucosamine-6-phosphate deaminase 2	chr4p13	15.2857	0
220190_s_at	ALF	NM_006873		TFIIA-alpha/beta-like factor /// stoned B/TFIIA-alpha/beta-like factor	chr2p16.3	15.2458	0
204674_at	LRMP	NM_006152	Hs.124922	lymphoid-restricted membrane protein	chr12p12.1	15.224	0
242647_at	USP34	AI148382	Hs.435667	thyroid hormone receptor, beta (erythroblastic leukemia viral (v-erb-a) oncogene homolog 2, avian) /// ubiquitin specific peptidase 34	chr3p24.2 /// chr2p15	15.1007	0
225030_at	FAM44B	AA824341	Hs.425091	family with sequence similarity 44, member B	chr5q35.2	14.7648	0
222408_s_at	YPEL5	BC000836	Hs.515890	yippee-like 5 (Drosophila)	chr2p23.1	14.6871	0
220591_s_at	EFHC2	NM_025184	Hs.521953	EF-hand domain (C-terminal) containing 2	chrXp11.3	14.6246	0
213452_at	ZNF184	AI811577	Hs.158174	zinc finger protein 184	chr6p21.3	14.5689	0
229247_at	FLJ37440	BE677799	Hs.437696	hypothetical protein FLJ37440	chr2q13	14.48	0
221279_at	GDAP1	NM_018972	Hs.168950	ganglioside-induced differentiation-associated protein 1	chr8q21.11	14.4239	0
203104_at	CSF1R	NM_005211	Hs.483829	colony stimulating factor 1 receptor, formerly McDonough feline sarcoma viral (v-fms) oncogene homolog /// colony stimulating factor 1 receptor, formerly McDonough feline sarcoma viral (v-fms) oncogene homolog	chr5q33-q35	14.2909	0
220310_at	TUBAL3	NM_024803	Hs.163079	tubulin, alpha-like 3	chr10p15.1	14.1861	0
223262_s_at	FGFR1OP2	AI738434	Hs.591162	FGFR1 oncogene partner 2	chr12p11.23	14.0862	0
239691_at	LOC196415	BE675935	Hs.434453	hypothetical protein LOC196415	chr12p12.1	14.0648	0
203554_x_at	PTTG1	NM_004219	Hs.350966	pituitary tumor-transforming 1	chr5q35.1	13.9368	0
222858_s_at	DAPP1	AI632216	Hs.436271	dual adaptor of phosphotyrosine and 3-phosphoinositides	chr4q25-q27	13.9153	0
212730_at	DMN	AK026420	Hs.207106	desmuslin	chr15q26.3	13.8472	0
220306_at	FAM46C	NM_017709	Hs.356216	family with sequence similarity 46, member C	chr1p12	13.5946	0
1553809_a_at	C9orf71	NM_153237	Hs.567760	chromosome 9 open reading frame 71	chr9q13	13.4886	0
211323_s_at	ITPR1	L38019	Hs.567295	inositol 1,4,5-triphosphate receptor, type 1	chr3p26-p25	13.4811	0
238724_at	BPGM	R63824	Hs.198365	2,3-bisphosphoglycerate mutase	chr7q31-q34	13.4487	0
209874_x_at	CNNM2	AF216962	Hs.643509	cyclin M2	chr10q24.32	13.371	0
209847_at	CDH17	U07969	Hs.591853	cadherin 17, LI cadherin (liver-intestine)	chr8q22.1	13.3561	0
1554852_a_at	KIAA1257	BC031632	Hs.518247	KIAA1257	chr3q21.3	13.2654	0
40016_g_at	MAST4	AB002301	Hs.595458	microtubule associated serine/threonine kinase family member 4	chr5q12.3	13.1684	0
200952_s_at	CCND2	AI635187	Hs.376071	cyclin D2	chr12p13	13.1304	0
214053_at	Hs.587035	AW772192	Hs.390729	v-erb-a erythroblastic leukemia viral oncogene homolog 4 (avian)	chr2q33.3-q34	13.0031	0
235425_at	SGOL2	AW965339	Hs.651254	shugoshin-like 2 (S. pombe)	chr2q33.1	12.8448	0
218626_at	EIF4ENIF1	NM_019843	Hs.517559	eukaryotic translation initiation factor 4E nuclear import factor 1	chr22q11.2	12.8195	0
1553041_at	HTR3C	NM_130770	Hs.632579	5-hydroxytryptamine (serotonin) receptor 3, family member C	chr3q27.1	12.8095	0
203676_at	GNS	NM_002076	Hs.334534	glucosamine (N-acetyl)-6-sulfatase (Sanfilippo disease IIID)	chr12q14	12.7055	0
1554708_s_at	C9orf68	BC034293	Hs.179615	chromosome 9 open reading frame 68	chr9p24.2-p24.1	12.6374	0
217043_s_at	MFN1	U95822	Hs.502730	synaptotagmin VII /// mitofusin 1	chr11q12-q13.1 /// chr3q26.32	12.5992	0
219043_s_at	PDCL3	NM_024065	Hs.449206	phosducin-like 3 /// phosducin-like 3 pseudogene /// similar to phosducin-like 3	chr2q11.2 /// chr3q12.3 /// chr6q25.1	12.5097	0
232720_at	LRRN6C	AL353746	Hs.619420	Leucine rich repeat neuronal 6C	chr9p21.2-p21.1	12.4914	0
209555_s_at	CD36	M98399	Hs.120949	CD36 molecule (thrombospondin receptor)	chr7q11.2	12.3565	0
244664_at	ZNF530	AA412283	Hs.97111	Zinc finger protein 530	chr19q13.43	12.3518	0
226751_at	C2orf32	AW193693	Hs.212885	chromosome 2 open reading frame 32	chr2p14	12.3463	0
201554_x_at	GYG1	NM_004130	Hs.477892	glycogenin 1	chr3q24-q25.1	12.3405	0
1561353_at	Hs.385477	BC037850	Hs.385477	CDNA clone IMAGE:4816369		12.2777	0
1554833_at	MCTP2	BC025708	Hs.592017	multiple C2 domains, transmembrane 2	chr15q26.2	12.2297	0
1568763_s_at	PDCD6	BC020552	Hs.50823	programmed cell death 6 /// programmed cell death protein 6-like	chr5pter-p15.2 /// chr5p15.33	12.222	0
237335_at	ZP1	AA890119	Hs.172130	zona pellucida glycoprotein 1 (sperm receptor)	chr11q12.2	12.1814	0
1557055_s_at	LOC643837	BC042880	Hs.133183	hypothetical protein LOC643837	chr1p36.33	12.1499	0
219573_at	LRRC16	NM_017640	Hs.145481	leucine rich repeat containing 16	chr6p22.2	12.1186	0
1552552_s_at	CLEC4C	NM_130441	Hs.351812	C-type lectin domain family 4, member C	chr12p13.2-p12.3	12.0881	0
219704_at	YBX2	NM_015982	Hs.567494	Y box binding protein 2	chr17p11.2-p13.1	12.0065	0
222641_s_at	C17orf63	AW083482	Hs.564533	chromosome 17 open reading frame 63	chr17q11.2	12.0063	0
213603_s_at	RAC2	BE138888	Hs.517601	ras-related C3 botulinum toxin substrate 2 (rho family, small GTP binding protein Rac2)	chr22q13.1	11.9193	0
207098_s_at	MFN1	NM_017927	Hs.478383	mitofusin 1	chr3q26.32	11.8614	0
236328_at	ZNF285	AW513227	Hs.515454	zinc finger protein 285		11.7861	0
205381_at	LRRC17	NM_005824	Hs.567412	leucine rich repeat containing 17	chr7q22.1	11.669	0
224300_x_at	FTCD	AF289024	Hs.415846	formiminotransferase cyclodeaminase	chr21q22.3	11.6376	0
1555071_at	TLL1	BC016922	Hs.106513	tolloid-like 1	chr4q32-q33	11.602	0
231790_at	DMGDH	AA676742	Hs.651174	dimethylglycine dehydrogenase	chr5q14.1	11.5556	0
227554_at	LOC402560	AU145805	Hs.31474	MRNA; cDNA DKFZp686I18116 (from clone DKFZp686I18116)		11.5486	0
218646_at	FLJ20534	NM_017867	Hs.406756	chromosome 4 open reading frame 27	chr4q33	11.5253	0
225041_at	HSMPP8	BF678375	Hs.269654	M-phase phosphoprotein, mpp8	chr13q12.11	11.5013	0
225908_at	LOC285148	AI829927	Hs.570189	isoamyl acetate-hydrolyzing esterase 1 homolog (S. cerevisiae)	chr2p25.1	11.4623	0
225712_at	GEMIN5	AW024563	Hs.483921	gem (nuclear organelle) associated protein 5	chr5q33.2	11.4566	0
226961_at	LOC222171	AI347918	Hs.91109	proline rich 15	chr7p15.1	11.2908	0
205148_s_at	CLCN4	AA071195	Hs.495674	chloride channel 4	chrXp22.3	11.1538	0
229642_at	ARHGEF7	AW139757	Hs.508738	Rho guanine nucleotide exchange factor (GEF) 7	chr13q34	11.0461	0
1562960_at	LOC338653	AJ251642	Hs.639425	hypothetical protein LOC338653	chr11p15.5	11.0248	0
243312_at	ZNF588	BF809517	Hs.50216	Zinc finger protein 588	chr7q11.2	11.0154	0
217783_s_at	YPEL5	NM_016061	Hs.515890	yippee-like 5 (Drosophila)	chr2p23.1	10.9934	0
243346_at	LMOD3	BF109621	Hs.350621	leiomodin 3 (fetal)	chr3p14.1	10.9841	0
210040_at	SLC12A5	AF208159	Hs.21413	solute carrier family 12, (potassium-chloride transporter) member 5	chr20q13.12	10.7345	0
204148_s_at	ZP3	NM_012230	Hs.380923	zona pellucida glycoprotein 3 (sperm receptor) /// POM (POM121 homolog, rat) and ZP3 fusion /// Meis1, myeloid ecotropic viral integration site 1 homolog 3 (mouse)	chr7q11.23 /// chr19q13.32	10.7247	0
231547_at	ZBTB37	AI954694	Hs.130443	zinc finger and BTB domain containing 37	chr1q25.1	10.7017	0
231164_at	LOC440331	AI570450		hypothetical gene supported by AK095200; BC042853	chr16p13.3	10.701	0
219064_at	ITIH5	NM_030569	Hs.498586	inter-alpha (globulin) inhibitor H5	chr10p14	10.6882	0
202581_at	HSPA1B	NM_005346	Hs.274402	heat shock 70kDa protein 1B	chr6p21.3	10.6559	0
219281_at	MSRA	NM_012331	Hs.490981	methionine sulfoxide reductase A	chr8p23.1	10.5097	0
228293_at	DEPDC7	AJ245600	Hs.280990	DEP domain containing 7	chr11p13	10.4735	0
1562275_at	ADAMTS9	AL832835	Hs.476604	ADAM metallopeptidase with thrombospondin type 1 motif, 9	chr3p14.3-p14.2	10.4164	0
212479_s_at	RMND5A	AK022815	Hs.75277	required for meiotic nuclear division 5 homolog A (S. cerevisiae)	chr2p11.2	10.413	0
238584_at	IQCA	W52934	Hs.591594	IQ motif containing with AAA domain	chr2q37.2-q37.3	10.3579	0
1558164_s_at	PEX13	BC040953	Hs.567316	Peroxisome biogenesis factor 13	chr2p14-p16	10.336	0
206412_at	FER	NM_005246	Hs.221472	fer (fps/fes related) tyrosine kinase (phosphoprotein NCP94)	chr5q21	10.327	0
1562209_at	LOC285429	BU561160	Hs.213307	WD repeat domain 21B	chr4p13	10.2559	0
230687_at	SLC13A3	AI634662	Hs.250281	solute carrier family 13 (sodium-dependent dicarboxylate transporter), member 3	chr20q12-q13.1	10.2082	0
220378_at	TCP11	NM_018679	Hs.435371	t-complex 11 (mouse)	chr6p21.3-p21.2	10.1143	0
220122_at	MCTP1	NM_024717	Hs.591248	multiple C2 domains, transmembrane 1	chr5q15	9.97382	0
243802_at	DNHD2	AI005163	Hs.201378	dynein heavy chain domain 2	chr3p14.3	9.95865	0
41329_at	SCYL3	AI458463	Hs.435560	SCY1-like 3 (S. cerevisiae)	chr1q24.2	9.90413	0
219897_at	RNF122	NM_024787	Hs.151237	ring finger protein 122	chr8p12	9.86367	0
219928_s_at	CABYR	NM_012189	Hs.511983	calcium binding tyrosine-(Y)-phosphorylation regulated (fibrousheathin 2)	chr18q11.2	9.82826	0
205854_at	TULP3	AK024246		tubby like protein 3	chr12p13.3	9.71278	0
204168_at	MGST2	NM_002413	Hs.81874	microsomal glutathione S-transferase 2	chr4q28.3	9.68987	0
208180_s_at	HIST1H4H	NM_003543	Hs.591790	histone cluster 1, H4h	chr6p21.3	9.68488	0
211801_x_at	MFN1	AF329637	Hs.502730	synaptotagmin VII /// mitofusin 1	chr11q12-q13.1 /// chr3q26.32	9.47454	0
1555775_a_at	ZAR1	AY191416	Hs.276457	zygote arrest 1 /// similar to zygote arrest 1	chr4p11	9.44864	0
219600_s_at	TMEM50B	NM_006134	Hs.433668	transmembrane protein 50B	chr21q22.11	9.44666	0
202124_s_at	TRAK2	AV705253	Hs.152774	trafficking protein, kinesin binding 2	chr2q33	9.35528	0
218980_at	FHOD3	NM_025135	Hs.436636	formin homology 2 domain containing 3	chr18q12	9.34057	0
216594_x_at	AKR1C1	S68290		aldo-keto reductase family 1, member C1 (dihydrodiol dehydrogenase 1; 20-alpha (3-alpha)-hydroxysteroid dehydrogenase)	chr10p15-p14	9.3375	0
242162_at	WDR69	AA904430	Hs.424594	WD repeat domain 69	chr2q36.3	9.25922	0
210910_s_at	ZP3	BC000487		POM (POM121 homolog, rat) and ZP3 fusion	chr7q11.23	9.25537	0
202197_at	MTMR3	NM_021090	Hs.474536	myotubularin related protein 3	chr22q12.2	9.18504	0
210053_at	TAF5	AW138827	Hs.96103	TAF5 RNA polymerase II, TATA box binding protein (TBP)-associated factor, 100kDa	chr10q24-q25.2	9.14455	0
1554105_at	FAM11A	BC022405	Hs.522172	family with sequence similarity 11, member A	chrXq28	9.14095	0
206588_at	DAZL	NM_001351	Hs.131179	deleted in azoospermia-like	chr3p24.3	9.05071	0
204062_s_at	ULK2	BG526973	Hs.168762	unc-51-like kinase 2 (C. elegans)	chr17p11.2	8.99669	0
233936_s_at	ZNF403	AK024883	Hs.514116	zinc finger protein 403	chr17q12	8.968	0
1558212_at	FLJ35024	BC004474	Hs.416043	hypothetical LOC401491	chr9p24.2	8.91764	0
216226_at	TAF4B	Y09321	Hs.369519	TAF4b RNA polymerase II, TATA box binding protein (TBP)-associated factor, 105kDa	chr18q11.2	8.88151	0
1556579_s_at	IGSF10	AF087980	Hs.643584	immunoglobulin superfamily, member 10	chr3q25.1	8.87773	0
205799_s_at	SLC3A1	M95548	Hs.112916	solute carrier family 3 (cystine, dibasic and neutral amino acid transporters, activator of cystine, dibasic and neutral amino acid transport), member 1	chr2p16.3	8.86948	0
225171_at	ARHGAP18	BE644830	Hs.486458	Rho GTPase activating protein 18	chr6q22.33	8.84869	0
213331_s_at	NEK1	AV700007	Hs.481181	NIMA (never in mitosis gene a)-related kinase 1	chr4q33	8.82077	0
210814_at	TRPC3	U47050	Hs.150981	transient receptor potential cation channel, subfamily C, member 3	chr4q27	8.73503	0
225005_at	PHF13	AL039384	Hs.516079	PHD finger protein 13	chr1p36.31	8.56992	0
209569_x_at	D4S234E	NM_014392	Hs.518595	DNA segment on chromosome 4 (unique) 234 expressed sequence	chr4p16.3	8.54344	0
204507_s_at	PPP3R1	NM_000945	Hs.280604	protein phosphatase 3 (formerly 2B), regulatory subunit B, 19kDa, alpha isoform (calcineurin B, type I)	chr2p15	8.52069	0
203533_s_at	CUL5	NM_003478	Hs.440320	cullin 5	chr11q22-q23	8.46477	0
212478_at	RMND5A	H65865	Hs.75277	required for meiotic nuclear division 5 homolog A (S. cerevisiae)	chr2p11.2	8.40976	0
226787_at	ZNF18	BF966015	Hs.370473	zinc finger protein 18	chr17p11.2	8.37919	0
220108_at	GNA14	NM_004297	Hs.126715	guanine nucleotide binding protein (G protein), alpha 14	chr9q21	8.36668	0
239433_at	LRRC8E	AA532807	Hs.501511	leucine rich repeat containing 8 family, member E	chr19p13.2	8.34873	0
204587_at	SLC25A14	NM_003951	Hs.194686	solute carrier family 25 (mitochondrial carrier, brain), member 14	chrXq24	8.3222	0
223853_at	BVES	AF204172	Hs.221660	blood vessel epicardial substance	chr6q21	8.26969	0
234859_at	PLXNA4B	AL137352	Hs.571226	plexin A4, B	chr7q32.3	8.2392	0
204962_s_at	CENPA	NM_001809	Hs.1594	centromere protein A	chr2p24-p21	8.21108	0
220004_at	DDX43	NM_018665	Hs.125507	DEAD (Asp-Glu-Ala-Asp) box polypeptide 43	chr6q12-q13	8.16887	0
1562762_at	C3orf56	AW003479	Hs.591284	chromosome 3 open reading frame 56	chr3q21.3	8.098	0
210021_s_at	UNG2	BC004877	Hs.3041	uracil-DNA glycosylase 2	chr5p15.2-p13.1	8.04211	0
213900_at	C9orf61	AA524029	Hs.118003	chromosome 9 open reading frame 61	chr9q13-q21	8.00435	0
223213_s_at	ZHX1	AI123518	Hs.612084	zinc fingers and homeoboxes 1	chr8q24.13	7.95028	0
212665_at	TIPARP	AL556438	Hs.12813	TCDD-inducible poly(ADP-ribose) polymerase	chr3q25.31	7.92531	0
45633_at	GINS3	AI421812	Hs.47125	GINS complex subunit 3 (Psf3 homolog)	chr16q21	7.83424	0
228386_s_at	DDX59	AI831738	Hs.497332	DEAD (Asp-Glu-Ala-Asp) box polypeptide 59	chr1q32.1	7.79789	0
243894_at	SLC41A2	BG169689	Hs.577463	solute carrier family 41, member 2	chr12q23.3	7.6893	0
212216_at	PREPL	AW000954	Hs.444349	prolyl endopeptidase-like	chr2p21	7.67375	0
41660_at	CELSR1	AL031588	Hs.252387	cadherin, EGF LAG seven-pass G-type receptor 1 (flamingo homolog, Drosophila)	chr22q13.3	7.64351	0
224829_at	CPEB4	AA772278	Hs.127126	cytoplasmic polyadenylation element binding protein 4	chr5q21	7.63491	0
241170_at	LOC646951	AI093769	Hs.444293	Similar to CG14142-PA	chr3q25.1	7.63137	0
1556502_at	RP11-151A6.2	BC034289	Hs.651545	CDNA clone IMAGE:4825100		7.62787	0
207735_at	RNF125	NM_017831	Hs.633703	ring finger protein 125	chr18q12.1	7.62153	0
210793_s_at	NUP98	U41815	Hs.524750	nucleoporin 98kDa	chr11p15.5	7.57205	0
218271_s_at	PARL	NM_018622	Hs.478469	presenilin associated, rhomboid-like	chr3q27.1	7.55377	0
228912_at	AI436136	AI436136				7.55095	0
221685_s_at	CCDC99	AF269167	Hs.368710	coiled-coil domain containing 99	chr5q35.1	7.52118	0
219409_at	SNIP1	NM_024700	Hs.471951	Smad nuclear interacting protein 1	chr1p34.3	7.48916	0
227445_at	ZNF689	W80378	Hs.454685	zinc finger protein 689	chr16p11.2	7.44075	0
244841_at	SEC24A	AI080364	Hs.595540	SEC24 related gene family, member A (S. cerevisiae) /// family with sequence similarity 39, member D pseudogene	chr5q31.1 /// chr15q26.3	7.43378	0
202033_s_at	RB1CC1	BG402105	Hs.196102	RB1-inducible coiled-coil 1	chr8p22-q21.13	7.42256	0
203348_s_at	ETV5	BF060791	Hs.43697	ets variant gene 5 (ets-related molecule)	chr3q28	7.29541	0
218508_at	DCP1A	NM_018403	Hs.476353	DCP1 decapping enzyme homolog A (S. cerevisiae)	chr3p21.1	7.29385	0
218644_at	PLEK2	NM_016445	Hs.170473	pleckstrin 2	chr14q23.3	7.25769	0
214743_at	CUTL1	BE046521	Hs.191482	cut-like 1, CCAAT displacement protein (Drosophila)	chr7q22.1	7.24416	0
205257_s_at	AMPH	NM_001635	Hs.592182	amphiphysin (Stiff-Man syndrome with breast cancer 128kDa autoantigen)	chr7p14-p13	7.23571	0
226907_at	PPP1R14C	N32557	Hs.486798	protein phosphatase 1, regulatory (inhibitor) subunit 14C	chr6q24.3-q25.3	7.16145	0
204325_s_at	NF1	NM_000267	Hs.113577	neurofibromin 1 (neurofibromatosis, von Recklinghausen disease, Watson disease)	chr17q11.2	7.16051	0
209706_at	NKX3-1	AF247704	Hs.55999	NK3 transcription factor related, locus 1 (Drosophila)	chr8p21	7.105	0
229337_at	USP2	AW274034	Hs.524085	ubiquitin specific peptidase 2	chr11q23.3	7.08482	0
215267_s_at	SLC8A2	AI127885	Hs.172884	solute carrier family 8 (sodium-calcium exchanger), member 2	chr19q13.3	7.06801	0
1561418_at	Hs.434739	BC041482	Hs.434739	Homo sapiens, clone IMAGE:5403381, mRNA		7.00323	0
237040_at	CWF19L2	BF185264	Hs.212140	CWF19-like 2, cell cycle control (S. pombe)	chr11q22.3	6.96764	0
220048_at	EDAR	NM_022336	Hs.171971	ectodysplasin A receptor	chr2q11-q13	6.95218	0
209063_x_at	PAIP1	BF248165	Hs.482038	poly(A) binding protein interacting protein 1	chr5p12	6.9329	0
235089_at	FBXL20	AI122770	Hs.462946	F-box and leucine-rich repeat protein 20	chr17q12	6.9194	0
216641_s_at	LAD1	U58994	Hs.519035	ladinin 1	chr1q25.1-q32.3	6.90586	0
210093_s_at	MAGOH	AF067173	Hs.421576	mago-nashi homolog, proliferation-associated (Drosophila)	chr1p34-p33	6.87158	0
1552326_a_at	CCDC11	NM_145020	Hs.132701	coiled-coil domain containing 11	chr18q21.1	6.84262	0
218872_at	TESC	NM_017899	Hs.525709	tescalcin	chr12q24.22	6.83525	0
225073_at	PPHLN1	NM_016488	Hs.444157	periphilin 1	chr12q12	6.81307	0
219226_at	CRKRS	NM_016507	Hs.416108	Cdc2-related kinase, arginine/serine-rich	chr17q12	6.80788	0
210283_x_at	PAIP1	BC005295	Hs.482038	poly(A) binding protein interacting protein 1	chr5p12	6.79088	0
241948_at	PIP5K1B	AI051290	Hs.534371	Family with sequence similarity 122A	chr9q21.11	6.74098	0
224747_at	UBE2Q2	AK000617	Hs.23033	ubiquitin-conjugating enzyme E2Q (putative) 2	chr15q24.2	6.70404	0
203945_at	ARG2	NM_001172	Hs.647583	arginase, type II	chr14q24.1-q24.3	6.6571	0
213940_s_at	FNBP1	AU145053	Hs.189409	formin binding protein 1	chr9q34	6.65685	0
231385_at	DPPA3	AI066520	Hs.131358	developmental pluripotency associated 3	chr12p13.31	6.6277	0
240313_at	DMRTB1	AI198850	Hs.131654	DMRT-like family B with proline-rich C-terminal, 1	chr1p32.3	6.62434	0
210092_at	MAGOH	AF067173	Hs.421576	mago-nashi homolog, proliferation-associated (Drosophila)	chr1p34-p33	6.49439	0
222619_at	ZNF281	AU150752	Hs.59757	zinc finger protein 281	chr1q32.1	6.48023	0
241368_at	Hs.131034	AI190693		lipid storage droplet protein 5	chr19p13.3	6.43937	0
214221_at	ALMS1	AI825212	Hs.184720	Alstrom syndrome 1	chr2p13	6.4123	0
231595_at	XLKD1	AI075905	Hs.439524	tRNA 5-methylaminomethyl-2-thiouridylate methyltransferase	chr22q13	6.38675	0
208398_s_at	TBPL1	NM_004865	Hs.486507	TBP-like 1	chr6q22.1-q22.3	6.38134	0
1557279_at	Hs.90221	CA389575	Hs.90221	EST from clone 27306, 5' end		6.35191	0
203287_at	LAD1	NM_005558	Hs.519035	ladinin 1	chr1q25.1-q32.3	6.32989	0
218486_at	KLF11	AA149594	Hs.12229	Kruppel-like factor 11	chr2p25	6.31506	0
218113_at	TMEM2	NM_013390	Hs.494146	transmembrane protein 2	chr9q13-q21	6.27731	0
204433_s_at	SPATA2	U28164	Hs.48513	spermatogenesis associated 2	chr20q13.1-q13.2	6.27515	0
219753_at	STAG3	NM_012447	Hs.592283	stromal antigen 3	chr7q22.1	6.26901	0
220980_s_at	ADPGK	NM_031284	Hs.513013	ADP-dependent glucokinase /// ADP-dependent glucokinase	chr15q24.1	6.24595	0
238093_at	LOC441476	AA778183	Hs.372640	Hypothetical gene supported by AK097565; BC033939	chr9q34.3	6.18755	0
232204_at	EBF	AF208502	Hs.308048	early B-cell factor 1	chr5q34	6.09344	0
219382_at	SERTAD3	NM_013368	Hs.515412	SERTA domain containing 3	chr19q13.2	6.05104	0
219578_s_at	CPEB1	NM_030594	Hs.547988	cytoplasmic polyadenylation element binding protein 1	chr15q25.2	6.03992	0
225998_at	GAB1	AK022142	Hs.80720	GRB2-associated binding protein 1	chr4q31.21	6.03772	0
204396_s_at	GRK5	NM_005308	Hs.524625	G protein-coupled receptor kinase 5	chr10q24-qter	6.0207	0
232981_s_at	AP1GBP1	AF090924	Hs.101480	AP1 gamma subunit binding protein 1	chr17q12	5.98077	0
202495_at	TBCC	NM_003192	Hs.75064	tubulin folding cofactor C	chr6pter-p12.1	5.96977	0
223779_at	MGC10981	BC004397		hypothetical protein MGC10981	chr4p16.1	5.96302	0
229198_at	USP35	AB037793	Hs.531249	ubiquitin specific peptidase 35	chr11q14.1	5.86857	0
227746_at	ELAVL1	BE047452	Hs.184492	ELAV (embryonic lethal, abnormal vision, Drosophila)-like 1 (Hu antigen R)	chr19p13.2	5.85727	0
213754_s_at	PAIP1	AW613203	Hs.482038	poly(A) binding protein interacting protein 1	chr5p12	5.85403	0
234192_s_at	GKAP1	AK026487	Hs.522255	G kinase anchoring protein 1	chr9q21.32	5.85225	0
205613_at	SYT17	NM_016524	Hs.258326	synaptotagmin XVII	chr16p12.3	5.83918	0
225613_at	MAST4	AI096389	Hs.595458	microtubule associated serine/threonine kinase family member 4	chr5q12.3	5.83896	0
206176_at	BMP6	NM_001718	Hs.285671	bone morphogenetic protein 6	chr6p24-p23	5.81556	0
217692_at	LOC388335	AW371924	Hs.462230	Similar to RIKEN cDNA A730055C05 gene	chr17p13.1	5.81287	0
218719_s_at	GINS3	NM_022770	Hs.47125	GINS complex subunit 3 (Psf3 homolog)	chr16q21	5.81021	0
228010_at	PPP2R2C	AI669212	Hs.479069	protein phosphatase 2 (formerly 2A), regulatory subunit B (PR 52), gamma isoform	chr4p16.1	5.74962	0
202203_s_at	AMFR	NM_001144	Hs.295137	autocrine motility factor receptor	chr16q21	5.73146	0
222657_s_at	UBE2W	AK024050	Hs.128841	ubiquitin-conjugating enzyme E2W (putative)	chr8q21.11	5.68065	0
1555653_at	HNRPA3P1	BC012090	Hs.516539	heterogeneous nuclear ribonucleoprotein A3	chr2q31.2	5.66156	0
217111_at	AMACR	AK022765	Hs.508343	alpha-methylacyl-CoA racemase	chr5p13.2-q11.1	5.63142	0
210033_s_at	SPAG6	AF079363	Hs.7444	sperm associated antigen 6	chr10p12.2	5.6279	0
244235_at	IVNS1ABP	AW273860	Hs.497183	influenza virus NS1A binding protein	chr1q25.1-q31.1	5.58121	0
205295_at	CKMT2	NM_001825	Hs.80691	creatine kinase, mitochondrial 2 (sarcomeric)	chr5q13.3	5.56986	0
222989_s_at	UBQLN1	NM_013438	Hs.9589	ubiquilin 1	chr9q22|9q21.2-q21.3	5.5648	0
208511_at	PTTG3	NM_021000	Hs.647156	pituitary tumor-transforming 3	chr8q13.1	5.46819	0
232048_at	FAM76B	BF214358	Hs.288304	family with sequence similarity 76, member B	chr11q21	5.43933	0
203502_at	BPGM	NM_001724	Hs.198365	2,3-bisphosphoglycerate mutase /// 2,3-bisphosphoglycerate mutase	chr7q31-q34	5.42911	0
219527_at	MOSC2	NM_017898	Hs.369042	MOCO sulphurase C-terminal domain containing 2	chr1q41	5.42269	0
223711_s_at	THYN1	AF182413	Hs.13645	thymocyte nuclear protein 1	chr11q25	5.40978	0
217547_x_at	ZNF675	BF308250	Hs.264345	zinc finger protein 675	chr19p12	5.31499	0
229721_x_at	DERL3	AI655697	Hs.593679	Der1-like domain family, member 3	chr22q11.23	5.30406	0
210840_s_at	IQGAP1	D29640	Hs.430551	IQ motif containing GTPase activating protein 1	chr15q26.1	5.29133	0
205338_s_at	DCT	NM_001922	Hs.301865	dopachrome tautomerase (dopachrome delta-isomerase, tyrosine-related protein 2)	chr13q32	5.26514	0
218360_at	RAB22A	NM_020673	Hs.529044	RAB22A, member RAS oncogene family	chr20q13.32	5.24039	0
213623_at	KIF3A	NM_007054	Hs.43670	kinesin family member 3A	chr5q31	5.22421	0
232422_at	RP11-151A6.2	BC001077	Hs.350868	hypothetical protein BC004360	chr13q32.3	5.18592	0
224326_s_at	PCGF6	AB047006	Hs.335808	polycomb group ring finger 6 /// polycomb group ring finger 6	chr10q24.33	5.18384	0
203710_at	ITPR1	NM_002222	Hs.567295	inositol 1,4,5-triphosphate receptor, type 1	chr3p26-p25	5.13618	0
205607_s_at	SCYL3	NM_020423	Hs.435560	SCY1-like 3 (S. cerevisiae)	chr1q24.2	5.12068	0
211297_s_at	CDK7	L20320	Hs.184298	cyclin-dependent kinase 7 (MO15 homolog, Xenopus laevis, cdk-activating kinase)	chr5q12.1	5.11185	0
216550_x_at	ANKRD12	X80821	Hs.464585	ankyrin repeat domain 12	chr18p11.22	5.06725	0
207576_x_at	OXT	NM_000915	Hs.113216	oxytocin, prepro- (neurophysin I)	chr20p13	5.0637	0
210603_at	MGC10646	BC004552	Hs.480055	hypothetical protein MGC10646	chr4q21.21	5.0559	0
230747_s_at	C18orf17	AA406435	Hs.128576	Chromosome 18 open reading frame 17	chr18q11.2	5.04348	0
218464_s_at	C17orf63	NM_018182	Hs.564533	chromosome 17 open reading frame 63	chr17q11.2	4.97849	0
227695_at	GLYATL1	AW024547	Hs.38085	glycine-N-acyltransferase-like 1	chr11q12.1	4.92014	0
202602_s_at	HTATSF1	NM_014500	Hs.204475	HIV-1 Tat specific factor 1	chrXq26.1-q27.2	4.88615	0
1555774_at	ZAR1	AY191416	Hs.276457	zygote arrest 1	chr4p11	4.88229	0
201697_s_at	DNMT1	NM_001379	Hs.202672	DNA (cytosine-5-)-methyltransferase 1	chr19p13.2	4.86777	0
40612_at	DOPEY1	AB029040	Hs.520246	dopey family member 1	chr6q15	4.86491	0
218905_at	INTS8	NM_017864	Hs.521693	integrator complex subunit 8	chr8q22.1	4.84724	0
211373_s_at	PSEN2	U34349	Hs.25363	presenilin 2 (Alzheimer disease 4)	chr1q31-q42	4.84557	0
233583_at	Hs.548777	AA608889	Hs.548777	Transcribed locus		4.82935	0
37549_g_at	PTHB1	U87408	Hs.372360	parathyroid hormone-responsive B1	chr7p14	4.81654	0
228351_at	HEATR1	AA149823	Hs.645442	HEAT repeat containing 1	chr1q43	4.7625	0
201768_s_at	ENTH	BC004467	Hs.644000	clathrin interactor 1	chr5q23.1-q33.3	4.72949	0
226843_s_at	PAPD5	AU146704	Hs.514342	PAP associated domain containing 5	chr16q12.1	4.69287	0
202181_at	KIAA0247	NM_014734	Hs.440025	KIAA0247	chr14q24.1	4.67172	0
209862_s_at	CEP57	BC001233	Hs.101014	centrosomal protein 57kDa	chr11q21	4.66491	0
225825_at	C20orf194	AL110249	Hs.516853	chromosome 20 open reading frame 194	chr20p13	4.66462	0
207753_at	ZNF304	NM_020657	Hs.287374	zinc finger protein 304	chr19q13.4	4.66184	0
200621_at	CSRP1	NM_004078	Hs.108080	cysteine and glycine-rich protein 1	chr1q32	4.64102	0
228149_at	FLJ31818	BF432926	Hs.489734	hypothetical protein FLJ31818	chr7q31.1	4.63318	0
203852_s_at	SMN1	NM_000344	Hs.535788	survival of motor neuron 1, telomeric /// survival of motor neuron 2, centromeric	chr5q13	4.63279	0
218414_s_at	NDE1	NM_017668	Hs.567518	nudE nuclear distribution gene E homolog 1 (A. nidulans)	chr16p13.11	4.55889	0
227687_at	HYLS1	AL523264	Hs.585071	hydrolethalus syndrome 1	chr11q24.2	4.51779	0
215210_s_at	DLST	S72422	Hs.525459	dihydrolipoamide S-succinyltransferase (E2 component of 2-oxo-glutarate complex) /// dihydrolipoamide S-succinyltransferase pseudogene (E2 component of 2-oxo-glutarate complex)	chr14q24.3 /// chr1p31	4.49285	0
210314_x_at	TNFSF13	AF114013	Hs.54673	tumor necrosis factor (ligand) superfamily, member 13 /// tumor necrosis factor (ligand) superfamily, member 12-member 13	chr17p13.1	4.49267	0
235579_at	AA679858	AA679858	Hs.210367	Splicing factor, arginine/serine-rich 2, interacting protein	chr12q13.11	4.46087	0
231255_at	AI970090	AI970090				4.39086	0
1553611_s_at	FLJ33790	NM_173583	Hs.292451	hypothetical protein FLJ33790	chr11q13.4	4.38297	0
242288_s_at	EMILIN2	AL552384	Hs.532815	elastin microfibril interfacer 2	chr18p11.3	4.3741	0
236651_at	KALRN	AI125425	Hs.8004	kalirin, RhoGEF kinase	chr3q21.1-q21.2	4.34886	0
206413_s_at	TCL1B	NM_004918	Hs.632346	T-cell leukemia/lymphoma 1B	chr14q32.1	4.3437	0
222132_s_at	MULK	AJ278150	Hs.647103	multiple substrate lipid kinase	chr7q34	4.33069	0
225270_at	NEO1	AL355708	Hs.388613	neogenin homolog 1 (chicken)	chr15q22.3-q23	4.31532	0
204180_s_at	ZBTB43	AI745225	Hs.591903	zinc finger and BTB domain containing 43	chr9p24.1-q22.33	4.26806	0
235169_at	FBXO27	AI354669	Hs.187461	F-box protein 27	chr19q13.2	4.26382	0
220363_s_at	ELMO2	NM_022086	Hs.210469	engulfment and cell motility 2	chr20q13	4.24093	0
225173_at	ARHGAP18	BE501862	Hs.486458	Rho GTPase activating protein 18	chr6q22.33	4.22254	0
207417_s_at	ZNF177	NM_003451		zinc finger protein 177	chr19p13.2	4.19156	0
202333_s_at	UBE2B	AA877765	Hs.644421	ubiquitin-conjugating enzyme E2B (RAD6 homolog)	chr5q23-q31	4.17979	0
223071_at	IER3IP1	AL136667	Hs.591060	immediate early response 3 interacting protein 1	chr18q12	4.17509	0
205934_at	PLCL1	NM_006226	Hs.153322	phospholipase C-like 1	chr2q33	4.16905	0
203318_s_at	ZNF148	NM_021964	Hs.591312	zinc finger protein 148	chr3q21	4.12044	0
209721_s_at	HOM-TES-103	BC002857	Hs.15243	hypothetical protein LOC25900	chr12p13.3	4.06541	0
212689_s_at	JMJD1A	AA524505	Hs.557425	jumonji domain containing 1A	chr2p11.2	4.01559	0
228223_at	ZSWIM3	AI659368	Hs.292135	zinc finger, SWIM-type containing 3	chr20q13.12	4.00971	0
200799_at	HSPA1A	NM_005345	Hs.520028	heat shock 70kDa protein 1A	chr6p21.3	4.00219	0
204327_s_at	ZNF202	N91520	Hs.112556	zinc finger protein 202	chr11q23.3	3.98862	0
225100_at	FBXO45	BF590021	Hs.518526	F-box protein 45	chr3q29	3.97608	0
212467_at	DNAJC13	AB014578	Hs.12707	DnaJ (Hsp40) homolog, subfamily C, member 13	chr3q22.1	3.94656	0
217892_s_at	LIMA1	NM_016357	Hs.525419	LIM domain and actin binding 1	chr12q13	3.93281	0
208994_s_at	PPIG	AI638762	Hs.470544	peptidylprolyl isomerase G (cyclophilin G)	chr2q31.1	3.88996	0
214754_at	MGC22014	AB007861	Hs.516107	hypothetical protein MGC22014	chr2p13.1	3.88069	0
211711_s_at	PTEN	BC005821	Hs.500466	phosphatase and tensin homolog (mutated in multiple advanced cancers 1) /// phosphatase and tensin homolog (mutated in multiple advanced cancers 1)	chr10q23.3	3.85936	0
205558_at	TRAF6	NM_004620	Hs.591983	TNF receptor-associated factor 6	chr11p12	3.85836	0
209500_x_at	TNFSF13	AF114012	Hs.54673	tumor necrosis factor (ligand) superfamily, member 13 /// tumor necrosis factor (ligand) superfamily, member 12-member 13	chr17p13.1	3.84693	0
222219_s_at	TLE6	AC007766	Hs.334507	transducin-like enhancer of split 6 (E(sp1) homolog, Drosophila)	chr19p13.3	3.84183	0
213848_at	Hs.595184	AI655015	Hs.595184	MRNA; cDNA DKFZp586F2224 (from clone DKFZp586F2224)		3.81946	0
202722_s_at	GFPT1	NM_002056	Hs.645286	glutamine-fructose-6-phosphate transaminase 1	chr2p13	3.80073	0
205322_s_at	MTF1	AW182367	Hs.471991	metal-regulatory transcription factor 1	chr1p33	3.77172	0
212050_at	WIRE	AK026913	Hs.421622	WAS/WASL interacting protein family, member 2	chr17q21.2	3.70915	0
222907_x_at	TMEM50B	BC000569	Hs.433668	transmembrane protein 50B	chr21q22.11	3.6952	0
204449_at	PDCL	NM_005388	Hs.271749	phosducin-like	chr9q12-q13	3.69278	0
58367_s_at	ZNF419	AA429615	Hs.125829	zinc finger protein 419	chr19q13.43	3.68021	0
218355_at	KIF4A	NM_012310	Hs.648326	kinesin family member 4A	chrXq13.1	3.6523	0
225161_at	GFM1	AI659020	Hs.518355	G elongation factor, mitochondrial 1	chr3q25.1-q26.2	3.58162	0
1554661_s_at	C1orf71	BC036200	Hs.368353	chromosome 1 open reading frame 71	chr1q44	3.57043	0
201602_s_at	PPP1R12A	BE737620	Hs.49582	protein phosphatase 1, regulatory (inhibitor) subunit 12A	chr12q15-q21	3.55176	0
209456_s_at	FBXW11	AB033281	Hs.484138	F-box and WD-40 domain protein 11	chr5q35.1	3.54174	0
208153_s_at	FAT2	NM_001447	Hs.591255	FAT tumor suppressor homolog 2 (Drosophila) /// FAT tumor suppressor homolog 2 (Drosophila)	chr5q32-q33	3.52074	0
1570042_a_at	ADAM9	BC027996	Hs.591852	ADAM metallopeptidase domain 9 (meltrin gamma)	chr8p11.23	3.52003	0
217985_s_at	BAZ1A	AA102574	Hs.509140	bromodomain adjacent to zinc finger domain, 1A	chr14q12-q13	3.51022	0
222581_at	XPR1	AF089744	Hs.227656	xenotropic and polytropic retrovirus receptor	chr1q25.1	3.50551	0
34697_at	LRP6	AF074264	Hs.584775	low density lipoprotein receptor-related protein 6	chr12p11-p13	3.4979	0
215718_s_at	PHF3	AI949220	Hs.348921	PHD finger protein 3	chr6q12	3.49405	0
217864_s_at	PIAS1	NM_016166	Hs.162458	protein inhibitor of activated STAT, 1	chr15q	3.43982	0
218401_s_at	ZNF281	NM_012482	Hs.59757	zinc finger protein 281	chr1q32.1	3.42213	0
222931_s_at	THNSL1	AI809864	Hs.645274	threonine synthase-like 1 (bacterial)	chr10p12.1	3.41169	0
64883_at	MOSPD2	AI744083	Hs.190043	motile sperm domain containing 2	chrXp22.2	3.40352	0
202679_at	NPC1	NM_000271	Hs.464779	Niemann-Pick disease, type C1	chr18q11-q12	3.36784	0
220166_at	CNNM1	NM_020348	Hs.274579	cyclin M1	chr10q24.2	3.31936	0
200976_s_at	TAX1BP1	NM_006024	Hs.34576	Tax1 (human T-cell leukemia virus type I) binding protein 1	chr7p15	3.30498	0
224810_s_at	ANKRD13	AL569476	Hs.528703	ankyrin repeat domain 13A	chr12q24.11	3.27109	0
225649_s_at	STK35	AA001414	Hs.100057	serine/threonine kinase 35	chr20p13	3.2087	0
223511_at	C1orf124	AL512744	Hs.554892	chromosome 1 open reading frame 124	chr1q42.12-q43	3.19582	0
228000_at	ADC	BE676484	Hs.101807	arginine decarboxylase		3.18621	0
201202_at	PCNA	NM_002592	Hs.147433	proliferating cell nuclear antigen	chr20pter-p12	3.14558	0
64408_s_at	CALML4	AW025529	Hs.584921	calmodulin-like 4	chr15q23	3.14131	0
229987_at	USP12	BF513240	Hs.42400	Ubiquitin specific peptidase 12	chr13q12.13	3.10869	0
218470_at	YARS2	NM_015936	Hs.505231	tyrosyl-tRNA synthetase 2 (mitochondrial)	chr12p11.21	3.10223	0
1564414_a_at	PNLDC1	AK093139	Hs.349077	poly(A)-specific ribonuclease (PARN)-like domain containing 1	chr6q25.3	3.08392	0
219027_s_at	MYO9A	NM_006901	Hs.546268	myosin IXA	chr15q22-q23	3.06437	0
217986_s_at	BAZ1A	NM_013448	Hs.509140	bromodomain adjacent to zinc finger domain, 1A	chr14q12-q13	3.02672	0
208079_s_at	AURKA	NM_003158	Hs.250822	aurora kinase A	chr20q13.2-q13.3	3.02023	0
204881_s_at	UGCG	NM_003358	Hs.304249	UDP-glucose ceramide glucosyltransferase	chr9q31	2.93817	0
208993_s_at	PPIG	AW340788	Hs.470544	peptidylprolyl isomerase G (cyclophilin G)	chr2q31.1	2.92187	0
223014_at	UBE2R2	BC004862	Hs.11184	ubiquitin-conjugating enzyme E2R 2	chr9p13.3	2.91617	0
244475_at	LOC646951	AW296024	Hs.444293	Similar to CG14142-PA	chr3q25.1	2.87167	0
219826_at	ZNF419	NM_024691	Hs.125829	zinc finger protein 419	chr19q13.43	2.80489	0
225309_at	PHF5A	AL008582	Hs.474980	PHD finger protein 5A	chr22q13.2	2.80102	0
204097_s_at	RBMX2	AF078865	Hs.61184	RNA binding motif protein, X-linked 2	chrXq25	2.70915	0
201024_x_at	EIF5B	BG261322	Hs.158688	eukaryotic translation initiation factor 5B	chr2p11.1-q11.1	2.70797	0
222834_s_at	GNG12	N32508	Hs.651236	guanine nucleotide binding protein (G protein), gamma 12	chr1p31.3	2.69657	0
204101_at	MTM1	NM_000252	Hs.434285	myotubularin 1	chrXq28	2.64067	0
227204_at	PARD6G	AI817448	Hs.352602	par-6 partitioning defective 6 homolog gamma (C. elegans)	chr18q23	2.58977	0
228774_at	CEP78	AW268594	Hs.374421	centrosomal protein 78kDa	chr9q21.2	2.5549	0
218617_at	TRIT1	NM_017646	Hs.356554	tRNA isopentenyltransferase 1	chr1p35.3-p34.1	2.32159	0

## Sheet: D3 embryo and hESC signature
Probesets	Gene Name	GenBank	UniGene ID	Gene Title	Chromosomal Location	Fold change vs TE	FDR (%)
209278_s_at	TFPI2	L27624	Hs.438231	tissue factor pathway inhibitor 2	chr7q22	81.468	0
210180_s_at	SFRS10	U87836	Hs.533122	splicing factor, arginine/serine-rich 10 (transformer 2 homolog, Drosophila)	chr3q26.2-q27	77.1549	0
212154_at	SDC2	AI380298	Hs.1501	syndecan 2 (heparan sulfate proteoglycan 1, cell surface-associated, fibroglycan)	chr8q22-q23	55.9593	0
238021_s_at	LOC643911	AA954994	Hs.237396	hypothetical LOC643911 /// hypothetical protein LOC650242	chr16q12.2	52.0016	0
205031_at	EFNB3	NM_001406	Hs.26988	ephrin-B3	chr17p13.1-p11.2	41.2872	0
206348_s_at	PDK3	NM_005391	Hs.403937	pyruvate dehydrogenase kinase, isozyme 3	chrXp22.11	35.6187	0
205051_s_at	KIT	NM_000222	Hs.479754	v-kit Hardy-Zuckerman 4 feline sarcoma viral oncogene homolog	chr4q11-q12	34.878	0
218929_at	CARF	NM_017632	Hs.644077	CDKN2A interacting protein	chr4q35.1	31.6541	0
228875_at	C6orf189	AI540210	Hs.126712	chromosome 6 open reading frame 189	chr6q22.2	28.9832	0
229638_at	IRX3	AI681917	Hs.499205	iroquois homeobox protein 3	chr16q12.2	27.5392	0
204285_s_at	PMAIP1	AI857639	Hs.96	phorbol-12-myristate-13-acetate-induced protein 1	chr18q21.32	24.444	0
214446_at	ELL2	NM_012081	Hs.592742	elongation factor, RNA polymerase II, 2	chr5q15	24.3123	0
238022_at	LOC643911	AA954994	Hs.237396	hypothetical LOC643911 /// hypothetical protein LOC650242	chr16q12.2	24.265	0
226254_s_at	KIAA1430	AI912523	Hs.535734	KIAA1430	chr4q35.1	23.9919	0
222815_at	RNF12	BE966018	Hs.550150	ring finger protein 12	chrXq13-q21	23.3808	0
201311_s_at	SH3BGRL	AL515318	Hs.108029	SH3 domain binding glutamic acid-rich protein like	chrXq13.3	21.5424	0
1564155_x_at	BC041466	BC041466				20.6532	0
241353_s_at	LOC402617	AW471181	Hs.131743	KIAA0773 gene product	chr7q34	20.3218	0
220184_at	NANOG	NM_024865	Hs.504647	Nanog homeobox	chr12p13.31	20.1127	0
235983_at	ALS2CR2	AI360167	Hs.643578	Amyotrophic lateral sclerosis 2 (juvenile) chromosome region, candidate 2	chr2q33-q34	17.7633	0
241482_at	EPHA1	AA854756	Hs.89839	EPH receptor A1	chr7q34	17.1354	0
201313_at	ENO2	NM_001975	Hs.511915	enolase 2 (gamma, neuronal)	chr12p13	16.5231	0
204286_s_at	PMAIP1	NM_021127	Hs.96	phorbol-12-myristate-13-acetate-induced protein 1	chr18q21.32	16.4517	0
201539_s_at	FHL1	U29538	Hs.435369	four and a half LIM domains 1	chrXq26	16.3072	0
212176_at	C6orf111	AA902326	Hs.520287	chromosome 6 open reading frame 111	chr6q16.3	15.9772	0
212840_at	UBXD7	BG339560	Hs.518524	UBX domain containing 7	chr3q29	15.3081	0
202236_s_at	SLC16A1	NM_003051	Hs.75231	solute carrier family 16, member 1 (monocarboxylic acid transporter 1)	chr1p12	15.2147	0
202729_s_at	LTBP1	NM_000627	Hs.49787	latent transforming growth factor beta binding protein 1	chr2p22-p21	14.8218	0
221957_at	PDK3	BF939522	Hs.403937	pyruvate dehydrogenase kinase, isozyme 3	chrXp22.11	14.5385	0
220536_at	C14orf115	NM_018228	Hs.578167	chromosome 14 open reading frame 115	chr14q24.3	14.4699	0
205150_s_at	KIAA0644	AV724192	Hs.21572	KIAA0644 gene product	chr7p15.1	13.8942	0
201742_x_at	SFRS1	NM_006924	Hs.68714	splicing factor, arginine/serine-rich 1 (splicing factor 2, alternate splicing factor)	chr17q21.3-q22	13.8682	0
218875_s_at	FBXO5	NM_012177	Hs.645478	F-box protein 5	chr6q25-q26	12.7827	0
226370_at	KLHL15	BG149487	Hs.495854	kelch-like 15 (Drosophila)	chrXp22.1-p21	12.7783	0
206552_s_at	TAC1	NM_003182	Hs.2563	tachykinin, precursor 1 (substance K, substance P, neurokinin 1, neurokinin 2, neuromedin L, neurokinin alpha, neuropeptide K, neuropeptide gamma)	chr7q21-q22	12.7393	0
219083_at	SHQ1	NM_018130	Hs.606584	SHQ1 homolog (S. cerevisiae)	chr3p13	11.6209	0
211538_s_at	HSPA2	U56725	Hs.432648	heat shock 70kDa protein 2	chr14q24.1	11.6119	0
234863_x_at	FBXO5	AK026197	Hs.645478	F-box protein 5	chr6q25-q26	11.1533	0
242408_at	STYX	AW968935	Hs.364980	serine/threonine/tyrosine interacting protein /// similar to serine/threonine/tyrosine interacting protein		11.1175	0
219603_s_at	ZNF226	NM_015919	Hs.145956	zinc finger protein 226	chr19q13.2	10.8584	0
227468_at	CPT1C	AL565745	Hs.112195	carnitine palmitoyltransferase 1C	chr19q13.33	10.744	0
209814_at	ZNF330	BC004421	Hs.120766	zinc finger protein 330	chr4q31.1-q31.2	10.7404	0
203705_s_at	FZD7	AI333651	Hs.173859	frizzled homolog 7 (Drosophila)	chr2q33	10.3947	0
223960_s_at	C16orf5	AF195661	Hs.572399	chromosome 16 open reading frame 5	chr16p13.3	10.3853	0
37986_at	EPOR	M60459	Hs.631624	erythropoietin receptor	chr19p13.3-p13.2	10.2665	0
205830_at	CLGN	NM_004362	Hs.86368	calmegin	chr4q28.3-q31.1	10.2572	0
201243_s_at	ATP1B1	NM_001677	Hs.291196	ATPase, Na+/K+ transporting, beta 1 polypeptide	chr1q24	10.1803	0
210127_at	RAB6B	BC002510		RAB6B, member RAS oncogene family	chr3q22.1	10.0443	0
213479_at	NPTX2	U26662	Hs.3281	neuronal pentraxin II	chr7q21.3-q22.1	9.9452	0
205642_at	CEP110	NM_007018	Hs.648178	centrosomal protein 110kDa	chr9q33-q34	9.70753	0
217767_at	C3	NM_000064		similar to Complement C3 precursor		9.64547	0
202324_s_at	ACBD3	NM_022735	Hs.520207	acyl-Coenzyme A binding domain containing 3	chr1q42.12	8.94187	0
209034_at	PNRC1	AF279899	Hs.75969	proline-rich nuclear receptor coactivator 1	chr6q15	8.55415	0
219213_at	JAM2	NM_021219	Hs.517227	junctional adhesion molecule 2	chr21q21.2	8.42073	0
204798_at	MYB	NM_005375	Hs.531941	v-myb myeloblastosis viral oncogene homolog (avian)	chr6q22-q23	8.34044	0
226832_at	RNF168	BF978778	Hs.250648 /// Hs.651165	Ring finger protein 168 /// Hypothetical protein LOC727900	chr3q29	8.25126	0
218604_at	LEMD3	NM_014319	Hs.505905	LEM domain containing 3	chr12q14	8.00568	0
213313_at	RABGAP1	AI922519	Hs.271341	RAB GTPase activating protein 1	chr9q33.2	7.66976	0
212859_x_at	MT1E	BF217861	Hs.534330	metallothionein 1E (functional)	chr16q13	7.6663	0
224502_s_at	KIAA1191	BC006316	Hs.519783	KIAA1191 /// KIAA1191	chr5q35.2	7.39826	0
214700_x_at	RIF1	AK000323	Hs.536537	RAP1 interacting factor homolog (yeast)	chr2q23.3	7.38273	0
218878_s_at	SIRT1	NM_012238	Hs.369779	sirtuin (silent mating type information regulation 2 homolog) 1 (S. cerevisiae)	chr10q21.3	7.31754	0
225507_at	C6orf111	BF591408	Hs.520287	chromosome 6 open reading frame 111	chr6q16.3	7.2829	0
36030_at	HOM-TES-103	AL080214	Hs.15243	hypothetical protein LOC25900	chr12p13.3	7.19672	0
213338_at	RIS1	BF062629	Hs.35861	transmembrane protein 158	chr3p21.3	7.12511	0
223160_s_at	KIAA2010	AK024297	Hs.533887	SMEK homolog 1, suppressor of mek1 (Dictyostelium)	chr14q32.12	6.93801	0
201023_at	TAF7	NM_005642	Hs.438838	TAF7 RNA polymerase II, TATA box binding protein (TBP)-associated factor, 55kDa	chr5q31	6.82485	0
200673_at	LAPTM4A	NM_014713	Hs.467807	lysosomal-associated protein transmembrane 4 alpha	chr2p24.1	6.76307	0
213026_at	ATG12	BE965998	Hs.264482	ATG12 autophagy related 12 homolog (S. cerevisiae)	chr5q21-q22	6.56941	0
212271_at	MAPK1	AA195999	Hs.431850	mitogen-activated protein kinase 1	chr22q11.2|22q11.21	6.54633	0
213272_s_at	LOC57146	AF070596	Hs.258212	transmembrane protein 159	chr16p12	6.44953	0
226479_at	KBTBD6	AL359577	Hs.534040	kelch repeat and BTB (POZ) domain containing 6	chr13q14.11	6.3768	0
214659_x_at	YLPM1	AC007956	Hs.531111	YLP motif containing 1	chr14q24.3	6.37565	0
221620_s_at	MGC4825	AF061264	Hs.460141	family with sequence similarity 121B /// NODAL modulator 3	chrXp22.11 /// chr16p13	6.28825	0
203849_s_at	KIF1A	BG473130	Hs.516802	kinesin family member 1A	chr2q37.3	6.16791	0
219439_at	C1GALT1	NM_020156	Hs.592180	core 1 synthase, glycoprotein-N-acetylgalactosamine 3-beta-galactosyltransferase, 1	chr7p14-p13	6.11239	0
239457_at	ATP8B3	AA905217	Hs.306212	ATPase, Class I, type 8B, member 3	chr19p13.3	6.1021	0
205794_s_at	NOVA1	NM_002515	Hs.31588	neuro-oncological ventral antigen 1	chr14q	5.86834	0
204641_at	NEK2	NM_002497	Hs.153704	NIMA (never in mitosis gene a)-related kinase 2	chr1q32.2-q41	5.50483	0
202724_s_at	FOXO1A	NM_002015	Hs.370666	forkhead box O1A (rhabdomyosarcoma)	chr13q14.1	5.49027	0
202097_at	NUP153	NM_005124	Hs.633334	nucleoporin 153kDa	chr6p22.3	5.40084	0
226099_at	ELL2	AI924426	Hs.592742	elongation factor, RNA polymerase II, 2	chr5q15	5.32966	0
233873_x_at	PAPD1	AL122121	Hs.173946	PAP associated domain containing 1	chr10p11.23	5.3265	0
218953_s_at	MGC3265	NM_024028	Hs.644397	prenylcysteine oxidase 1 like	chr5q33.1	5.28653	0
205347_s_at	TMSL8	NM_021992	Hs.56145	thymosin-like 8	chrXq21.33-q22.3	5.27579	0
218224_at	PNMA1	NM_006029	Hs.194709	paraneoplastic antigen MA1	chr14q24.3	5.14341	0
202658_at	PEX11B	NM_003846	Hs.504284	peroxisomal biogenesis factor 11B	chr1q21.1	4.96716	0
201060_x_at	STOM	AI537887	Hs.253903	stomatin	chr9q34.1	4.90051	0
220044_x_at	CROP	NM_016424	Hs.130293	cisplatin resistance-associated overexpressed protein	chr17q21.33	4.8885	0
218932_at	C1orf181	NM_017953	Hs.5111	chromosome 1 open reading frame 181	chr1p22.3	4.88365	0
221699_s_at	DDX50	AF334103	Hs.522984	DEAD (Asp-Glu-Ala-Asp) box polypeptide 50 /// DEAD (Asp-Glu-Ala-Asp) box polypeptide 50	chr10q21.3	4.85442	0
226720_at	MST101	AI686303	Hs.643491	MSTP101	chr5q33.3	4.84533	0
225470_at	NUP35	AL529634	Hs.180591	nucleoporin 35kDa	chr2q32.1	4.80176	0
226482_s_at	F11R	AI814545	Hs.517293	F11 receptor	chr1q21.2-q21.3	4.76664	0
225493_at	LOC144438	AI052701	Hs.92308	hypothetical protein LOC144438	chr12q13.12	4.76102	0
244103_at	C1orf55	AW963092	Hs.520192	chromosome 1 open reading frame 55	chr1q42.12	4.73088	0
218067_s_at	FLJ10154	NM_018011	Hs.508644	hypothetical protein FLJ10154	chr13q33.3	4.54588	0
217915_s_at	C15orf15	NM_016304	Hs.274772	chromosome 15 open reading frame 15	chr15q21	4.39516	0
208811_s_at	DNAJB6	AF080569	Hs.490745	DnaJ (Hsp40) homolog, subfamily B, member 6	chr7q36.3	4.38844	0
218601_at	URG4	NM_017920	Hs.284286	up-regulated gene 4	chr7p13	4.30056	0
243529_at	37316	BE542381	Hs.116602	methionine-tRNA synthetase 2 (mitochondrial)	chr2q33.1	4.11928	0
222857_s_at	KCNMB4	AF160967	Hs.525529	potassium large conductance calcium-activated channel, subfamily M, beta member 4	chr12q	4.11311	0
201918_at	SLC25A36	AI927944	Hs.144130	Solute carrier family 25, member 36	chr3q23	4.11225	0
203138_at	HAT1	NM_003642	Hs.632532	histone acetyltransferase 1	chr2q31.2-q33.1	4.02687	0
228782_at	SCGB3A2	BG540454	Hs.483765	secretoglobin, family 3A, member 2	chr5q32	3.91043	0
228144_at	ZNF300	N49841	Hs.134885	zinc finger protein 300	chr5q33.1	3.82025	0
202251_at	PRPF3	NM_004698	Hs.11776	PRP3 pre-mRNA processing factor 3 homolog (S. cerevisiae)	chr1q21.1	3.81843	0
203513_at	KIAA1840	NM_025137	Hs.584976	KIAA1840	chr15q14	3.74396	0
203322_at	KIAA0863	AU145934	Hs.131915	zinc finger protein 508	chr18q23	3.62791	0
201100_s_at	USP9X	NM_004652	Hs.77578	ubiquitin specific peptidase 9, X-linked	chrXp11.4	3.5693	0
207571_x_at	C1orf38	NM_004848	Hs.10649	chromosome 1 open reading frame 38	chr1p35.3	3.46836	0
216843_x_at	PMS2L1	U38964	Hs.634244	postmeiotic segregation increased 2-like 1 /// similar to postmeiotic segregation increased 2-like 2	chr7q22.1	3.1876	0
202777_at	SHOC2	NM_007373	Hs.104315	soc-2 suppressor of clear homolog (C. elegans)	chr10q25	3.15049	0
225692_at	CAMTA1	AV756867	Hs.397705	calmodulin binding transcription activator 1	chr1p36.31-p36.23	3.07415	0
220099_s_at	LUC7L2	NM_016007	Hs.370475	LUC7-like 2 (S. cerevisiae)	chr7q34	3.01232	0
203519_s_at	UPF2	NM_015542	Hs.370689	UPF2 regulator of nonsense transcripts homolog (yeast)	chr10p14-p13	2.99589	0
221564_at	PRMT2	AL570294	Hs.154163	protein arginine methyltransferase 2	chr21q22.3	2.98833	0
221613_s_at	ZA20D3	AL136598	Hs.306329	zinc finger, AN1-type domain 6	chr15q25.1	2.98245	0
227313_at	MGC40499	AI870866	Hs.632293	PRotein Associated with Tlr4	chr7q22.1	2.86022	0
201833_at	HDAC2	NM_001527	Hs.3352	histone deacetylase 2	chr6q21	2.85689	0
210707_x_at	PMS2L11	U38980		postmeiotic segregation increased 2-like 11	chr7q11.23	2.79622	0
217739_s_at	PBEF1	NM_005746	Hs.489615	pre-B-cell colony enhancing factor 1	chr7q22.2	2.29148	0
225878_at	KIF1B	AL135264	Hs.97858	Kinesin family member 1B	chr1p36.2	2.21504	0
208724_s_at	RAB1A	BC000905	Hs.310645	RAB1A, member RAS oncogene family	chr2p14	2.12623	0

## Sheet: TE and MII oocyte signature
Probesets	Gene Name	GenBank	UniGene ID	Gene Title	Chromosomal Location	Fold Change vs D3 embryo	FDR (%)
205710_at	LRP2	NM_004525	Hs.470538	low density lipoprotein-related protein 2	chr2q24-q31	78.4826	0
226137_at	Hs.569686	AI288759	Hs.569686	MRNA; cDNA DKFZp566M0947 (from clone DKFZp566M0947)		14.1327	0
210319_x_at	MSX2	D89377	Hs.89404	msh homeobox 2	chr5q34-q35	13.0923	0
209121_x_at	NR2F2	M64497	Hs.651199	nuclear receptor subfamily 2, group F, member 2	chr15q26	11.7219	0
243907_at	Hs.171965	AW117383	Hs.171965	Transcribed locus		9.15502	0
211026_s_at	MGLL	BC006230	Hs.277035	monoglyceride lipase /// monoglyceride lipase	chr3q21.3	8.98278	0
201700_at	CCND3	NM_001760	Hs.534307	cyclin D3	chr6p21	8.12427	0
226206_at	MAFK	BG231691	Hs.520612	v-maf musculoaponeurotic fibrosarcoma oncogene homolog K (avian)	chr7p22.3	7.50256	0
244391_at	TSEN2	BE858588	Hs.335550	tRNA splicing endonuclease 2 homolog (S. cerevisiae)	chr3p25.1	7.22483	0
200919_at	PHC2	NM_004427	Hs.524271	polyhomeotic homolog 2 (Drosophila)	chr1p34.3	6.93596	0
239459_s_at	CYP19A1	BF988443	Hs.511367	Cytochrome P450, family 19, subfamily A, polypeptide 1	chr15q21.1	6.43745	0.501274
221690_s_at	NALP2	AF298547	Hs.369279	NLR family, pyrin domain containing 2	chr19q13.42	5.27448	0
244661_at	AA946876	AA946876				5.09079	0.501274
1565454_at	RP11-167P23.2	AJ318895	Hs.381355	XAGE-4 protein /// X antigen family, member 3	chrXp11.21 /// chrXp11.22-p11.21	4.94221	0
229835_s_at	Hs.592619	AA004210	Hs.177530	ATP synthase, H+ transporting, mitochondrial F1 complex, epsilon subunit	chr20q13.32	4.91408	0
235451_at	SMAD5	AI439752	Hs.167700	SMAD family member 5	chr5q31	4.73327	0
235252_at	KSR1	AI090141	Hs.133534	Kinase suppressor of ras 1	chr17q11.1	4.61597	0
1552532_a_at	ATP6V1C2	NM_144583	Hs.580464	ATPase, H+ transporting, lysosomal 42kDa, V1 subunit C2		4.56961	0
226026_at	DIRC2	AI147467	Hs.477346	disrupted in renal carcinoma 2	chr3q21.1	4.4512	0
227450_at	C12orf46	AI051248	Hs.162143	chromosome 12 open reading frame 46	chr12p12.3	4.35493	0
219622_at	RAB20	NM_017817	Hs.508720	RAB20, member RAS oncogene family	chr13q34	4.13034	0
209061_at	NCOA3	AI761748	Hs.651211	nuclear receptor coactivator 3	chr20q12	3.92572	0
204588_s_at	SLC7A7	NM_003982	Hs.513147	solute carrier family 7 (cationic amino acid transporter, y+ system), member 7	chr14q11.2	3.80486	0
209863_s_at	TP73L	AF091627	Hs.137569	tumor protein p73-like	chr3q28	3.68687	0
212676_at	Hs.113577	AW293356	Hs.113577	neurofibromin 1 (neurofibromatosis, von Recklinghausen disease, Watson disease)	chr17q11.2	3.53207	0
213052_at	PRKAR2A	BF246917	Hs.631923	Protein kinase, cAMP-dependent, regulatory, type II, alpha	chr3p21.3-p21.2	3.27994	0
215994_x_at	KIAA0676	AK001196	Hs.155829	TBC1 domain family, member 9B (with GRAM domain)	chr5q35.3	3.27051	0.501274
212237_at	ASXL1	N64780	Hs.374043	additional sex combs like 1 (Drosophila)	chr20q11.1	3.1976	0.501274
218205_s_at	MKNK2	NM_017572	Hs.515032	MAP kinase interacting serine/threonine kinase 2	chr19p13.3	3.10905	0
234653_at	Hs.306842	AK026387	Hs.306842	Similar to NACHT-, LRR- and PYD-containing protein 2 (PYRIN-containing APAF1-like protein 2) (Nucleotide-binding site protein 1)		2.83308	0.501274
205633_s_at	ALAS1	NM_000688	Hs.476308	aminolevulinate, delta-, synthase 1	chr3p21.1	2.60496	0.501274
223007_s_at	C9orf5	AA495988	Hs.308074	chromosome 9 open reading frame 5	chr9q31	2.53617	0.501274
219639_x_at	PARP6	NM_020213	Hs.270244	poly (ADP-ribose) polymerase family, member 6	chr15q23	2.52687	0
221235_s_at	LOC644617	NM_030825	Hs.592796	Hypothetical LOC644617 /// Hypothetical LOC644617	chr2q12.1	2.48535	0
206940_s_at	POU4F1	NM_006237	Hs.493062	POU domain, class 4, transcription factor 1	chr13q31.1	2.29503	0.501274
202844_s_at	RALBP1	AW025261	Hs.528993	ralA binding protein 1	chr18p11.3	2.09447	0.501274

## Sheet: TE and hESC signature
Probesets	Gene Name	GenBank	UniGene ID	Gene Title	Chromosomal Location	Fold Change vs D3 embryo	FDR (%)
205980_s_at	ARHGAP8	NM_015366		Rho GTPase activating protein 8 /// PRR5-ARHGAP8 fusion	chr22q13.31 /// chr22q13	514.466	0
218237_s_at	SLC38A1	NM_030674	Hs.533770	solute carrier family 38, member 1	chr12q13.11	469.309	0
201596_x_at	KRT18	NM_000224	Hs.406013	keratin 18	chr12q13	445.383	0
227048_at	LAMA1	AI990816	Hs.270364	laminin, alpha 1	chr18p11.31	371.696	0
34260_at	KIAA0683	AB014583	Hs.271044	TEL2, telomere maintenance 2, homolog (S. cerevisiae)	chr16p13.3	360.922	0
223168_at	RHOU	AL096776	Hs.647774	ras homolog gene family, member U	chr1q42.11-q42.3	309.884	0
212203_x_at	IFITM3	BF338947	Hs.374650	interferon induced transmembrane protein 3 (1-8U)	chr11p15.5	278.896	0
242705_x_at	Hs.592928	AI188104	Hs.592928	Full length insert cDNA clone YT86E01		276.787	0
201650_at	KRT19	NM_002276		keratin 19	chr17q21.2	260.195	0
224646_x_at	H19	BF569051	Hs.533566	H19, imprinted maternally expressed untranslated mRNA	chr11p15.5	207.623	0
221538_s_at	PLXNA1	AL136663	Hs.432329	plexin A1	chr3q21.3	203.545	0
217853_at	TNS3	NM_022748	Hs.520814	tensin 3	chr7p12.3	194.112	0
209771_x_at	CD24	AA761181	Hs.644105	CD24 molecule	chr6q21	193.788	0
216379_x_at	CD24	AK000168	Hs.644105	CD24 molecule	chr6q21	179.727	0
266_s_at	CD24	L33930	Hs.644105	CD24 molecule	chr6q21	155.58	0
224579_at	Hs.592612	BF247552	Hs.533770	solute carrier family 38, member 1	chr12q13.11	146.555	0
212444_at	Hs.632997	AA156240	Hs.632997	CDNA clone IMAGE:6025865		134.575	0
204121_at	GADD45G	NM_006705	Hs.9701	growth arrest and DNA-damage-inducible, gamma	chr9q22.1-q22.2	125.099	0
224997_x_at	H19	AL575306	Hs.533566	H19, imprinted maternally expressed untranslated mRNA	chr11p15.5	118.985	0
230972_at	ANKRD9	AW194999	Hs.432945	ankyrin repeat domain 9	chr14q32.31	116.301	0.501274
202286_s_at	TACSTD2	J04152	Hs.23582	tumor-associated calcium signal transducer 2	chr1p32-p31	109.268	0
218571_s_at	CHMP4A	NM_014169	Hs.279761	chromatin modifying protein 4A	chr14q12	108.236	0
213050_at	COBL	AA594937	Hs.99141	cordon-bleu homolog (mouse)	chr7p12.1	96.7053	0
209262_s_at	NR2F6	BC002669	Hs.466148	nuclear receptor subfamily 2, group F, member 6	chr19p13.1	91.0126	0
203438_at	STC2	AI435828	Hs.233160	stanniocalcin 2	chr5q35.2	89.7586	0
214285_at	FABP3	AI041520	Hs.584756	fatty acid binding protein 3, muscle and heart (mammary-derived growth inhibitor)	chr1p33-p32	89.4641	0
209369_at	ANXA3	M63310	Hs.480042	annexin A3	chr4q13-q22	89.4399	0
209921_at	SLC7A11	AB040875	Hs.390594	solute carrier family 7, (cationic amino acid transporter, y+ system) member 11	chr4q28-q32	87.0916	0
228949_at	GPR177	AL534095	Hs.647659	G protein-coupled receptor 177	chr1p31.3	84.4502	0
202007_at	NID1	BF940043	Hs.356624	nidogen 1	chr1q43	84.1438	0
209513_s_at	HSDL2	BC004331	Hs.59486	hydroxysteroid dehydrogenase like 2	chr9q32	82.8434	0
217764_s_at	RAB31	AF183421	Hs.99528	RAB31, member RAS oncogene family	chr18p11.3	77.4288	0
225516_at	SLC7A2	AA876372	Hs.448520	solute carrier family 7 (cationic amino acid transporter, y+ system), member 2	chr8p22-p21.3	76.6278	0
200832_s_at	SCD	AB032261	Hs.558396	stearoyl-CoA desaturase (delta-9-desaturase)	chr10q23-q24	76.1603	0
202418_at	YIF1A	NM_020470	Hs.446445	Yip1 interacting factor homolog A (S. cerevisiae)	chr11q13	74.38	0
200872_at	S100A10	NM_002966	Hs.143873	S100 calcium binding protein A10	chr1q21	74.3108	0
202737_s_at	LSM4	NM_012321	Hs.515255	LSM4 homolog, U6 small nuclear RNA associated (S. cerevisiae)	chr19p13.11	71.4429	0
226604_at	TMTC3	AA418403	Hs.331268	transmembrane and tetratricopeptide repeat containing 3	chr12q21.32	70.8168	0
203743_s_at	TDG	NM_003211	Hs.584809	thymine-DNA glycosylase	chr12q24.1	69.0051	0
219010_at	C1orf106	NM_018265	Hs.518997	chromosome 1 open reading frame 106	chr1q32.1	68.9135	0
225021_at	ZNF532	AA861416	Hs.529023	zinc finger protein 532	chr18q21.32	68.6735	0
205524_s_at	HAPLN1	NM_001884	Hs.591758	hyaluronan and proteoglycan link protein 1	chr5q14.3	68.3753	0
206548_at	FLJ23556	NM_024880		hypothetical protein FLJ23556	chr10q26.11	65.5939	0
202800_at	SLC1A3	NM_004172	Hs.481918	solute carrier family 1 (glial high affinity glutamate transporter), member 3	chr5p13	65.0248	0
229699_at	Hs.61558	AW237752	Hs.61558	CDNA FLJ45384 fis, clone BRHIP3021987		64.7382	0
203219_s_at	APRT	NM_000485	Hs.28914	adenine phosphoribosyltransferase	chr16q24	63.9384	0
225078_at	EMP2	AV686514	Hs.531561	epithelial membrane protein 2	chr16p13.2	63.8916	0
218180_s_at	EPS8L2	NM_022772	Hs.55016	EPS8-like 2	chr11p15.5	63.1497	0
201440_at	DDX23	NM_004818	Hs.130098	DEAD (Asp-Glu-Ala-Asp) box polypeptide 23	chr12q13.12	62.0238	0
201236_s_at	BTG2	NM_006763	Hs.519162	BTG family, member 2	chr1q32	61.7806	0
218721_s_at	C1orf27	NM_017847	Hs.371210	chromosome 1 open reading frame 27	chr1q25	61.4816	0
223062_s_at	PSAT1	BC004863	Hs.494261	phosphoserine aminotransferase 1	chr9q21.2	60.567	0
201613_s_at	AP1G2	BC000519	Hs.343244	adaptor-related protein complex 1, gamma 2 subunit	chr14q11.2	60.0218	0
211986_at	AHNAK	BG287862	Hs.502756	AHNAK nucleoprotein (desmoyokin)	chr11q12.2	59.9448	0
223449_at	SEMA6A	AF225425	Hs.156967	sema domain, transmembrane domain (TM), and cytoplasmic domain, (semaphorin) 6A	chr5q23.1	59.855	0
1567107_s_at	TPM3	AF362887	Hs.631618	tropomyosin 4	chr19p13.1	57.8071	0
208659_at	CLIC1	AF034607	Hs.414565	chloride intracellular channel 1	chr6p22.1-p21.2	57.4726	0
202546_at	VAMP8	NM_003761	Hs.534373	vesicle-associated membrane protein 8 (endobrevin)	chr2p12-p11.2	57.2825	0
227042_at	LOC150223	BE218514	Hs.355952	hypothetical protein LOC150223	chr22q11.21	57.1074	0
202625_at	LYN	AI356412	Hs.651186	v-yes-1 Yamaguchi sarcoma viral related oncogene homolog /// v-yes-1 Yamaguchi sarcoma viral related oncogene homolog	chr8q13	56.4683	0
217763_s_at	RAB31	NM_006868	Hs.99528	RAB31, member RAS oncogene family	chr18p11.3	55.1271	0
235436_at	BE503800	BE503800				54.6794	0
223839_s_at	Hs.597496	AF132203	Hs.597496	PRO1933		54.5437	0
202830_s_at	SLC37A4	NM_001467	Hs.132760	solute carrier family 37 (glycerol-6-phosphate transporter), member 4	chr11q23.3	54.4417	0
210589_s_at	GBA	D13287	Hs.282997	glucosidase, beta; acid (includes glucosylceramidase) /// glucosidase, beta; acid, pseudogene	chr1q21	53.2762	0
217775_s_at	RDH11	NM_016026	Hs.226007	retinol dehydrogenase 11 (all-trans/9-cis/11-cis)	chr14q24.1	50.7402	0
201797_s_at	VARS	NM_006295	Hs.520026	valyl-tRNA synthetase	chr6p21.3	50.3378	0.501274
208613_s_at	FLNB	AV712733	Hs.476448	filamin B, beta (actin binding protein 278)	chr3p14.3	49.043	0
215464_s_at	TAX1BP3	AK001327	Hs.12956	Tax1 (human T-cell leukemia virus type I) binding protein 3	chr17p13	47.3856	0
1559266_s_at	FLJ45187	AI363206	Hs.350848	hypothetical protein LOC387640 /// hypothetical protein LOC730417	chr10p12.31	47.2793	0
202090_s_at	UQCR	NM_006830	Hs.534521	ubiquinol-cytochrome c reductase, 6.4kDa subunit /// transmembrane protein 54	chr19p13.3 /// chr1p35-p34	47.2202	0
218436_at	SIL1	NM_022464	Hs.483521	SIL1 homolog, endoplasmic reticulum chaperone (S. cerevisiae)	chr5q31	46.947	0.501274
232164_s_at	EPPK1	AL137725	Hs.200412	epiplakin 1	chr8q24.3	46.9354	0
213182_x_at	CDKN1C	R78668	Hs.106070	cyclin-dependent kinase inhibitor 1C (p57, Kip2)	chr11p15.5	46.596	0
213348_at	CDKN1C	N33167	Hs.106070	Cyclin-dependent kinase inhibitor 1C (p57, Kip2)	chr11p15.5	45.951	0
228231_at	Hs.594383	BE221804	Hs.594383	MRNA; cDNA DKFZp761E1721 (from clone DKFZp761E1721)		45.6095	0
224932_at	C22orf16	AI814909	Hs.66915	chromosome 22 open reading frame 16	chr22q11.23	45.5545	0
217398_x_at	GAPDH	AK026525	Hs.544577	glyceraldehyde-3-phosphate dehydrogenase	chr12p13	45.3873	0
224954_at	SHMT1	Y14486	Hs.513987	serine hydroxymethyltransferase 1 (soluble)	chr17p11.2	45.2278	0
229074_at	Hs.598990	AI692267	Hs.598990	Transcribed locus		44.9336	0
223120_at	FUCA2	BC003060	Hs.591332	fucosidase, alpha-L- 2, plasma	chr6q24	44.5582	0
221640_s_at	LRDD	AF274972	Hs.592290	leucine-rich repeats and death domain containing	chr11p15.5	44.458	0.501274
212481_s_at	TPM4	AI214061	Hs.631618	tropomyosin 4	chr19p13.1	43.8066	0
227642_at	TFCP2L1	AI928242	Hs.156471	Transcription factor CP2-like 1	chr2q14	43.7496	0
222494_at	CHES1	AW051527	Hs.434286	checkpoint suppressor 1	chr14q31.3	43.6991	0
225150_s_at	RTKN	BC004558	Hs.192854	rhotekin	chr2p13.1	42.6934	0
232165_at	AL137725	AL137725	Hs.200412	epiplakin 1	chr8q24.3	42.6411	0
212767_at	MTG1	BC004409	Hs.501578	mitochondrial GTPase 1 homolog (S. cerevisiae)	chr10q26.3	41.9911	0
200831_s_at	SCD	AA678241	Hs.558396	stearoyl-CoA desaturase (delta-9-desaturase)	chr10q23-q24	41.9806	0
227864_s_at	LOC93343	AI091713	Hs.515243	family with sequence similarity 125, member A	chr19p13.11	41.9299	0
203098_at	CDYL	AL050164	Hs.269092	chromodomain protein, Y-like	chr6p25.1	41.8025	0
222392_x_at	PERP	AJ251830	Hs.520421	PERP, TP53 apoptosis effector	chr6q24	40.7165	0
212320_at	TUBB	BC001002	Hs.636480	tubulin, beta	chr6p21.33	40.3223	0
212759_s_at	TCF7L2	AI703074	Hs.593995	transcription factor 7-like 2 (T-cell specific, HMG-box)	chr10q25.3	40.208	0
226553_at	TMPRSS2	AI660243	Hs.439309	transmembrane protease, serine 2	chr21q22.3	40.0506	0
222622_at	MGC4692	BG284709	Hs.442634	hypothetical protein LOC283871	chr16p13.3	39.9811	0
232191_at	C21orf105	BC005107	Hs.386685	chromosome 21 open reading frame 105	chr21q22.3	39.6868	0
201066_at	CYC1	NM_001916	Hs.289271	cytochrome c-1	chr8q24.3	39.0554	0
222240_s_at	ISYNA1	AL137749	Hs.405873	myo-inositol 1-phosphate synthase A1	chr19p13.11	38.9934	0
217762_s_at	RAB31	BE789881	Hs.99528	RAB31, member RAS oncogene family	chr18p11.3	38.5915	0
201063_at	RCN1	NM_002901	Hs.97887	reticulocalbin 1, EF-hand calcium binding domain	chr11p13	38.5387	0
204044_at	QPRT	NM_014298	Hs.513484	quinolinate phosphoribosyltransferase (nicotinate-nucleotide pyrophosphorylase (carboxylating))	chr16p11.2	38.391	0
223207_x_at	PHPT1	AF285119	Hs.409834	phosphohistidine phosphatase 1	chr9q34.3	36.3381	0
212191_x_at	RPL13	AW574664	Hs.410817	ribosomal protein L13	chr16q24.3|17p11.2	35.8913	0
37117_at	ARHGAP8	Z83838		Rho GTPase activating protein 8 /// PRR5-ARHGAP8 fusion	chr22q13.31 /// chr22q13	35.7194	0
201015_s_at	JUP	NM_021991	Hs.514174	junction plakoglobin	chr17q21	35.6253	0
226245_at	KCTD1	AA199881	Hs.526630	potassium channel tetramerisation domain containing 1	chr18q11.2	35.5027	0
213041_s_at	ATP5D	BE798517	Hs.418668	ATP synthase, H+ transporting, mitochondrial F1 complex, delta subunit	chr19p13.3	35.3204	0.501274
217728_at	S100A6	NM_014624	Hs.275243	S100 calcium binding protein A6	chr1q21	34.8382	0
218035_s_at	FLJ20273	NM_019027	Hs.518727	RNA-binding protein	chr4p13-p12	34.7194	0
227882_at	FKRP	AW291054	Hs.515493	fukutin related protein	chr19q13.32	34.1267	0
229269_x_at	SSBP4	AA847828	Hs.567747	single stranded DNA binding protein 4 /// similar to single stranded DNA binding protein 4 isoform a /// similar to single stranded DNA binding protein 4 isoform a	chr19p13.1 /// chr18p11.21	34.0579	0.501274
207760_s_at	NCOR2	NM_006312	Hs.137510	nuclear receptor co-repressor 2	chr12q24	33.8081	0
212581_x_at	GAPDH	BE561479	Hs.544577	glyceraldehyde-3-phosphate dehydrogenase	chr12p13	32.8898	0
219523_s_at	ODZ3	NM_018104	Hs.130438	odz, odd Oz/ten-m homolog 3 (Drosophila)	chr4q35.1	32.3576	0.501274
203510_at	MET	BG170541	Hs.132966	met proto-oncogene (hepatocyte growth factor receptor)	chr7q31	31.8207	0
219920_s_at	GMPPB	NM_021971	Hs.567488	GDP-mannose pyrophosphorylase B	chr3p21.31	31.4733	0
209344_at	TPM4	BC002827	Hs.631618	tropomyosin 4	chr19p13.1	31.1886	0
213980_s_at	CTBP1	AA053830	Hs.208597	C-terminal binding protein 1	chr4p16	30.8138	0
212356_at	KIAA0323	AB002321	Hs.643552	KIAA0323	chr14q12	30.7841	0
208699_x_at	TKT	BF696840	Hs.89643	transketolase (Wernicke-Korsakoff syndrome)	chr3p14.3	30.4515	0
204237_at	GULP1	NM_016315	Hs.470887	GULP, engulfment adaptor PTB domain containing 1	chr2q32.3-q33	30.3564	0
214429_at	MTMR6	U47635	Hs.643702	myotubularin related protein 6	chr13q12	30.0317	0
209154_at	TAX1BP3	AF234997	Hs.12956	Tax1 (human T-cell leukemia virus type I) binding protein 3	chr17p13	29.939	0
204790_at	SMAD7	NM_005904	Hs.465087	SMAD family member 7	chr18q21.1	29.6878	0
201010_s_at	TXNIP	NM_006472	Hs.533977	thioredoxin interacting protein	chr1q21.1	29.6152	0
231195_at	FLJ44186	AI492376	Hs.17572	FLJ44186 protein	chr7q34	29.5903	0
202671_s_at	PDXK	NM_003681	Hs.284491	pyridoxal (pyridoxine, vitamin B6) kinase	chr21q22.3	29.5652	0
205047_s_at	ASNS	NM_001673	Hs.489207	asparagine synthetase	chr7q21.3	29.343	0
65770_at	RHOT2	AI186666	Hs.513242	ras homolog gene family, member T2	chr16p13.3	29.3128	0.501274
226214_at	MIR16	BE677894	Hs.512607	membrane interacting protein of RGS16	chr16p12-p11.2	29.0853	0.501274
200991_s_at	SNX17	NM_014748	Hs.278569	sorting nexin 17	chr2p23-p22	28.9918	0
201601_x_at	IFITM1	NM_003641	Hs.458414	interferon induced transmembrane protein 1 (9-27)	chr11p15.5	28.8893	0
201275_at	FDPS	NM_002004	Hs.335918	farnesyl diphosphate synthase (farnesyl pyrophosphate synthetase, dimethylallyltranstransferase, geranyltranstransferase)	chr1q22	28.6079	0
209120_at	NR2F2	AL037401	Hs.651199	nuclear receptor subfamily 2, group F, member 2	chr15q26	28.3527	0
220289_s_at	AIM1L	NM_017977	Hs.128738	absent in melanoma 1-like /// similar to absent in melanoma 1	chr1p36.11	28.3477	0
202193_at	LIMK2	NM_005569	Hs.474596	LIM domain kinase 2	chr22q12.2	28.3206	0
225660_at	SEMA6A	W92748	Hs.156967	sema domain, transmembrane domain (TM), and cytoplasmic domain, (semaphorin) 6A	chr5q23.1	28.2934	0
227586_at	LOC124491	AV699843		transmembrane protein 170	chr16q23.1	28.1587	0
227999_at	PWWP2	AI290476	Hs.527751	PWWP domain containing 2	chr10q26.3	28.1518	0.501274
202449_s_at	RXRA	NM_002957	Hs.590886	retinoid X receptor, alpha	chr9q34.3	28.1442	0
202626_s_at	LYN	NM_002350	Hs.651186	v-yes-1 Yamaguchi sarcoma viral related oncogene homolog /// v-yes-1 Yamaguchi sarcoma viral related oncogene homolog	chr8q13	27.6529	0
203913_s_at	HPGD	AL574184	Hs.77348	hydroxyprostaglandin dehydrogenase 15-(NAD)	chr4q34-q35	27.6344	0.501274
55081_at	MICAL-L1	W46406	Hs.517610	MICAL-like 1	chr22q13.1-q13.2	27.2899	0
33132_at	CPSF1	U37012	Hs.493202	cleavage and polyadenylation specific factor 1, 160kDa	chr8q24.23	27.2717	0.501274
201121_s_at	PGRMC1	NM_006667	Hs.90061	progesterone receptor membrane component 1	chrXq22-q24	27.2379	0.501274
229498_at	Hs.291319	AI197932	Hs.291319	MRNA; cDNA DKFZp779M2422 (from clone DKFZp779M2422)		27.1175	0
218840_s_at	NADSYN1	NM_018161	Hs.556986	NAD synthetase 1	chr11q13.4	26.4923	0
217823_s_at	UBE2J1	AL562528	Hs.163776	ubiquitin-conjugating enzyme E2, J1 (UBC6 homolog, yeast)	chr6q15	26.4874	0
201397_at	PHGDH	NM_006623	Hs.487296	phosphoglycerate dehydrogenase	chr1p12	26.422	0.501274
217099_s_at	GEMIN4	AF258545	Hs.499620	gem (nuclear organelle) associated protein 4	chr17p13	26.393	0
213453_x_at	GAPDH	BF689355	Hs.544577	glyceraldehyde-3-phosphate dehydrogenase	chr12p13	26.3571	0
230788_at	GCNT2	BF059748	Hs.519884	glucosaminyl (N-acetyl) transferase 2, I-branching enzyme (I blood group)	chr6p24	26.3293	0
210627_s_at	GCS1	BC002804	Hs.645289	glucosidase I	chr2p13-p12	26.1788	0.501274
203914_x_at	HPGD	NM_000860	Hs.77348	hydroxyprostaglandin dehydrogenase 15-(NAD)	chr4q34-q35	25.8072	0
201280_s_at	DAB2	NM_001343	Hs.481980	disabled homolog 2, mitogen-responsive phosphoprotein (Drosophila)	chr5p13	25.7206	0
201135_at	ECHS1	NM_004092	Hs.76394	enoyl Coenzyme A hydratase, short chain, 1, mitochondrial	chr10q26.2-q26.3	25.5117	0
201467_s_at	NQO1	AI039874	Hs.406515	NAD(P)H dehydrogenase, quinone 1	chr16q22.1	25.4952	0
226421_at	AMMECR1	AA707320	Hs.481208	Alport syndrome, mental retardation, midface hypoplasia and elliptocytosis chromosomal region, gene 1	chrXq22.3	25.4427	0
213892_s_at	APRT	AA927724	Hs.28914	adenine phosphoribosyltransferase	chr16q24	25.2738	0
217871_s_at	MIF	NM_002415	Hs.407995	macrophage migration inhibitory factor (glycosylation-inhibiting factor)	chr22q11.23	25.2437	0
202659_at	PSMB10	NM_002801	Hs.9661	proteasome (prosome, macropain) subunit, beta type, 10	chr16q22.1	25.1792	0
212230_at	PPAP2B	AV725664	Hs.405156	phosphatidic acid phosphatase type 2B	chr1pter-p22.1	25.1393	0
209682_at	CBLB	U26710	Hs.430589	Cas-Br-M (murine) ecotropic retroviral transforming sequence b	chr3q13.11	25.0718	0
206683_at	ZNF165	NM_003447	Hs.535177	zinc finger protein 165	chr6p21.3	25.0714	0
221505_at	ANP32E	AW612574	Hs.603000	acidic (leucine-rich) nuclear phosphoprotein 32 family, member E	chr1q21.2	24.6855	0
235112_at	KIAA1958	AA088388	Hs.533491	KIAA1958	chr9q32	24.6498	0
209684_at	RIN2	AL136924	Hs.472270	Ras and Rab interactor 2	chr20p11.22	24.5316	0
220789_s_at	TBRG4	NM_004749	Hs.231411	transforming growth factor beta regulator 4	chr7p14-p13	24.239	0
204304_s_at	PROM1	NM_006017	Hs.614734	prominin 1	chr4p15.32	24.1406	0
218160_at	NDUFA8	NM_014222	Hs.495039	NADH dehydrogenase (ubiquinone) 1 alpha subcomplex, 8, 19kDa	chr9q33.2-q34.11	24.0927	0
202949_s_at	FHL2	NM_001450	Hs.443687	four and a half LIM domains 2	chr2q12-q14	24.009	0
201250_s_at	SLC2A1	NM_006516	Hs.473721	solute carrier family 2 (facilitated glucose transporter), member 1	chr1p35-p31.3	23.785	0.501274
203002_at	AMOTL2	NM_016201	Hs.426312	angiomotin like 2	chr3q21-q22	23.7713	0
208650_s_at	CD24	BG327863	Hs.644105	CD24 molecule	chr6q21	23.7573	0
203234_at	UPP1	NM_003364	Hs.488240	uridine phosphorylase 1	chr7p12.3	23.6181	0
238565_at	Hs.23554	BE348291	Hs.23554	CDNA FLJ40891 fis, clone UTERU2001110		23.578	0
227624_at	FLJ20032	AB046766	Hs.367639	KIAA1546	chr4q24	23.31	0
226213_at	ERBB3	AV681807	Hs.118681	v-erb-b2 erythroblastic leukemia viral oncogene homolog 3 (avian)	chr12q13	23.2027	0
208651_x_at	CD24	M58664	Hs.644105	CD24 molecule	chr6q21	23.1944	0
208700_s_at	TKT	L12711	Hs.89643	transketolase (Wernicke-Korsakoff syndrome)	chr3p14.3	23.134	0
223613_at	UQCR	BC000462	Hs.8372	ubiquinol-cytochrome c reductase, 6.4kDa subunit	chr19p13.3	22.9631	0
212186_at	ACACA	BE855983	Hs.160556	acetyl-Coenzyme A carboxylase alpha	chr17q21	22.9512	0
201468_s_at	NQO1	NM_000903	Hs.406515	NAD(P)H dehydrogenase, quinone 1	chr16q22.1	22.9467	0
201013_s_at	PAICS	AA902652	Hs.518774	phosphoribosylaminoimidazole carboxylase, phosphoribosylaminoimidazole succinocarboxamide synthetase	chr4q12	22.8682	0
208929_x_at	RPL13	BC004954	Hs.410817	ribosomal protein L13	chr16q24.3|17p11.2	22.8261	0
212115_at	C16orf34	AK023154	Hs.513261	hematological and neurological expressed 1-like	chr16p13.3	22.7296	0
212268_at	SERPINB1	NM_030666	Hs.381167	serpin peptidase inhibitor, clade B (ovalbumin), member 1	chr6p25	22.3922	0
204271_s_at	EDNRB	M74921	Hs.82002	endothelin receptor type B	chr13q22	22.242	0
214459_x_at	HLA-C	M12679	Hs.77961	major histocompatibility complex, class I, C	chr6p21.3	22.1181	0.501274
201284_s_at	APEH	NM_001640	Hs.517969	N-acylaminoacyl-peptide hydrolase	chr3p21.31	21.7255	0
1556316_s_at	LOC284889	AI285192		hypothetical protein LOC284889	chr22q11.23	21.6692	0.501274
231984_at	MTAP	BE958291	Hs.193268	methylthioadenosine phosphorylase	chr9p21	21.6603	0
201195_s_at	SLC7A5	AB018009	Hs.513797	solute carrier family 7 (cationic amino acid transporter, y+ system), member 5	chr16q24.3	21.4947	0
211075_s_at	CD47	Z25521	Hs.446414	CD47 molecule /// CD47 molecule	chr3q13.1-q13.2	21.3383	0
217752_s_at	CNDP2	NM_018235	Hs.149185	CNDP dipeptidase 2 (metallopeptidase M20 family)	chr18q22.3	21.2597	0
214351_x_at	RPL13	AA789278	Hs.410817	ribosomal protein L13 /// similar to ribosomal protein L13	chr16q24.3|17p11.2 /// chr17p11.2	21.1152	0
227291_s_at	BOLA3	AI380704	Hs.61472	bolA homolog 3 (E. coli)	chr2p13.1	21.0428	0
211432_s_at	TYRO3	U05682	Hs.381282	TYRO3 protein tyrosine kinase	chr15q15.1-q21.1	20.9533	0.501274
221861_at	Hs.568928	AL157484	Hs.568928	MRNA; cDNA DKFZp762M127 (from clone DKFZp762M127)		20.9421	0
227008_at	HDDC3	AI393309	Hs.349979	HD domain containing 3	chr15q26.1	20.9386	0
212256_at	GALNT10	BE906572	Hs.432818	UDP-N-acetyl-alpha-D-galactosamine:polypeptide N-acetylgalactosaminyltransferase 10 (GalNAc-T10)	chr5q33.2	20.898	0
212372_at	MYH10	AK026977	Hs.16355	myosin, heavy chain 10, non-muscle	chr17p13	20.8156	0
205053_at	PRIM1	NM_000946	Hs.534339	primase, polypeptide 1, 49kDa	chr12q13	20.8021	0
209605_at	TST	D87292	Hs.474783	thiosulfate sulfurtransferase (rhodanese)	chr22q13.1	20.7418	0.501274
226282_at	Hs.193557	AW129783	Hs.193557	Full length insert cDNA clone ZE03F06		20.739	0
201012_at	ANXA1	NM_000700	Hs.494173	annexin A1	chr9q12-q21.2|9q12-q21.2	20.6299	0.501274
235094_at	TPM4	AI972661	Hs.631618	Tropomyosin 4	chr19p13.1	20.5994	0
210026_s_at	CARD10	AY028896	Hs.57973	caspase recruitment domain family, member 10	chr22q13.1	20.4029	0
201577_at	NME1	NM_000269	Hs.463456	non-metastatic cells 1, protein (NM23A) expressed in	chr17q21.3	20.3397	0
209422_at	PHF20	AL109965	Hs.517044	PHD finger protein 20	chr20q11.22-q11.23	20.2527	0
225334_at	C10orf32	AI147621		chromosome 10 open reading frame 32	chr10q24.32	20.2226	0
212501_at	CEBPB	AL564683	Hs.642680	CCAAT/enhancer binding protein (C/EBP), beta	chr20q13.1	20.1899	0
217901_at	DSG2	BF031829	Hs.412597	Desmoglein 2	chr18q12.1	19.8316	0
201660_at	ACSL3	AL525798	Hs.471461	Acyl-CoA synthetase long-chain family member 3	chr2q34-q35	19.5097	0
229595_at	CHCHD4	AI493303	Hs.517815	coiled-coil-helix-coiled-coil-helix domain containing 4	chr3p25.1	19.4372	0
232392_at	SFRS3	BE927772	Hs.405144	Splicing factor, arginine/serine-rich 3	chr6p21	19.4199	0
225019_at	CAMK2D	BF797381	Hs.144114	calcium/calmodulin-dependent protein kinase (CaM kinase) II delta	chr4q26	19.346	0.501274
227829_at	GYLTL1B	AW272738	Hs.86543	glycosyltransferase-like 1B	chr11p11.2	19.2406	0
230030_at	HS6ST2	AI767756	Hs.385956	heparan sulfate 6-O-sulfotransferase 2	chrXq26.2	19.1252	0
230139_at	NFXL1	AI189822	Hs.648437	CDNA FLJ43345 fis, clone NT2RI3008228		19.0506	0.501274
202502_at	ACADM	NM_000016	Hs.445040	acyl-Coenzyme A dehydrogenase, C-4 to C-12 straight chain	chr1p31	18.9294	0
231067_s_at	AKAP12	BF114967	Hs.646160	Transcribed locus		18.9125	0
226600_at	TMTC3	AA428286	Hs.331268	transmembrane and tetratricopeptide repeat containing 3	chr12q21.32	18.8876	0
227633_at	RHEB	AA056145	Hs.647068	Ras homolog enriched in brain	chr7q36	18.5266	0
202119_s_at	CPNE3	NM_003909	Hs.191219	copine III	chr8q21.3	18.5204	0
222668_at	KCTD15	W73820	Hs.221873	potassium channel tetramerisation domain containing 15	chr19q13.11	18.4416	0
202054_s_at	ALDH3A2	NM_000382	Hs.499886	aldehyde dehydrogenase 3 family, member A2	chr17p11.2	18.4263	0
224627_at	GBA2	AB046825	Hs.443134	glucosidase, beta (bile acid) 2	chr9p13.3	18.3955	0
200661_at	PPGB	NM_000308	Hs.517076	cathepsin A	chr20q13.1	18.3932	0.501274
213546_at	DKFZp586I1420	AL050378	Hs.112423	hypothetical protein DKFZp586I1420	chr7p15.1	18.2701	0
212761_at	TCF7L2	AI949687	Hs.593995	transcription factor 7-like 2 (T-cell specific, HMG-box)	chr10q25.3	18.1914	0
212496_s_at	JMJD2B	BE256900	Hs.371013	jumonji domain containing 2B	chr19p13.3	18.1639	0
212056_at	KIAA0182	D80004	Hs.461647	KIAA0182	chr16q24.1	18.1382	0
207332_s_at	TFRC	NM_003234	Hs.529618	transferrin receptor (p90, CD71)	chr3q29	18.1334	0
224849_at	TTC17	AK023161	Hs.191186	tetratricopeptide repeat domain 17	chr11p12-p11.2	18.0989	0
224928_at	SETD7	AK024846	Hs.480792	SET domain containing (lysine methyltransferase) 7	chr4q28	18.0194	0
201425_at	ALDH2	NM_000690	Hs.632733	aldehyde dehydrogenase 2 family (mitochondrial)	chr12q24.2	18.0151	0
228077_at	MGC3207	AK026666	Hs.439370	hypothetical protein MGC3207	chr19p13.13	17.9439	0
221844_x_at	Hs.555227	AV756161	Hs.555227	CDNA clone IMAGE:6208446		17.8744	0
218392_x_at	SFXN1	NM_022754	Hs.369440	sideroflexin 1		17.7729	0
228057_at	DDIT4L	AA528140	Hs.480378	DNA-damage-inducible transcript 4-like	chr4q23	17.7531	0
239033_at	KIAA1958	AI640482	Hs.533491	KIAA1958	chr9q32	17.7378	0
205030_at	FABP7	NM_001446	Hs.26770	fatty acid binding protein 7, brain	chr6q22-q23	17.5446	0
211928_at	DYNC1H1	AB002323	Hs.569312	dynein, cytoplasmic 1, heavy chain 1	chr14q32.3-qter|14q32	17.4992	0
221245_s_at	C2orf31	NM_030804	Hs.17631	frizzled homolog 5 (Drosophila) /// frizzled homolog 5 (Drosophila)	chr2q33-q34	17.478	0.501274
204643_s_at	COVA1	NM_006375	Hs.171458	cytosolic ovarian carcinoma antigen 1	chrXq25-q26.2	17.4652	0
221779_at	MICAL-L1	BC001090	Hs.517610	MICAL-like 1	chr22q13.1-q13.2	17.4303	0
224888_at	SELI	AB051511	Hs.189073	selenoprotein I	chr2p23.3	17.4278	0
229689_s_at	DLG5	AV721789	Hs.635361	Transcribed locus		17.3563	0
202345_s_at	FABP5	NM_001444	Hs.632112	fatty acid binding protein 5 (psoriasis-associated) /// similar to Fatty acid-binding protein, epidermal (E-FABP) (Psoriasis-associated fatty acid-binding protein homolog) (PA-FABP) /// similar to Fatty acid-binding protein, epidermal (E-FABP) (Psoriasis-	chr8q21.13 /// chr11q12.1 /// chr13q14.3	17.1153	0
231120_x_at	PKIB	AL569326	Hs.486354	protein kinase (cAMP-dependent, catalytic) inhibitor beta	chr6q22.31	17.0963	0
208940_at	SEPHS1	AI885670	Hs.124027	Selenophosphate synthetase 1	chr10p14	17.0851	0.501274
209772_s_at	CD24	X69397	Hs.644105	CD24 molecule	chr6q21	17.0613	0
228726_at	AW512196	AW512196				17.0504	0
223206_s_at	NMRAL1	BC002927	Hs.288969	NmrA-like family domain containing 1	chr16p13.3	16.9243	0.501274
212734_x_at	RPL13	AI186735	Hs.410817	ribosomal protein L13	chr16q24.3|17p11.2	16.8918	0
232079_s_at	PVRL2	BE867789		poliovirus receptor-related 2 (herpesvirus entry mediator B)	chr19q13.2	16.8866	0
202108_at	PEPD	NM_000285	Hs.36473	peptidase D	chr19q12-q13.2	16.8797	0
206592_s_at	AP3D1	NM_003938	Hs.512815	adaptor-related protein complex 3, delta 1 subunit	chr19p13.3	16.7731	0
217733_s_at	TMSB10	NM_021103	Hs.446574	thymosin, beta 10	chr2p11.2	16.7523	0
201757_at	NDUFS5	NM_004552	Hs.632385	NADH dehydrogenase (ubiquinone) Fe-S protein 5, 15kDa (NADH-coenzyme Q reductase)	chr1p34.2-p33	16.6081	0
226017_at	CMTM7	AI708432	Hs.440494	CKLF-like MARVEL transmembrane domain containing 7	chr3p22.3	16.575	0
217678_at	SLC7A11	AA488687	Hs.390594	solute carrier family 7, (cationic amino acid transporter, y+ system) member 11	chr4q28-q32	16.5557	0
229909_at	B4GALNT3	AI654238	Hs.504416	beta-1,4-N-acetyl-galactosaminyl transferase 3	chr12p13.33	16.5373	0
227327_at	SBP1	BF062538	Hs.558582	chromosome 19 open reading frame 49	chr19q13.2	16.5264	0
224611_s_at	DNAJC5	AL118506	Hs.164419	DnaJ (Hsp40) homolog, subfamily C, member 5	chr20q13.33	16.4787	0
209536_s_at	EHD4	AF320070	Hs.143703	EH-domain containing 4	chr15q11.1	16.3985	0
204119_s_at	ADK	U90339	Hs.584739	adenosine kinase	chr10q22|10q11-q24	16.3868	0
225658_at	LOC339745	BF034206	Hs.333297	hypothetical protein LOC339745	chr2q22.1	16.359	0
44654_at	G6PC3	AI669655	Hs.294005	glucose 6 phosphatase, catalytic, 3	chr17q21.31	16.3042	0
204579_at	FGFR4	NM_002011	Hs.165950	fibroblast growth factor receptor 4	chr5q35.1-qter	16.2964	0
223075_s_at	C9orf58	AL136566	Hs.4944	chromosome 9 open reading frame 58	chr9q34.13-q34.3	16.2668	0
223125_s_at	C1orf21	AL563236	Hs.497159	chromosome 1 open reading frame 21	chr1q25	16.2515	0
226129_at	FAM83H	AI949095	Hs.67776	family with sequence similarity 83, member H	chr8q24.3	16.2273	0
207556_s_at	DGKZ	NM_003646	Hs.502461	diacylglycerol kinase, zeta 104kDa	chr11p11.2	16.1583	0.501274
217726_at	COPZ1	NM_016057	Hs.505652	coatomer protein complex, subunit zeta 1	chr12q13.2-q13.3	16.1542	0
203257_s_at	C11orf49	NM_024113	Hs.368296	chromosome 11 open reading frame 49	chr11p11.2	16.1229	0
238859_at	KIAA0974	AA648506	Hs.408577	DnaJ (Hsp40) homolog, subfamily C, member 9	chr10q22.2	16.0746	0.501274
201315_x_at	IFITM2	NM_006435	Hs.174195	interferon induced transmembrane protein 2 (1-8D)	chr11p15.5	15.9287	0
203614_at	UTP14C	NM_021645		UTP14, U3 small nucleolar ribonucleoprotein, homolog C (yeast)	chr13q14.2	15.7428	0
228340_at	TLE3	BE967118	Hs.287362	transducin-like enhancer of split 3 (E(sp1) homolog, Drosophila)	chr15q22	15.7315	0
200048_s_at	JTB	NM_006694	Hs.6396	jumping translocation breakpoint /// jumping translocation breakpoint	chr1q21	15.6973	0
203606_at	NDUFS6	NM_004553	Hs.408257	NADH dehydrogenase (ubiquinone) Fe-S protein 6, 13kDa (NADH-coenzyme Q reductase)	chr5p15.33	15.6791	0
201771_at	SCAMP3	NM_005698	Hs.200600	secretory carrier membrane protein 3	chr1q21	15.6674	0
226785_at	ATP11C	BF475862	Hs.88252	ATPase, Class VI, type 11C	chrXq27.1	15.6589	0.501274
217935_s_at	C20orf44	NM_018244	Hs.18128	chromosome 20 open reading frame 44	chr20q11.22	15.6433	0
201704_at	ENTPD6	NM_001247	Hs.500375	ectonucleoside triphosphate diphosphohydrolase 6 (putative function)	chr20p11.2-p11.22	15.5941	0
1553954_at	ALG14	BU682208	Hs.408927	asparagine-linked glycosylation 14 homolog (yeast)	chr1p21.3	15.5446	0
200748_s_at	FTH1	NM_002032	Hs.524910	ferritin, heavy polypeptide 1	chr11q13	15.521	0
215690_x_at	GPAA1	AL157437	Hs.627962	glycosylphosphatidylinositol anchor attachment protein 1 homolog (yeast)	chr8q24.3	15.4169	0
210624_s_at	ILVBL	BC000109	Hs.78880	ilvB (bacterial acetolactate synthase)-like	chr19p13.1	15.4021	0
224947_at	RNF26	AL559247	Hs.524084	ring finger protein 26	chr11q23	15.3902	0
209026_x_at	TUBB	AF141349	Hs.636480	tubulin, beta	chr6p21.33	15.3382	0.501274
200916_at	TAGLN2	NM_003564	Hs.517168	transgelin 2	chr1q21-q25	15.3197	0
220658_s_at	ARNTL2	NM_020183	Hs.434269	aryl hydrocarbon receptor nuclear translocator-like 2	chr12p12.2-p11.2	15.3086	0
211714_x_at	TUBB	BC005838	Hs.636480	tubulin, beta /// tubulin, beta	chr6p21.33	15.2283	0
201998_at	ST6GAL1	AI743792	Hs.207459	ST6 beta-galactosamide alpha-2,6-sialyltranferase 1	chr3q27-q28	15.2032	0
228326_at	WDR27	AI016894	Hs.131903	WD repeat domain 27	chr6q27	15.1713	0
228733_at	PUSL1	AU154793	Hs.400659	pseudouridylate synthase-like 1	chr1p36.33	15.0768	0.501274
209179_s_at	LENG4	BC003164	Hs.467279	leukocyte receptor cluster (LRC) member 4	chr19q13.4	15.0671	0
227776_at	Hs.595009	BF589251	Hs.595009	Transcribed locus		15.0078	0
204049_s_at	PHACTR2	NM_014721	Hs.102471	phosphatase and actin regulator 2	chr6q24.2	14.9919	0
228151_at	Hs.293796	BF970431	Hs.293796	Transcribed locus		14.9674	0
227815_at	Hs.487883	W60691	Hs.487883	Transcribed locus		14.9139	0
218517_at	PHF17	NM_024900	Hs.12420	PHD finger protein 17	chr4q26-q27	14.9139	0
238191_at	Hs.603084	AW771908	Hs.603084	Transcribed locus		14.9036	0
212048_s_at	YARS	AW245400	Hs.213264	tyrosyl-tRNA synthetase	chr1p35.1	14.8418	0
226171_at	FLJ20209	BF111925	Hs.528655	hypothetical protein FLJ20209	chr3p21.31	14.8396	0
209166_s_at	MAN2B1	U68567	Hs.356769	mannosidase, alpha, class 2B, member 1	chr19cen-q13.1	14.8352	0
221777_at	C12orf52	BE966197	Hs.524762	chromosome 12 open reading frame 52	chr12q24.13	14.7779	0
212563_at	BOP1	BG491842	Hs.535901	block of proliferation 1 /// similar to block of proliferation 1	chr8q24.3	14.7624	0.501274
202341_s_at	TRIM2	AA149745	Hs.435711	tripartite motif-containing 2	chr4q31.3	14.6651	0
200975_at	PPT1	NM_000310	Hs.3873	palmitoyl-protein thioesterase 1 (ceroid-lipofuscinosis, neuronal 1, infantile)	chr1p32	14.6435	0
200807_s_at	HSPD1	NM_002156	Hs.632539	heat shock 60kDa protein 1 (chaperonin)	chr2q33.1	14.6352	0
229253_at	THEM4	AI184512	Hs.164070	thioesterase superfamily member 4	chr1q21	14.481	0
218898_at	FAM57A	NM_024792	Hs.154396	family with sequence similarity 57, member A	chr17p13.3	14.4588	0
239710_at	Hs.118769	AA993515	Hs.118769	Transcribed locus		14.4379	0
201875_s_at	MPZL1	NM_024569	Hs.493919	myelin protein zero-like 1	chr1q24.2	14.3663	0
204976_s_at	AMMECR1	AK023637	Hs.481208	Alport syndrome, mental retardation, midface hypoplasia and elliptocytosis chromosomal region, gene 1	chrXq22.3	14.3616	0
225777_at	C9orf140	AW250904	Hs.19322	chromosome 9 open reading frame 140	chr9q34.3	14.2978	0.501274
201903_at	UQCRC1	NM_003365	Hs.119251	ubiquinol-cytochrome c reductase core protein I	chr3p21.3	13.982	0
213129_s_at	GCSH	AI970157	Hs.546256	glycine cleavage system protein H (aminomethyl carrier) /// similar to Glycine cleavage system H protein, mitochondrial precursor /// similar to Glycine cleavage system H protein, mitochondrial precursor	chr16q23.2 /// chr1q24.2	13.9455	0
223482_at	TMPIT	AF327923	Hs.488835	transmembrane protein induced by tumor necrosis factor alpha	chr7q11.23	13.9392	0
213105_s_at	MGC24381	AI799802	Hs.134846	chromosome 16 open reading frame 42	chr16p13.3	13.9374	0
213857_s_at	CD47	BG230614	Hs.446414	CD47 molecule	chr3q13.1-q13.2	13.8572	0
221577_x_at	GDF15	AF003934	Hs.616962	growth differentiation factor 15	chr19p13.1-13.2	13.8469	0
209796_s_at	TMEM4	BC001027	Hs.8752	transmembrane protein 4	chr12q15	13.8302	0
203439_s_at	STC2	BC000658	Hs.233160	stanniocalcin 2	chr5q35.2	13.8128	0
209265_s_at	METTL3	BC001650	Hs.168799	methyltransferase like 3	chr14q11.1	13.7859	0.501274
202075_s_at	PLTP	NM_006227	Hs.436873	integrin, alpha V (vitronectin receptor, alpha polypeptide, antigen CD51) /// phospholipid transfer protein	chr2q31-q32 /// chr20q12-q13.1	13.7746	0
201968_s_at	PGM1	NM_002633	Hs.1869	phosphoglucomutase 1	chr1p31	13.7642	0.501274
221819_at	RAB35	BF791960	Hs.524788	RAB35, member RAS oncogene family	chr12q24.31	13.7474	0
224847_at	CDK6	AW051349	Hs.119882	cyclin-dependent kinase 6	chr7q21-q22	13.7135	0
228595_at	HSD17B1	AA894611	Hs.50727	hydroxysteroid (17-beta) dehydrogenase 1	chr17q11-q21	13.7033	0
225296_at	ZNF317	AB046808	Hs.465829	zinc finger protein 317		13.6967	0
203647_s_at	FDX1	M18003	Hs.744	ferredoxin 1	chr11q22	13.6913	0
221746_at	UBL4A	BE543027	Hs.76480	ubiquitin-like 4A	chrXq28	13.6789	0
201908_at	DVL3	NM_004423	Hs.388116	dishevelled, dsh homolog 3 (Drosophila)	chr3q27	13.6595	0
212687_at	LIMS1	AL110164	Hs.597715	LIM and senescent cell antigen-like domains 1	chr2q12.3-q13	13.6112	0.501274
208890_s_at	PLXNB2	BC004542	Hs.3989	plexin B2	chr22q13.33	13.6088	0.501274
202857_at	TMEM4	NM_014255	Hs.8752	transmembrane protein 4	chr12q15	13.5887	0
209377_s_at	HMGN3	AF274949	Hs.77558	high mobility group nucleosomal binding domain 3	chr6q14.1	13.5844	0
225499_at	Hs.593067	AW296194	Hs.593067	Clone CDABP0105 mRNA sequence		13.5331	0
212611_at	DTX4	AV728526	Hs.523696	deltex 4 homolog (Drosophila)	chr11q12.1	13.5194	0
213508_at	C14orf147	AA142942	Hs.269909	chromosome 14 open reading frame 147	chr14q13.1	13.5025	0
217874_at	SUCLG1	NM_003849	Hs.270428	succinate-CoA ligase, GDP-forming, alpha subunit	chr2p11.2	13.4329	0
212660_at	PHF15	AI735639	Hs.483419	PHD finger protein 15	chr5q31.1	13.3899	0
203122_at	TTC15	NM_016030	Hs.252713	tetratricopeptide repeat domain 15	chr2p25.3	13.3626	0.501274
239202_at	RAB3B	BE552383	Hs.123072	RAB3B, member RAS oncogene family	chr1p32-p31	13.2568	0
202013_s_at	EXT2	NM_000401	Hs.368404	exostoses (multiple) 2	chr11p12-p11	13.2356	0
226616_s_at	NDUFV3	NM_021075	Hs.473937	NADH dehydrogenase (ubiquinone) flavoprotein 3, 10kDa	chr21q22.3	13.193	0
201681_s_at	DLG5	AB011155	Hs.500245	discs, large homolog 5 (Drosophila)	chr10q23	13.1631	0
218424_s_at	STEAP3	NM_018234	Hs.647822	STEAP family member 3	chr2q14.2	13.158	0
224617_at	ROD1	AI735576	Hs.269988	ROD1 regulator of differentiation 1 (S. pombe)	chr9q32	13.1373	0
228841_at	LOC90624	AW299250	Hs.115467	Lyrm7 homolog (mouse)	chr5q31.1	13.0956	0.501274
200871_s_at	PSAP	NM_002778	Hs.523004	prosaposin (variant Gaucher disease and variant metachromatic leukodystrophy)	chr10q21-q22	13.0525	0
213460_x_at	NSUN5C	N29665	Hs.436034	NOL1/NOP2/Sun domain family, member 5C	chr7q11.23	12.9509	0
203149_at	PVRL2	NM_002856		poliovirus receptor-related 2 (herpesvirus entry mediator B)	chr19q13.2	12.9139	0
208146_s_at	CPVL	NM_031311	Hs.233389	carboxypeptidase, vitellogenic-like /// carboxypeptidase, vitellogenic-like	chr7p15-p14	12.8689	0
210519_s_at	NQO1	BC000906	Hs.406515	NAD(P)H dehydrogenase, quinone 1	chr16q22.1	12.8675	0
208873_s_at	REEP5	BC000232	Hs.429608	receptor accessory protein 5	chr5q22-q23	12.8601	0
213616_at	C18orf10	BF063896	Hs.558473	chromosome 18 open reading frame 10	chr18q12.2	12.8466	0
227684_at	DNMT1	AI032786	Hs.202672	DNA (cytosine-5-)-methyltransferase 1	chr19p13.2	12.8451	0
203786_s_at	TPD52L1	NM_003287	Hs.591347	tumor protein D52-like 1	chr6q22-q23	12.6885	0.501274
238477_at	Hs.634167	BF674236	Hs.634167	CDNA clone IMAGE:4830091		12.6598	0
218231_at	NAGK	NM_017567	Hs.7036	N-acetylglucosamine kinase /// N-acetylglucosamine kinase	chr2p13.3	12.5509	0
203434_s_at	MME	AI433463	Hs.307734	membrane metallo-endopeptidase (neutral endopeptidase, enkephalinase)	chr3q25.1-q25.2	12.5463	0
226492_at	SEMA6D	AL036088	Hs.511265	sema domain, transmembrane domain (TM), and cytoplasmic domain, (semaphorin) 6D	chr15q21.1	12.5383	0
209679_s_at	LOC57228	BC003379	Hs.648204	small trans-membrane and glycosylated protein	chr12q13.13	12.4506	0
218679_s_at	VPS28	NM_016208	Hs.418175	vacuolar protein sorting 28 homolog (S. cerevisiae)	chr8q24.3	12.4472	0
218227_at	NUBP2	NM_012225	Hs.256549	nucleotide binding protein 2 (MinD homolog, E. coli)	chr16p13.3	12.2214	0
203262_s_at	FAM50A	NM_004699	Hs.54277	family with sequence similarity 50, member A	chrXq28	12.1656	0.501274
222796_at	PTCD1	AB014532	Hs.632313	pentatricopeptide repeat domain 1	chr7q22.1	12.1402	0.501274
204021_s_at	PURA	NM_005859	Hs.443121	purine-rich element binding protein A	chr5q31	12.1064	0
209665_at	CYB561D2	AF040704		cytochrome b-561 domain containing 2	chr3p21.3	12.0949	0
222006_at	LETM1	AI359368	Hs.120165	Leucine zipper-EF-hand containing transmembrane protein 1	chr4p16.3	12.0897	0
1552767_a_at	HS6ST2	NM_147174	Hs.385956	heparan sulfate 6-O-sulfotransferase 2	chrXq26.2	12.0691	0.501274
201350_at	FLOT2	NM_004475	Hs.514038	flotillin 2	chr17q11-q12	12.0657	0
214022_s_at	IFITM1	AA749101	Hs.458414	interferon induced transmembrane protein 1 (9-27)	chr11p15.5	12.0632	0
228906_at	CXXC6	AI968175	Hs.567594	CXXC finger 6	chr10q21	12.0409	0
201417_at	SOX4	AL136179	Hs.643910	SRY (sex determining region Y)-box 4	chr6p22.3	12.037	0
231271_x_at	NMRAL1	AI080701	Hs.288969	NmrA-like family domain containing 1	chr16p13.3	11.981	0
217734_s_at	WDR6	NM_018031		WD repeat domain 6	chr3p21.31	11.9513	0
201330_at	RARS	NM_002887	Hs.506215	arginyl-tRNA synthetase	chr5q35.1	11.8994	0
225052_at	MGC14327	AL520657	Hs.591886	hypothetical protein MGC14327	chr9q34.3	11.8961	0
202912_at	ADM	NM_001124	Hs.441047	adrenomedullin	chr11p15.4	11.8787	0
1555461_at	BC015866	BC015866				11.8469	0
226196_s_at	MGC16028	AW827281	Hs.532626	chromosome 14 open reading frame 179	chr14q24.3	11.8078	0
219664_s_at	DECR2	NM_020664	Hs.9235	2,4-dienoyl CoA reductase 2, peroxisomal	chr16p13.3	11.8028	0
206109_at	FUT1	NM_000148	Hs.69747	fucosyltransferase 1 (galactoside 2-alpha-L-fucosyltransferase, H blood group)	chr19q13.3	11.7638	0
200606_at	DSP	NM_004415	Hs.519873	desmoplakin	chr6p24	11.7406	0.501274
218891_at	C10orf76	NM_024541	Hs.16004	chromosome 10 open reading frame 76	chr10q24.32	11.5957	0.501274
203190_at	NDUFS8	NM_002496	Hs.90443	NADH dehydrogenase (ubiquinone) Fe-S protein 8, 23kDa (NADH-coenzyme Q reductase)	chr11q13	11.5663	0
209058_at	EDF1	AB002282	Hs.174050	endothelial differentiation-related factor 1	chr9q34.3	11.5647	0
202788_at	MAPKAPK3	NM_004635	Hs.234521	mitogen-activated protein kinase-activated protein kinase 3	chr3p21.3	11.5489	0
213509_x_at	CES2	AW157619	Hs.282975	carboxylesterase 2 (intestine, liver)	chr16q22.1	11.5414	0
217776_at	RDH11	AF167438	Hs.226007	retinol dehydrogenase 11 (all-trans/9-cis/11-cis)	chr14q24.1	11.5239	0.501274
221570_s_at	METTL5	AF201938	Hs.470553	methyltransferase like 5	chr2q31.1	11.493	0
224604_at	LOC401152	AL571684	Hs.173705	HCV F-transactivated protein 1	chr4q26	11.4506	0
205769_at	SLC27A2	NM_003645	Hs.11729	solute carrier family 27 (fatty acid transporter), member 2	chr15q21.2	11.4254	0.501274
225285_at	BCAT1	AK025615	Hs.438993	branched chain aminotransferase 1, cytosolic	chr12pter-q12	11.4095	0
225734_at	FBXO22	AW294765	Hs.591115	F-box protein 22	chr15q24.2	11.4064	0.501274
227494_at	LOC253842	N30069	Hs.20131	hypothetical protein LOC253842	chr9q34.11	11.3979	0
228318_s_at	FLJ34443	AI356283	Hs.26410	cysteine-rich PAK1 inhibitor	chr4p16.3	11.3966	0.501274
218070_s_at	GMPPA	NM_013335	Hs.27059	GDP-mannose pyrophosphorylase A	chr2q35	11.3916	0.501274
225677_at	BCAP29	AW152589	Hs.303787	B-cell receptor-associated protein 29	chr7q22-q31	11.3401	0
228204_at	PSMB4	AA630330	Hs.89545	Proteasome (prosome, macropain) subunit, beta type, 4	chr1q21	11.316	0.501274
224918_x_at	MGST1	AI220117	Hs.389700	microsomal glutathione S-transferase 1	chr12p12.3-p12.1	11.2961	0
220762_s_at	GNB1L	NM_022446	Hs.105642	guanine nucleotide binding protein (G protein), beta polypeptide 1-like	chr22q11.2	11.2801	0.501274
223172_s_at	MTP18	AF060924		mitochondrial protein 18 kDa	chr22q	11.2387	0
225736_at	FBXO22	BE966247	Hs.591115	F-box protein 22	chr15q24.2	11.2069	0
204751_x_at	DSC2	NM_004949	Hs.95612	desmocollin 2	chr18q12.1	11.1859	0
202331_at	BCKDHA	NM_000709	Hs.433307	branched chain keto acid dehydrogenase E1, alpha polypeptide	chr19q13.1-q13.2	11.1581	0
1555935_s_at	HUNK	T58129	Hs.109437	hormonally upregulated Neu-associated kinase	chr21q22.1	11.152	0
203118_at	PCSK7	NM_004716	Hs.443752	proprotein convertase subtilisin/kexin type 7	chr11q23-q24	11.1338	0
231094_s_at	MTHFD1L	AL035086	Hs.591343	methylenetetrahydrofolate dehydrogenase (NADP+ dependent) 1-like	chr6q25.1	11.0777	0
209891_at	SPBC25	AF225416	Hs.421956	spindle pole body component 25 homolog (S. cerevisiae)	chr2q24.3	11.0449	0
201972_at	ATP6V1A	AF113129	Hs.477155	ATPase, H+ transporting, lysosomal 70kDa, V1 subunit A	chr3q13.2-q13.31	10.9942	0.501274
217122_s_at	SLC35E2	AL031282		solute carrier family 35, member E2 /// similar to solute carrier family 35, member E2	chr1p36.33	10.977	0
224653_at	EIF4EBP2	U88989	Hs.643279	Eukaryotic translation initiation factor 4E binding protein 2	chr10q21-q22	10.9738	0
1559265_at	FLJ45187	AI363206	Hs.350848	hypothetical protein LOC387640 /// hypothetical protein LOC730417	chr10p12.31	10.9669	0.501274
217724_at	SERBP1	AF131807	Hs.530412	SERPINE1 mRNA binding protein 1	chr1p31	10.9477	0
220942_x_at	C3orf28	NM_014367	Hs.584881	chromosome 3 open reading frame 28	chr3q21.1	10.9433	0
209295_at	TNFRSF10B	AF016266	Hs.521456	tumor necrosis factor receptor superfamily, member 10b	chr8p22-p21	10.9086	0.501274
203944_x_at	BTN2A1	NM_007049	Hs.159028	butyrophilin, subfamily 2, member A1	chr6p22.1	10.8952	0
204363_at	F3	NM_001993	Hs.62192	coagulation factor III (thromboplastin, tissue factor)	chr1p22-p21	10.8114	0
1553972_a_at	CBS	BC007257	Hs.533013	cystathionine-beta-synthase	chr21q22.3	10.8092	0
209045_at	XPNPEP1	AF195530	Hs.390623	X-prolyl aminopeptidase (aminopeptidase P) 1, soluble	chr10q25.3	10.8018	0
226896_at	CHCHD1	AI992290	Hs.181174	coiled-coil-helix-coiled-coil-helix domain containing 1	chr10q22.2	10.7952	0
211060_x_at	GPAA1	BC006383	Hs.627962	glycosylphosphatidylinositol anchor attachment protein 1 homolog (yeast) /// glycosylphosphatidylinositol anchor attachment protein 1 homolog (yeast)	chr8q24.3	10.7881	0.501274
202591_s_at	SSBP1	NM_003143	Hs.490394	single-stranded DNA binding protein 1	chr7q34	10.7597	0
225858_s_at	BIRC4	N30645	Hs.356076	baculoviral IAP repeat-containing 4	chrXq25	10.7563	0.501274
212034_s_at	EXOC7	AB028990	Hs.533985	exocyst complex component 7	chr17q25.1	10.6994	0
232180_at	U00954	U00954				10.6929	0
200789_at	ECH1	NM_001398	Hs.196176	enoyl Coenzyme A hydratase 1, peroxisomal	chr19q13.1	10.6859	0
213018_at	GATAD1	AI337901	Hs.21145	GATA zinc finger domain containing 1	chr7q21-q22	10.6693	0
203636_at	MID1	BE967532	Hs.27695	midline 1 (Opitz/BBB syndrome)	chrXp22	10.6431	0
227530_at	AKAP12	BF511276	Hs.371240	A kinase (PRKA) anchor protein (gravin) 12	chr6q24-q25	10.6222	0
213897_s_at	MRPL23	AI832239	Hs.3254	mitochondrial ribosomal protein L23	chr11p15.5-p15.4	10.6202	0
218572_at	CHMP4A	NM_014169	Hs.279761	chromatin modifying protein 4A	chr14q12	10.606	0
225637_at	FLJ20186	BE676248	Hs.62771	hypothetical protein FLJ20186	chr16q24.3	10.5953	0
219731_at	FLJ34077	NM_024343	Hs.538374	weakly similar to zinc finger protein 195	chr10q23-q24	10.5452	0
40465_at	DDX23	AF026402	Hs.130098	DEAD (Asp-Glu-Ala-Asp) box polypeptide 23	chr12q13.12	10.5196	0
221827_at	C20orf18	BE788439	Hs.247280	RanBP-type and C3HC4-type zinc finger containing 1	chr20p13	10.5073	0
222206_s_at	NCLN	AA781143	Hs.73797	nicalin homolog (zebrafish)	chr19p13.3	10.4936	0.501274
222982_x_at	SLC38A2	AF298897	Hs.221847	solute carrier family 38, member 2	chr12q	10.4932	0
218526_s_at	RANGNRF	NM_014185	Hs.408233	RAN guanine nucleotide release factor	chr17p13	10.4921	0
203185_at	RASSF2	NM_014737	Hs.631504	Ras association (RalGDS/AF-6) domain family 2	chr20pter-p12.1	10.4611	0
235505_s_at	Hs.40966	AA724665	Hs.40966	MRNA full length insert cDNA clone EUROIMAGE 2362292		10.4608	0.501274
208782_at	FSTL1	BC000055	Hs.269512	follistatin-like 1	chr3q13.33	10.4312	0
201571_s_at	DCTD	AI656493	Hs.183850	dCMP deaminase	chr4q35.1	10.4123	0
211725_s_at	BID	BC005884	Hs.591054	BH3 interacting domain death agonist /// BH3 interacting domain death agonist	chr22q11.1	10.4035	0
222799_at	HSPC049	AK001606	Hs.459858	HSPC049 protein	chr7q33	10.3693	0.501274
218019_s_at	PDXK	NM_021941	Hs.284491	pyridoxal (pyridoxine, vitamin B6) kinase	chr21q22.3	10.3538	0
201215_at	PLS3	NM_005032	Hs.496622	plastin 3 (T isoform)	chrXq23	10.2509	0
202860_at	DENND4B	NM_014856	Hs.632480	DENN/MADD domain containing 4B	chr1p36.13-q31.3	10.2493	0.501274
205637_s_at	SH3GL3	NM_003027	Hs.270055	SH3-domain GRB2-like 3	chr15q24	10.2412	0
230521_at	C9orf100	BG028209	Hs.648121	chromosome 9 open reading frame 100	chr9p13.3	10.2369	0
204765_at	ARHGEF5	NM_005435	Hs.334	Rho guanine nucleotide exchange factor (GEF) 5	chr7q33-q35	10.2208	0.501274
209036_s_at	MDH2	BC001917	Hs.520967	malate dehydrogenase 2, NAD (mitochondrial)	chr7p12.3-q11.2	10.2146	0
208955_at	DUT	AB049113	Hs.527980	dUTP pyrophosphatase	chr15q15-q21.1	10.2083	0
204295_at	SURF1	NM_003172	Hs.512464	surfeit 1	chr9q34.2	10.1712	0
202284_s_at	CDKN1A	NM_000389	Hs.370771	cyclin-dependent kinase inhibitor 1A (p21, Cip1)	chr6p21.2	10.1608	0
201494_at	PRCP	NM_005040	Hs.523936	prolylcarboxypeptidase (angiotensinase C)	chr11q14	10.1605	0.501274
225269_s_at	C2orf12	BE384529	Hs.470412	RNA binding motif, single stranded interacting protein 1	chr2q24.2	10.1599	0
202632_at	DPH1	NM_001383	Hs.513856	DPH1 homolog (S. cerevisiae)	chr17p13.3	10.1527	0
223319_at	GPHN	AF272663	Hs.208765	gephyrin	chr14q23.3	10.1031	0
222745_s_at	C15orf29	AI924685	Hs.633566	chromosome 15 open reading frame 29	chr15q14	10.0936	0
201230_s_at	ARIH2	NM_006321	Hs.31387	ariadne homolog 2 (Drosophila)	chr3p21.2-p21.3	10.076	0
212124_at	RAI17	AF070622	Hs.193118	zinc finger, MIZ-type containing 1	chr10q22.3	10.039	0
202472_at	MPI	NM_002435	Hs.75694	mannose phosphate isomerase	chr15q22-qter	10.0274	0
227289_at	LOC144997	AU119437	Hs.106511	protocadherin 17	chr13q21.1	10.0097	0
238431_at	Hs.595155	W68845	Hs.595155	Transcribed locus		10.0037	0
200665_s_at	SPARC	NM_003118	Hs.111779	secreted protein, acidic, cysteine-rich (osteonectin) /// secreted protein, acidic, cysteine-rich (osteonectin)	chr5q31.3-q32	9.978	0
222496_s_at	FLJ20273	AW241742	Hs.518727	RNA-binding protein	chr4p13-p12	9.97244	0
200877_at	CCT4	NM_006430	Hs.421509	chaperonin containing TCP1, subunit 4 (delta)	chr2p15	9.96472	0
203583_at	UNC50	NM_014044	Hs.13370	unc-50 homolog (C. elegans)	chr2q11.2	9.92773	0
226817_at	DSC2	AU154691	Hs.95612	desmocollin 2	chr18q12.1	9.92589	0
225376_at	C20orf11	BG480592	Hs.353013	chromosome 20 open reading frame 11	chr20q13.33	9.87579	0
201470_at	GSTO1	NM_004832	Hs.190028	glutathione S-transferase omega 1	chr10q25.1	9.82843	0
221750_at	HMGCS1	BG035985	Hs.397729	3-hydroxy-3-methylglutaryl-Coenzyme A synthase 1 (soluble)	chr5p14-p13	9.79515	0
215091_s_at	GTF3A	BE542815	Hs.445977	general transcription factor IIIA	chr13q12.3-q13.1	9.78855	0
204744_s_at	IARS	NM_013417	Hs.445403	isoleucine-tRNA synthetase	chr9q21	9.78752	0
224859_at	CD276	AL360136	Hs.77873	CD276 molecule	chr15q23-q24	9.78517	0
201046_s_at	RAD23A	NM_005053	Hs.643267	RAD23 homolog A (S. cerevisiae)	chr19p13.2	9.77964	0
224435_at	C10orf58	BC005871	Hs.500333	chromosome 10 open reading frame 58 /// chromosome 10 open reading frame 58	chr10q23.1	9.76217	0.501274
228654_at	RP11-93B10.1	AU145277	Hs.612782	hypothetical protein LOC139886	chrXq11.1	9.74143	0
208308_s_at	GPI	NM_000175	Hs.466471	glucose phosphate isomerase	chr19q13.1	9.72398	0
210825_s_at	PEBP1	AF130103	Hs.433863	phosphatidylethanolamine binding protein 1	chr12q24.23	9.68992	0
1553978_at	MEF2B	BC010931	Hs.153629	MADS box transcription enhancer factor 2, polypeptide B (myocyte enhancer factor 2B)	chr19p12	9.67296	0
226063_at	VAV2	AA481141	Hs.369921	vav 2 oncogene	chr9q34.1	9.66745	0
218026_at	CCDC56	NM_014019	Hs.16059	coiled-coil domain containing 56	chr17q21	9.65712	0.501274
58696_at	EXOSC4	AL039469	Hs.632041	exosome component 4	chr8q24.3	9.65211	0.501274
200978_at	MDH1	NM_005917	Hs.526521	malate dehydrogenase 1, NAD (soluble)	chr2p13.3	9.64909	0
211615_s_at	LRPPRC	M92439	Hs.368084	leucine-rich PPR-motif containing /// leucine-rich PPR-motif containing	chr2p21	9.61395	0
201459_at	RUVBL2	NM_006666	Hs.515846	RuvB-like 2 (E. coli)	chr19q13.3	9.61089	0
224815_at	COMMD7	AA148301	Hs.408427	COMM domain containing 7	chr20q11.21	9.61051	0
224746_at	KIAA1522	AB040955	Hs.591502	KIAA1522	chr1p35.1	9.57993	0.501274
229088_at	BF591996	BF591996				9.53012	0
211566_x_at	BRE	U19178	Hs.258314	brain and reproductive organ-expressed (TNFRSF1A modulator)	chr2p23.2	9.51522	0
206656_s_at	C20orf3	BC000353	Hs.472330	chromosome 20 open reading frame 3	chr20p11.22-p11.21	9.50856	0
211658_at	PRDX2	L19185	Hs.432121	peroxiredoxin 2 /// peroxiredoxin 2	chr19p13.2	9.50478	0.501274
207081_s_at	PIK4CA	NM_002650	Hs.529438	phosphatidylinositol 4-kinase, catalytic, alpha polypeptide	chr22q11.21	9.49957	0
218452_at	SMARCAL1	NM_014140	Hs.516674	SWI/SNF related, matrix associated, actin dependent regulator of chromatin, subfamily a-like 1	chr2q34-q35	9.47737	0
221843_s_at	KIAA1609	AA195017	Hs.288274	KIAA1609	chr16q24.1	9.46573	0
209683_at	FAM49A	AA243659	Hs.467769	family with sequence similarity 49, member A	chr2p24.3	9.44773	0
221708_s_at	UNC45A	BC006214	Hs.389461	unc-45 homolog A (C. elegans) /// unc-45 homolog A (C. elegans)	chr15q26.1	9.42979	0
222258_s_at	SH3BP4	AF015043	Hs.516777	SH3-domain binding protein 4	chr2q37.1-q37.2	9.42426	0.501274
208648_at	VCP	W60953	Hs.529782	valosin-containing protein	chr9p13.3	9.42197	0
200924_s_at	SLC3A2	NM_002394	Hs.502769	solute carrier family 3 (activators of dibasic and neutral amino acid transport), member 2	chr11q13	9.41929	0
225167_at	FRMD4A	AW515645	Hs.330463	FERM domain containing 4A	chr10p13	9.40086	0
209301_at	CA2	M36532	Hs.155097	carbonic anhydrase II	chr8q22	9.39491	0.501274
207168_s_at	H2AFY	NM_004893	Hs.420272	H2A histone family, member Y	chr5q31.3-q32	9.3785	0
203802_x_at	NSUN5	NM_018044	Hs.647060	NOL1/NOP2/Sun domain family, member 5	chr7q11.23	9.32636	0.501274
201322_at	ATP5B	NM_001686	Hs.406510	ATP synthase, H+ transporting, mitochondrial F1 complex, beta polypeptide	chr12q13.13	9.24362	0
225492_at	Hs.348514	BG500396	Hs.348514	CDNA FLJ32412 fis, clone SKMUS2000690		9.24188	0.501274
218856_at	TNFRSF21	NM_016629	Hs.443577	tumor necrosis factor receptor superfamily, member 21	chr6p21.1-12.2	9.22054	0
200637_s_at	PTPRF	AI762627	Hs.272062	protein tyrosine phosphatase, receptor type, F	chr1p34	9.21792	0.501274
219987_at	FLJ12684	NM_024534	Hs.363087	hypothetical protein FLJ12684	chr4q12	9.21388	0
208949_s_at	LGALS3	BC001120	Hs.531081	lectin, galactoside-binding, soluble, 3 (galectin 3)	chr14q21-q22	9.21112	0.501274
204368_at	SLCO2A1	NM_005630	Hs.518270	solute carrier organic anion transporter family, member 2A1	chr3q21	9.20802	0
1554171_at	ZMYM3	BC013009	Hs.522684	zinc finger, MYM-type 3	chrXq13.1	9.20521	0
221706_s_at	MDS032	BC006005	Hs.16187	uncharacterized hematopoietic stem/progenitor cells protein MDS032 /// uncharacterized hematopoietic stem/progenitor cells protein MDS032	chr19p13.11	9.20291	0
225427_s_at	APOA1BP	BE871169	Hs.528320	apolipoprotein A-I binding protein	chr1q22-q21.2	9.17656	0
238762_at	MTHFD2L	AA702016	Hs.479954	methylenetetrahydrofolate dehydrogenase (NADP+ dependent) 2-like	chr4q13.3	9.17521	0
224513_s_at	UBQLN4	BC006410	Hs.283739	ubiquilin 4 /// ubiquilin 4	chr1q21	9.15193	0
221543_s_at	SPFH2	AL442077	Hs.125849	SPFH domain family, member 2	chr8p11.2	9.15159	0.501274
223671_x_at	DPH5	AF248965	Hs.440776	DPH5 homolog (S. cerevisiae)	chr1p21.2	9.15084	0
235141_at	MARVELD2	AW009562	Hs.651172	MARVEL domain containing 2	chr5q13.2	9.14039	0
202974_at	MPP1	NM_002436	Hs.496984	membrane protein, palmitoylated 1, 55kDa	chrXq28	9.13476	0
213011_s_at	TPI1	BF116254	Hs.524219	triosephosphate isomerase 1	chr12p13	9.13017	0
40359_at	RASSF7	M91083	Hs.72925	Ras association (RalGDS/AF-6) domain family 7	chr11p15.5	9.10006	0
217963_s_at	NGFRAP1	NM_014380	Hs.448588	nerve growth factor receptor (TNFRSF16) associated protein 1	chrXq22.2	9.09955	0
225522_at	AAK1	AW628987	Hs.468878	AP2 associated kinase 1	chr2p24.3-p14	9.09087	0
201038_s_at	ANP32A	T67821	Hs.458747	Acidic (leucine-rich) nuclear phosphoprotein 32 family, member A	chr15q22.3-q23	9.07818	0
202109_at	ARFIP2	NM_012402	Hs.75139	ADP-ribosylation factor interacting protein 2 (arfaptin 2)	chr11p15	9.04818	0
201349_at	SLC9A3R1	NM_004252	Hs.396783	solute carrier family 9 (sodium/hydrogen exchanger), member 3 regulator 1	chr17q25.1	9.009	0
212197_x_at	M-RIP	AB020671	Hs.462341	myosin phosphatase-Rho interacting protein	chr17p11.2	9.00225	0
203790_s_at	HRSP12	N54448	Hs.18426	heat-responsive protein 12	chr8q22	8.98917	0
222532_at	SRPRB	BF983948	Hs.584950	signal recognition particle receptor, B subunit	chr3q22.1	8.95056	0
203041_s_at	LAMP2	J04183	Hs.496684	lysosomal-associated membrane protein 2	chrXq24	8.90787	0
238520_at	Hs.485392	BF724270	Hs.485392	Transcriptional regulating factor 1	chr6p21.1-p12.1	8.89896	0.501274
201673_s_at	GYS1	NM_002103	Hs.386225	glycogen synthase 1 (muscle)	chr19q13.3	8.88156	0
225695_at	C2orf18	BG497776	Hs.516034	chromosome 2 open reading frame 18	chr2p23.3	8.87014	0
205573_s_at	SNX7	NM_015976	Hs.197015	sorting nexin 7	chr1p21.3	8.83575	0
228191_at	Hs.592816	AA206016	Hs.592816	CDNA FLJ33420 fis, clone BRACE2020028		8.82226	0
223128_at	FOXRED1	AL136923	Hs.317190	FAD-dependent oxidoreductase domain containing 1	chr11q24.2	8.79982	0
201676_x_at	PSMA1	NM_002786	Hs.102798	proteasome (prosome, macropain) subunit, alpha type, 1	chr11p15.1	8.79012	0.501274
200057_s_at	NONO	NM_007363	Hs.533282	non-POU domain containing, octamer-binding /// non-POU domain containing, octamer-binding	chrXq13.1	8.7783	0
201266_at	TXNRD1	NM_003330	Hs.567352	thioredoxin reductase 1	chr12q23-q24.1	8.77576	0
209129_at	TRIP6	AF000974	Hs.534360	thyroid hormone receptor interactor 6	chr7q22	8.75834	0
222664_at	KCTD15	AI808448	Hs.221873	potassium channel tetramerisation domain containing 15	chr19q13.11	8.75801	0.501274
223193_x_at	C3orf28	AF201944	Hs.584881	chromosome 3 open reading frame 28	chr3q21.1	8.7459	0
211423_s_at	SC5DL	D85181	Hs.287749	sterol-C5-desaturase (ERG3 delta-5-desaturase homolog, fungal)-like	chr11q23.3	8.74083	0.501274
226820_at	FLJ25476	W72455	Hs.524248	FLJ25476 protein	chr1p35.1	8.73487	0
224330_s_at	MRPL27	AB049647	Hs.7736	mitochondrial ribosomal protein L27 /// mitochondrial ribosomal protein L27	chr17q21.3-q22	8.73385	0
222251_s_at	GMEB2	AL133646	Hs.473286	glucocorticoid modulatory element binding protein 2	chr20q13.33	8.72932	0.501274
225870_s_at	TRAPPC5	BF569208	Hs.432413	trafficking protein particle complex 5	chr19p13.2	8.72818	0
201791_s_at	DHCR7	NM_001360	Hs.503134	7-dehydrocholesterol reductase	chr11q13.2-q13.5	8.71621	0
208837_at	TMED3	BC000027	Hs.513058	transmembrane emp24 protein transport domain containing 3	chr15q24-q25	8.68146	0
229876_at	PHKA1	BE503584	Hs.201379	Phosphorylase kinase, alpha 1 (muscle)	chrXq12-q13	8.66928	0
225007_at	Hs.3353	AV705516	Hs.3353	Full-length cDNA clone CS0DL005YA15 of B cells (Ramos cell line) Cot 25-normalized of Homo sapiens (human)		8.64774	0
228418_at	EXOC5	BF509391	Hs.334936	exocyst complex component 5	chr14q23.1	8.63273	0.501274
217825_s_at	UBE2J1	AF151039	Hs.163776	ubiquitin-conjugating enzyme E2, J1 (UBC6 homolog, yeast)	chr6q15	8.61387	0
202486_at	AFG3L2	NM_006796	Hs.528996	AFG3 ATPase family gene 3-like 2 (yeast)	chr18p11	8.61113	0
227804_at	TLCD1	BE328850	Hs.499952	TLC domain containing 1	chr17q11.2	8.60372	0
220987_s_at	C11orf17	NM_030952	Hs.131180	chromosome 11 open reading frame 17 /// chromosome 11 open reading frame 17 /// NUAK family, SNF1-like kinase, 2 /// NUAK family, SNF1-like kinase, 2	chr11p15.3 /// chr1q32.1	8.59643	0
235725_at	Hs.592888	AW055351	Hs.592888	Transcribed locus		8.59139	0
222517_at	AP3M1	AU152391	Hs.500104	adaptor-related protein complex 3, mu 1 subunit	chr10q22.2	8.58627	0
201705_at	PSMD7	NM_002811	Hs.440604	proteasome (prosome, macropain) 26S subunit, non-ATPase, 7 (Mov34 homolog)	chr16q23-q24	8.56315	0
200818_at	ATP5O	NM_001697	Hs.409140	ATP synthase, H+ transporting, mitochondrial F1 complex, O subunit (oligomycin sensitivity conferring protein)	chr21q22.1-q22.2|21q22.11	8.55979	0
221539_at	EIF4EBP1	AB044548	Hs.411641	eukaryotic translation initiation factor 4E binding protein 1	chr8p12	8.55927	0
208420_x_at	SUPT6H	NM_003170	Hs.250429	suppressor of Ty 6 homolog (S. cerevisiae)	chr17q11.2	8.54872	0
218641_at	MGC3032	NM_023941	Hs.568945	hypothetical protein MGC3032	chr11q13	8.53067	0
212692_s_at	LRBA	W60686	Hs.480938	LPS-responsive vesicle trafficking, beach and anchor containing	chr4q31.3	8.52477	0.501274
227792_at	LOC162073	AA490685	Hs.530899	Hypothetical protein LOC162073	chr16p12.3	8.4868	0
201886_at	WDR23	NM_025230	Hs.525251	WD repeat domain 23	chr14q12	8.48503	0
225432_s_at	CSRP2BP	AF252257	Hs.488051	CSRP2 binding protein	chr20p11.23	8.46506	0.501274
39729_at	PRDX2	L19185	Hs.432121	peroxiredoxin 2	chr19p13.2	8.46374	0
209042_s_at	UBE2G2	BC001738	Hs.529420	ubiquitin-conjugating enzyme E2G 2 (UBC7 homolog, yeast)	chr21q22.3	8.45036	0
235572_at	SPBC24	AI469788	Hs.381225	spindle pole body component 24 homolog (S. cerevisiae)	chr19p13.2	8.44622	0.501274
220934_s_at	MGC3196	NM_024084	Hs.530463	hypothetical protein MGC3196	chr11q12.3	8.44424	0
227422_at	AI032121	AI032121				8.42474	0.501274
229672_at	C20orf44	AA707125	Hs.18128	Chromosome 20 open reading frame 44	chr20q11.22	8.40008	0.501274
200822_x_at	TPI1	NM_000365	Hs.524219	triosephosphate isomerase 1	chr12p13	8.34302	0
207528_s_at	SLC7A11	NM_014331	Hs.390594	solute carrier family 7, (cationic amino acid transporter, y+ system) member 11	chr4q28-q32	8.34184	0
218553_s_at	KCTD15	NM_024076	Hs.221873	potassium channel tetramerisation domain containing 15	chr19q13.11	8.33655	0
227221_at	Hs.371609	N36085	Hs.371609	CDNA clone IMAGE:5261213		8.32563	0
223017_at	TXNDC12	AF131758	Hs.476033	thioredoxin domain containing 12 (endoplasmic reticulum)	chr1p32.3	8.32516	0.501274
212532_s_at	LSM12	AW873564	Hs.355570	LSM12 homolog (S. cerevisiae)	chr17q21.31	8.30182	0
202961_s_at	ATP5J2	NM_004889	Hs.521056	ATP synthase, H+ transporting, mitochondrial F0 complex, subunit F2	chr7q22.1	8.30044	0
226241_s_at	MRPL52	BG497211	Hs.355935	mitochondrial ribosomal protein L52	chr14q11.2	8.29088	0.501274
202136_at	ZMYND11	BE250417	Hs.292265	zinc finger, MYND domain containing 11	chr10p14	8.27281	0.501274
213302_at	PFAS	AL044326	Hs.573976	phosphoribosylformylglycinamidine synthase (FGAR amidotransferase)	chr17p13.1	8.24587	0
202530_at	MAPK14	NM_001315	Hs.588289	mitogen-activated protein kinase 14	chr6p21.3-p21.2	8.22909	0
200967_at	PPIB	NM_000942	Hs.434937	peptidylprolyl isomerase B (cyclophilin B)	chr15q21-q22	8.22191	0
223150_s_at	PTPN23	AF290614	Hs.25524	protein tyrosine phosphatase, non-receptor type 23	chr3p21.3	8.18141	0
227247_at	PLEKHA8	H98994	Hs.233495	Pleckstrin homology domain containing, family A (phosphoinositide binding specific) member 8	chr7p21-p11.2	8.17569	0.501274
223226_x_at	SSBP4	BC000274	Hs.515259	single stranded DNA binding protein 4	chr19p13.1	8.1682	0
1556588_at	C15orf37	AK091107	Hs.512015	chromosome 15 open reading frame 37	chr15q25.1	8.16181	0
217922_at	Hs.633107	AL157902	Hs.633107	CDNA FLJ40810 fis, clone TRACH2009743		8.12153	0
215088_s_at	SDHC	BG110532	Hs.444472	succinate dehydrogenase complex, subunit C, integral membrane protein, 15kDa	chr1q21	8.10922	0
223165_s_at	IHPK2	BC004469	Hs.595983	inositol hexaphosphate kinase 2	chr3p21.31	8.107	0
211746_x_at	PSMA1	BC005932	Hs.102798	proteasome (prosome, macropain) subunit, alpha type, 1 /// proteasome (prosome, macropain) subunit, alpha type, 1	chr11p15.1	8.06725	0.501274
201416_at	SOX4	BG528420	Hs.643910	SRY (sex determining region Y)-box 4	chr6p22.3	8.06114	0
209429_x_at	EIF2B4	AF112207	Hs.169474	eukaryotic translation initiation factor 2B, subunit 4 delta, 67kDa	chr2p23.3	8.05027	0.501274
206621_s_at	WBSCR1	NM_022170	Hs.520943	eukaryotic translation initiation factor 4H	chr7q11.23	8.04619	0
1564166_s_at	PMS2L3	AK098276	Hs.406395	Postmeiotic segregation increased 2-like 3	chr7q11.23	8.04372	0
208634_s_at	MACF1	AB029290	Hs.580782	microtubule-actin crosslinking factor 1	chr1p32-p31	8.02622	0
226093_at	DCP1B	AW204088	Hs.130934	DCP1 decapping enzyme homolog B (S. cerevisiae)	chr12p13.33	8.02255	0
202689_at	RBM15B	NM_013286	Hs.476291	RNA binding motif protein 15B	chr3p21.2	8.02239	0
212691_at	NUP188	AW131863	Hs.308340	nucleoporin 188kDa	chr9q34.11	8.00003	0.501274
210754_s_at	LYN	M79321	Hs.651186	v-yes-1 Yamaguchi sarcoma viral related oncogene homolog	chr8q13	7.98898	0.501274
212245_at	MCFD2	AL567779	Hs.293689	multiple coagulation factor deficiency 2	chr2p21	7.98736	0
208691_at	TFRC	BC001188	Hs.529618	transferrin receptor (p90, CD71) /// transferrin receptor (p90, CD71)	chr3q29	7.9769	0
201725_at	C10orf7	NM_006023	Hs.412842	cell division cycle 123 homolog (S. cerevisiae)	chr10p13	7.95009	0
236894_at	AI203404	AI203404				7.93792	0
207836_s_at	RBPMS	NM_006867	Hs.334587	RNA binding protein with multiple splicing	chr8p12-p11	7.92865	0
202593_s_at	MIR16	NM_016641	Hs.512607	membrane interacting protein of RGS16	chr16p12-p11.2	7.92197	0.501274
203386_at	TBC1D4	AI650848	Hs.210891	TBC1 domain family, member 4	chr13q22.2	7.92059	0
225338_at	ZYG11B	AI767447	Hs.476280	Zyg-11 homolog B (C. elegans)	chr1p32.3	7.91956	0
225799_at	MGC4677	BF209337		hypothetical protein MGC4677	chr2p11.2	7.90631	0
231968_at	Hs.598715	AK025416	Hs.598715	CDNA: FLJ21763 fis, clone COLF6967		7.90102	0
201112_s_at	CSE1L	NM_001316	Hs.90073	CSE1 chromosome segregation 1-like (yeast)	chr20q13	7.88868	0.501274
215482_s_at	EIF2B4	AJ011307	Hs.169474	eukaryotic translation initiation factor 2B, subunit 4 delta, 67kDa	chr2p23.3	7.87492	0
213400_s_at	TBL1X	AV753028	Hs.495656	transducin (beta)-like 1X-linked	chrXp22.3	7.86947	0
201113_at	TUFM	NM_003321	Hs.12084	Tu translation elongation factor, mitochondrial	chr16p11.2	7.86139	0
225959_s_at	ZNRF1	BF432625	Hs.427284	zinc and ring finger 1	chr16q23.1	7.84874	0
214177_s_at	PBXIP1	AI935162	Hs.505806	pre-B-cell leukemia transcription factor interacting protein 1	chr1q21.3	7.8191	0
201570_at	SAMM50	NM_015380	Hs.505824	sorting and assembly machinery component 50 homolog (S. cerevisiae)	chr22q13.31	7.79081	0
226943_at	Hs.42547	AA287457	Hs.42547	Hypothetical protein LOC728568	chr12q23.3	7.77395	0
225086_at	FAM98B	BF679966	Hs.6799	Family with sequence similarity 98, member B	chr15q14	7.77254	0
209256_s_at	KIAA0265	AF277177	Hs.520710	KIAA0265 protein	chr7q32.2	7.76487	0
200663_at	CD63	NM_001780	Hs.445570	CD63 molecule	chr12q12-q13	7.7546	0
226191_at	Hs.593022	AI431788	Hs.593022	MRNA; cDNA DKFZp686L15210 (from clone DKFZp686L15210)		7.75343	0.501274
214919_s_at	EIF4EBP3	R39094		eukaryotic translation initiation factor 4E binding protein 3 /// MASK-4E-BP3 alternate reading frame gene	chr5q31.3	7.7377	0
212849_at	AXIN1	AA745954	Hs.592082	axin 1	chr16p13.3	7.73667	0
202535_at	FADD	NM_003824	Hs.86131	Fas (TNFRSF6)-associated via death domain	chr11q13.3	7.73505	0.501274
200670_at	XBP1	NM_005080	Hs.437638	X-box binding protein 1	chr22q12.1|22q12	7.73192	0
218138_at	MKKS	NM_018848	Hs.472119	McKusick-Kaufman syndrome	chr20p12	7.72528	0
202133_at	WWTR1	BF674349	Hs.477921	WW domain containing transcription regulator 1	chr3q23-q24	7.72026	0.501274
225879_at	TSEN54	BF345244	Hs.378501	tRNA splicing endonuclease 54 homolog (S. cerevisiae)	chr17q25.1	7.70675	0
202542_s_at	SCYE1	NM_004757	Hs.591680	small inducible cytokine subfamily E, member 1 (endothelial monocyte-activating)	chr4q24	7.67001	0
231931_at	PRDM15	AL355710	Hs.473893	PR domain containing 15	chr21q22.3	7.65887	0
212441_at	KIAA0232	D86985	Hs.79276	KIAA0232 gene product	chr4p16.1	7.65703	0
220924_s_at	SLC38A2	NM_018976	Hs.221847	solute carrier family 38, member 2	chr12q	7.65594	0
217861_s_at	PREB	NM_013388	Hs.279784	prolactin regulatory element binding	chr2p23.3	7.64679	0
214548_x_at	GNAS	AF064092	Hs.125898	GNAS complex locus	chr20q13.3	7.643	0
209633_at	PPP2R3A	AL389975	Hs.518155	protein phosphatase 2 (formerly 2A), regulatory subunit B'', alpha	chr3q22.1	7.6408	0
209397_at	ME2	BC000147	Hs.233119	malic enzyme 2, NAD(+)-dependent, mitochondrial	chr6p25-p24|18q21	7.62883	0
227959_at	Hs.586830	AW138815	Hs.586830	Transcribed locus		7.59652	0
201614_s_at	RUVBL1	NM_003707	Hs.272822	RuvB-like 1 (E. coli)	chr3q21	7.59028	0
227465_at	KIAA0892	AL514301	Hs.112751	KIAA0892	chr19p13.11	7.58448	0
200771_at	LAMC1	NM_002293	Hs.609663	laminin, gamma 1 (formerly LAMB2)	chr1q31	7.57024	0
205346_at	ST3GAL2	NM_006927	Hs.368611	ST3 beta-galactoside alpha-2,3-sialyltransferase 2	chr16q22.1	7.56561	0
227478_at	LOC284262	BF739885		hypothetical protein LOC284262	chr18q21.1	7.54785	0
205207_at	IL6	NM_000600	Hs.512234	interleukin 6 (interferon, beta 2)	chr7p21	7.54265	0
219823_at	LIN28	NM_024674	Hs.86154	lin-28 homolog (C. elegans)	chr1p36.11	7.53578	0
222116_s_at	TBC1D16	AL157485	Hs.369819	TBC1 domain family, member 16	chr17q25.3	7.53259	0
214771_x_at	M-RIP	AK025604	Hs.462341	myosin phosphatase-Rho interacting protein	chr17p11.2	7.50977	0
202806_at	DBN1	NM_004395	Hs.130316	drebrin 1	chr5q35.3	7.50219	0
235288_at	KIAA1276	AI627532	Hs.18861	Chromosome 4 open reading frame 30	chr4p15.32	7.49097	0
208758_at	ATIC	D89976	Hs.90280	5-aminoimidazole-4-carboxamide ribonucleotide formyltransferase/IMP cyclohydrolase	chr2q35	7.48615	0
225344_at	NCOA7	AL035689	Hs.171426	nuclear receptor coactivator 7	chr6q22.31-q22.32	7.48231	0.501274
214501_s_at	H2AFY	AF044286	Hs.174312	toll-like receptor 4 /// H2A histone family, member Y	chr9q32-q33 /// chr5q31.3-q32	7.46916	0
217824_at	UBE2J1	AW500009	Hs.163776	ubiquitin-conjugating enzyme E2, J1 (UBC6 homolog, yeast)	chr6q15	7.43122	0.501274
212322_at	SGPL1	BE999972	Hs.499984	sphingosine-1-phosphate lyase 1	chr10q21	7.40888	0
202481_at	DHRS3	NM_004753	Hs.289347	dehydrogenase/reductase (SDR family) member 3	chr1p36.1	7.40573	0.501274
200783_s_at	STMN1	NM_005563	Hs.209983	stathmin 1/oncoprotein 18	chr1p36.1-p35	7.40236	0
212645_x_at	BRE	AL566299	Hs.258314	brain and reproductive organ-expressed (TNFRSF1A modulator)	chr2p23.2	7.39876	0
202715_at	CAD	NM_004341	Hs.377010	carbamoyl-phosphate synthetase 2, aspartate transcarbamylase, and dihydroorotase /// Rho guanine nucleotide exchange factor (GEF) 5 /// FLJ40722-like	chr2p22-p21 /// chr7q33-q35 /// chr7q35	7.38321	0
201398_s_at	TRAM1	BC000687	Hs.491988	translocation associated membrane protein 1	chr8q13.3	7.38154	0
208816_x_at	ANXA2P2	M62898	Hs.534301	annexin A2 pseudogene 2	chr9p13	7.37899	0
218388_at	PGLS	NM_012088	Hs.466165	6-phosphogluconolactonase	chr19p13.2	7.36072	0.501274
1553118_at	THEM4	NM_053055	Hs.164070	thioesterase superfamily member 4	chr1q21	7.35933	0
226314_at	D4ST1	AA039350	Hs.442449	dermatan 4 sulfotransferase 1	chr15q15.1	7.35578	0
215017_s_at	FNBP1L	AW270932	Hs.134060	formin binding protein 1-like	chr1p22.1	7.35043	0.501274
1558041_a_at	LOC283849	AL834156	Hs.651201	hypothetical protein LOC653319	chr16q22.1	7.34335	0.501274
217840_at	DDX41	NM_016222	Hs.484288	DEAD (Asp-Glu-Ala-Asp) box polypeptide 41	chr5q35.3	7.3423	0.501274
203748_x_at	RBMS1	NM_016839	Hs.470412	RNA binding motif, single stranded interacting protein 1	chr2q24.2	7.32668	0.501274
223314_at	TSPAN14	BF025955		tetraspanin 14	chr10q23.1	7.32063	0.501274
217912_at	DUS1L	NM_022156	Hs.514599	dihydrouridine synthase 1-like (S. cerevisiae)	chr17q25.3	7.31645	0
226355_at	WDR51A	AW001089	Hs.476306	WD repeat domain 51A	chr3p21.1	7.30874	0
211989_at	SMARCE1	NM_003079	Hs.547509	SWI/SNF related, matrix associated, actin dependent regulator of chromatin, subfamily e, member 1	chr17q21.2	7.30474	0
212955_s_at	POLR2I	AL037557	Hs.47062	ribosomal protein SA /// polymerase (RNA) II (DNA directed) polypeptide I, 14.5kDa	chr3p22.2 /// chr19q12	7.29912	0
218226_s_at	NDUFB4	NM_004547	Hs.304613	NADH dehydrogenase (ubiquinone) 1 beta subcomplex, 4, 15kDa /// similar to NADH dehydrogenase (ubiquinone) 1 beta subcomplex, 4, 15kDa	chr3q13.33	7.295	0
224771_at	NAV1	AI937060	Hs.585374	neuron navigator 1		7.29405	0.501274
203031_s_at	UROS	NM_000375	Hs.501376	uroporphyrinogen III synthase (congenital erythropoietic porphyria)	chr10q25.2-q26.3	7.28391	0
203042_at	LAMP2	NM_002294	Hs.496684	lysosomal-associated membrane protein 2	chrXq24	7.28112	0.501274
205353_s_at	PEBP1	NM_002567	Hs.433863	phosphatidylethanolamine binding protein 1	chr12q24.23	7.27894	0
227377_at	IGF2BP1	AK022784	Hs.144936	insulin-like growth factor 2 mRNA binding protein 1	chr17q21.32	7.26399	0.501274
223580_at	SPSB2	BC002983	Hs.479856	splA/ryanodine receptor domain and SOCS box containing 2	chr12p13.31	7.26161	0
1557915_s_at	GSTO1	U56250	Hs.190028	glutathione S-transferase omega 1	chr10q25.1	7.25507	0
202562_s_at	C14orf1	AL136658	Hs.15106	chromosome 14 open reading frame 1	chr14q24.3	7.25469	0
201014_s_at	PAICS	NM_006452	Hs.518774	phosphoribosylaminoimidazole carboxylase, phosphoribosylaminoimidazole succinocarboxamide synthetase	chr4q12	7.24458	0
226463_at	ATP6V1C1	AW241758	Hs.86905	ATPase, H+ transporting, lysosomal 42kDa, V1 subunit C1	chr8q22.3	7.23597	0
227547_at	LOC388795	AA824321	Hs.145500	Transcribed locus		7.18087	0
228763_at	CHMP4A	AI813313	Hs.220963	chromatin modifying protein 4A /// magnesium-dependent phosphatase 1	chr14q12	7.1754	0
203700_s_at	DIO2	NM_013989	Hs.202354	deiodinase, iodothyronine, type II	chr14q24.2-q24.3	7.17242	0.501274
202390_s_at	HD	NM_002111	Hs.518450	huntingtin (Huntington disease)	chr4p16.3	7.16547	0.501274
1487_at	ESRRA	L38487	Hs.110849	estrogen-related receptor alpha	chr11q13	7.14538	0
218041_x_at	SLC38A2	NM_018573	Hs.221847	solute carrier family 38, member 2	chr12q	7.14345	0.501274
225317_at	ACBD6	AL574669	Hs.200051	acyl-Coenzyme A binding domain containing 6	chr1q25.2-q25.3	7.13327	0
65493_at	ABC1	AA555088	Hs.591183	amplified in breast cancer 1	chr17q23.1	7.12462	0.501274
210949_s_at	EIF3S8	BC000533	Hs.535464	eukaryotic translation initiation factor 3, subunit 8, 110kDa /// similar to eukaryotic translation initiation factor 3, subunit 8, 110kDa	chr16p11.2	7.12266	0.501274
200005_at	EIF3S7	NM_003753	Hs.55682	eukaryotic translation initiation factor 3, subunit 7 zeta, 66/67kDa /// eukaryotic translation initiation factor 3, subunit 7 zeta, 66/67kDa	chr22q13.1	7.11657	0
37254_at	ZNF133	U09366	Hs.472221	zinc finger protein 133	chr20p11.23-20p11.22	7.1155	0.501274
1556499_s_at	COL1A1	BE221212	Hs.172928	collagen, type I, alpha 1	chr17q21.33	7.10603	0.501274
217744_s_at	PERP	NM_022121	Hs.520421	PERP, TP53 apoptosis effector	chr6q24	7.09266	0
225339_at	Hs.593620	BG290577	Hs.593620	CDNA FLJ26141 fis, clone TST03911		7.09209	0.501274
218581_at	ABHD4	NM_022060	Hs.445665	abhydrolase domain containing 4	chr14q11.2	7.04484	0
200862_at	DHCR24	NM_014762	Hs.498727	24-dehydrocholesterol reductase	chr1p33-p31.1	7.02928	0.501274
231530_s_at	C11orf1	BG150085	Hs.17546	chromosome 11 open reading frame 1	chr11q13-q22	7.01943	0
201237_at	CAPZA2	AV685920	Hs.651223	capping protein (actin filament) muscle Z-line, alpha 2	chr7q31.2-q31.3	7.0187	0
201885_s_at	CYB5R3	NM_000398	Hs.517666	cytochrome b5 reductase 3	chr22q13.31-qter|22q13.2-q13.31	7.01074	0.501274
200972_at	TSPAN3	BC000704	Hs.5062	tetraspanin 3	chr15q24.3	7.00373	0
225915_at	CAB39L	AL138875	Hs.87159	calcium binding protein 39-like	chr13q14.2	6.96621	0.501274
212321_at	AB033078	AB033078				6.96319	0
203950_s_at	CLCN6	NM_001286	Hs.193043	chloride channel 6	chr1p36	6.94297	0.501274
1555543_a_at	CLCC1	AB052917	Hs.554803	chloride channel CLIC-like 1	chr1p13.3	6.94159	0.501274
222530_s_at	MKKS	AF275813	Hs.472119	McKusick-Kaufman syndrome	chr20p12	6.93659	0
210208_x_at	BAT3	BC003133	Hs.440900	HLA-B associated transcript 3	chr6p21.3	6.93126	0
209512_at	HSDL2	BC004331	Hs.59486	hydroxysteroid dehydrogenase like 2	chr9q32	6.92633	0.501274
209357_at	CITED2	AF109161	Hs.82071	Cbp/p300-interacting transactivator, with Glu/Asp-rich carboxy-terminal domain, 2	chr6q23.3	6.90857	0
200001_at	CAPNS1	NM_001749	Hs.515371	calpain, small subunit 1 /// calpain, small subunit 1	chr19q13.12	6.89947	0.501274
223470_at	PIGM	AB028127	Hs.552810	phosphatidylinositol glycan anchor biosynthesis, class M	chr1q23.2	6.87603	0.501274
233049_x_at	STUB1	AF217968	Hs.592081	STIP1 homology and U-box containing protein 1	chr16p13.3	6.85615	0.501274
200639_s_at	YWHAZ	NM_003406	Hs.492407	tyrosine 3-monooxygenase/tryptophan 5-monooxygenase activation protein, zeta polypeptide	chr8q23.1	6.85411	0
201347_x_at	GRHPR	NM_012203	Hs.155742	glyoxylate reductase/hydroxypyruvate reductase	chr9q12	6.85313	0.501274
213701_at	C12orf29	AW299245	Hs.591009	chromosome 12 open reading frame 29	chr12q21.32	6.83191	0.501274
212378_at	GART	NM_000819	Hs.473648	phosphoribosylglycinamide formyltransferase, phosphoribosylglycinamide synthetase, phosphoribosylaminoimidazole synthetase	chr21q22.1|21q22.11	6.82288	0
208799_at	PSMB5	BC004146	Hs.422990	proteasome (prosome, macropain) subunit, beta type, 5	chr14q11.2	6.82092	0
214100_x_at	NSUN5B	AI284845		NOL1/NOP2/Sun domain family, member 5B	chr7q11.23	6.82065	0
218249_at	ZDHHC6	NM_022494	Hs.196990	zinc finger, DHHC-type containing 6	chr10q25.2	6.8181	0.501274
225003_at	UNQ501	BF343862		hypothetical protein MGC3205 /// MBC3205	chr19p13.13 /// chr19p13.2	6.81211	0.501274
224333_s_at	MRPS5	AB049940	Hs.355664	mitochondrial ribosomal protein S5 /// mitochondrial ribosomal protein S5	chr2p11.2-q11.2	6.79135	0
208709_s_at	NRD1	U64898	Hs.584782	nardilysin (N-arginine dibasic convertase)	chr1p32.2-p32.1	6.79065	0
225659_at	LOC339745	BF516590	Hs.333297	hypothetical protein LOC339745	chr2q22.1	6.78952	0.501274
200613_at	AP2M1	NM_004068	Hs.518460	adaptor-related protein complex 2, mu 1 subunit	chr3q28	6.78833	0
202836_s_at	TXNL4A	NM_006701	Hs.465498	thioredoxin-like 4A	chr18q23	6.77886	0
229268_at	FAM105B	AA723152	Hs.406335	family with sequence similarity 105, member B	chr5p15.2	6.77778	0
223336_s_at	RAB18	AL136734	Hs.406799	RAB18, member RAS oncogene family	chr10p12.1	6.77031	0.501274
208972_s_at	ATP5G1	AL080089	Hs.80986	ATP synthase, H+ transporting, mitochondrial F0 complex, subunit C1 (subunit 9)	chr17q21.32	6.75094	0
203478_at	NDUFC1	NM_002494	Hs.84549	NADH dehydrogenase (ubiquinone) 1, subcomplex unknown, 1, 6kDa	chr4q28.2-q31.1	6.73917	0.501274
228790_at	C8orf72	AW264082	Hs.154652	chromosome 8 open reading frame 72	chr8q12.1	6.72847	0
225548_at	SHRM	AB040914	Hs.137459	shroom family member 3	chr4q21.1	6.72794	0
222764_at	ASRGL1	AI928342	Hs.535326	asparaginase like 1	chr11q12.3	6.71393	0
222203_s_at	RDH14	AK023625	Hs.288880	retinol dehydrogenase 14 (all-trans/9-cis/11-cis)	chr2p24.2	6.71345	0
209018_s_at	PINK1	BF432478	Hs.389171	PTEN induced putative kinase 1	chr1p36	6.70942	0
213501_at	ACOX1	T62985	Hs.464137	acyl-Coenzyme A oxidase 1, palmitoyl	chr17q24-q25|17q25.1	6.69124	0
225277_at	SLC39A13	AL525780	Hs.523664	solute carrier family 39 (zinc transporter), member 13	chr11p11.2	6.689	0.501274
224702_at	MGC23909	BG501219	Hs.355606	transmembrane protein 167	chr5q14.2	6.68473	0
214239_x_at	PCGF2	AI560455	Hs.371617	polycomb group ring finger 2	chr17q12	6.68346	0
225586_at	C9orf112	BF222775	Hs.292570	WD repeat domain 85	chr9q34.3	6.67569	0.501274
228205_at	TKT	AU152969	Hs.89643	transketolase (Wernicke-Korsakoff syndrome)	chr3p14.3	6.67081	0
207180_s_at	HTATIP2	NM_006410	Hs.90753	HIV-1 Tat interactive protein 2, 30kDa	chr11p15.1	6.66791	0
224731_at	HMGB1	BF673940	Hs.434102	high-mobility group box 1	chr13q12	6.64692	0.501274
227529_s_at	AKAP12	BF511276	Hs.371240	A kinase (PRKA) anchor protein (gravin) 12	chr6q24-q25	6.63844	0.501274
212355_at	KIAA0323	AI075450	Hs.643552	KIAA0323	chr14q12	6.62852	0.501274
202826_at	SPINT1	NM_003710	Hs.233950	serine peptidase inhibitor, Kunitz type 1	chr15q15.1	6.61611	0
218101_s_at	NDUFC2	NM_004549	Hs.407860	NADH dehydrogenase (ubiquinone) 1, subcomplex unknown, 2, 14.5kDa	chr11q14.1	6.61397	0
200658_s_at	PHB	AL560017	Hs.514303	prohibitin	chr17q21	6.61311	0
226656_at	CRTAP	AW024741	Hs.517888	cartilage associated protein	chr3p22.3	6.6098	0
224428_s_at	CDCA7	AY029179	Hs.470654	cell division cycle associated 7 /// cell division cycle associated 7	chr2q31	6.59105	0.501274
209531_at	GSTZ1	BC001453	Hs.26403	glutathione transferase zeta 1 (maleylacetoacetate isomerase)	chr14q24.3	6.5687	0
217973_at	DCXR	NM_016286	Hs.9857	dicarbonyl/L-xylulose reductase	chr17q25.3	6.56434	0.501274
218027_at	MRPL15	NM_014175	Hs.18349	mitochondrial ribosomal protein L15	chr8q11.2-q13	6.56288	0
224609_at	SLC44A2	AI264216	Hs.631631	solute carrier family 44, member 2	chr19p13.1	6.54399	0
218375_at	NUDT9	NM_024047	Hs.149500	nudix (nucleoside diphosphate linked moiety X)-type motif 9	chr4q22.1	6.53874	0.501274
226517_at	BCAT1	AL390172	Hs.438993	branched chain aminotransferase 1, cytosolic	chr12pter-q12	6.48183	0
208117_s_at	LAS1L	NM_031206	Hs.522675	LAS1-like (S. cerevisiae) /// LAS1-like (S. cerevisiae)	chrXq12-q13	6.4782	0
205241_at	SCO2	NM_005138	Hs.567405	SCO cytochrome oxidase deficient homolog 2 (yeast)	chr22q13.33	6.47409	0
227625_s_at	STUB1	AI476536	Hs.592081	STIP1 homology and U-box containing protein 1	chr16p13.3	6.4727	0
206571_s_at	MAP4K4	NM_004834	Hs.431550	mitogen-activated protein kinase kinase kinase kinase 4	chr2q11.2-q12	6.46084	0.501274
209218_at	SQLE	AF098865	Hs.71465	squalene epoxidase	chr8q24.1	6.45668	0
227369_at	SERBP1	AW771919	Hs.530412	SERPINE1 mRNA binding protein 1	chr1p31	6.45018	0
228420_at	PDCD2	AW590850	Hs.594143	programmed cell death 2	chr6q27	6.44954	0.501274
226803_at	CHMP4C	AK000049	Hs.183861	chromatin modifying protein 4C	chr8q21.13	6.41278	0.501274
242414_at	QPRT	AW960707	Hs.513484	quinolinate phosphoribosyltransferase (nicotinate-nucleotide pyrophosphorylase (carboxylating))	chr16p11.2	6.40317	0
200740_s_at	SUMO3	NM_006936	Hs.474005	SMT3 suppressor of mif two 3 homolog 3 (S. cerevisiae)	chr21q22.3	6.39823	0
217127_at	CTH	AL354872	Hs.19904	cystathionase (cystathionine gamma-lyase)	chr1p31.1	6.39779	0
232983_s_at	SERGEF	AJ243951	Hs.32470	secretion regulating guanine nucleotide exchange factor	chr11p14.3	6.3897	0
201892_s_at	IMPDH2	NM_000884	Hs.476231	IMP (inosine monophosphate) dehydrogenase 2	chr3p21.2	6.3793	0
206701_x_at	EDNRB	NM_003991	Hs.82002	endothelin receptor type B	chr13q22	6.37863	0.501274
206953_s_at	LPHN2	NM_012302	Hs.24212	latrophilin 2	chr1p31.1	6.37009	0
216338_s_at	YIPF3	AK021433	Hs.440950	Yip1 domain family, member 3	chr6p21.1	6.36678	0
205115_s_at	RBM19	NM_016196	Hs.7482	RNA binding motif protein 19	chr12q24.13-q24.21	6.34865	0.501274
221437_s_at	MRPS15	NM_031280	Hs.175437	erythrocyte membrane protein band 4.1 (elliptocytosis 1, RH-linked) /// erythrocyte membrane protein band 4.1 (elliptocytosis 1, RH-linked) /// mitochondrial ribosomal protein S15 /// mitochondrial ribosomal protein S15	chr1p33-p32 /// chr1p35-p34.1	6.34595	0
202041_s_at	FIBP	NM_004214	Hs.7768	fibroblast growth factor (acidic) intracellular binding protein	chr11q13.1	6.33103	0.501274
238628_s_at	HSPC176	AW827150	Hs.461722	trafficking protein particle complex 2-like	chr16q24.3	6.32718	0.501274
213282_at	SATL1	BE501952	Hs.512181	Spermidine/spermine N1-acetyl transferase-like 1	chrXq21.1	6.32136	0
221589_s_at	ALDH6A1	AW612403	Hs.293970	aldehyde dehydrogenase 6 family, member A1	chr14q24.3	6.32005	0.501274
205324_s_at	FTSJ1	NM_012280	Hs.23170	FtsJ homolog 1 (E. coli)	chrXp11.23	6.31199	0
224196_x_at	DPH5	AF161492	Hs.440776	DPH5 homolog (S. cerevisiae)	chr1p21.2	6.30478	0
218354_at	HSPC176	NM_016209	Hs.461722	trafficking protein particle complex 2-like	chr16q24.3	6.30384	0
224804_s_at	C15orf17	AU152410	Hs.367690	chromosome 15 open reading frame 17	chr15q24.1	6.29819	0
200793_s_at	ACO2	NM_001098	Hs.643610	aconitase 2, mitochondrial	chr22q11.2-q13.31|22q13.2-q13.31	6.28558	0
224160_s_at	ACAD9	BC001817	Hs.567482	acyl-Coenzyme A dehydrogenase family, member 9	chr3q21.3	6.27215	0
212248_at	MTDH	AI886796	Hs.377155 /// Hs.594085	CDNA FLJ41088 fis, clone ASTRO2002459 /// Metadherin	chr8q22.1	6.26717	0
223522_at	C9orf45	AF251293		chromosome 9 open reading frame 45	chr9q33.2	6.2237	0
218174_s_at	C10orf57	NM_025125	Hs.169982	chromosome 10 open reading frame 57	chr10q22.3	6.19782	0.501274
227527_at	MLL2	AI394529	Hs.120228	myeloid/lymphoid or mixed-lineage leukemia 2	chr12q12-q14	6.19063	0
229710_at	Hs.633078	AA843541	Hs.633078	Transcribed locus		6.19026	0.501274
227587_at	FLJ12949	N46431	Hs.646387	hypothetical protein FLJ12949	chr19p13.2	6.17112	0.501274
201790_s_at	DHCR7	AW150953	Hs.503134	7-dehydrocholesterol reductase	chr11q13.2-q13.5	6.16795	0
211628_x_at	FTHP1	J04755	Hs.453583	ferritin, heavy polypeptide pseudogene 1 /// ferritin, heavy polypeptide pseudogene 1	chr6p21.3-p12	6.16289	0
209014_at	MAGED1	AF217963	Hs.5258	melanoma antigen family D, 1	chrXp11.23	6.16154	0
201268_at	NME2	NM_002512		non-metastatic cells 2, protein (NM23B) expressed in /// NM23-LV	chr17q21.3	6.15638	0
202402_s_at	CARS	NM_001751	Hs.274873	cysteinyl-tRNA synthetase	chr11p15.5	6.15546	0
201079_at	SYNGR2	NM_004710	Hs.464210	synaptogyrin 2	chr17q25.3	6.15503	0
208630_at	HADHA	AI972144	Hs.516032	hydroxyacyl-Coenzyme A dehydrogenase/3-ketoacyl-Coenzyme A thiolase/enoyl-Coenzyme A hydratase (trifunctional protein), alpha subunit	chr2p23	6.14375	0
213773_x_at	NSUN5	AW248552	Hs.647060	NOL1/NOP2/Sun domain family, member 5	chr7q11.23	6.1355	0
211942_x_at	RPL13A	BF979419	Hs.523185	ribosomal protein L13a /// similar to ribosomal protein L13a /// similar to ribosomal protein L13a; 60S ribosomal protein L13a; 23 kD highly basic protein /// similar to ribosomal protein L13a /// similar to ribosomal protein L13a /// similar to ribosomal	chr19q13.3 /// chr10q24.1 /// chr13q21.1 /// chr10q25.2	6.10623	0
213670_x_at	NSUN5B	AI768378		NOL1/NOP2/Sun domain family, member 5B	chr7q11.23	6.10388	0
238121_at	MGC40579	AI473796	Hs.135904	glycerol kinase 5 (putative)	chr3q23	6.10288	0
218305_at	IPO4	NM_024658	Hs.411865	importin 4	chr14q12	6.09549	0.501274
200710_at	ACADVL	NM_000018	Hs.437178	acyl-Coenzyme A dehydrogenase, very long chain	chr17p13-p11	6.08814	0
218159_at	C20orf116	NM_023935	Hs.471975	chromosome 20 open reading frame 116	chr20p13	6.08779	0
236196_at	Hs.586567	BF939032	Hs.586567	CDNA FLJ42548 fis, clone BRACE3004996		6.08058	0.501274
1558290_a_at	PVT1	BG200951	Hs.133107	Pvt1 oncogene homolog, MYC activator (mouse)	chr8q24	6.07996	0.501274
227628_at	LOC493869	AL571557	Hs.289044	similar to RIKEN cDNA 2310016C16	chr5q11.2	6.07672	0
201913_s_at	COASY	NM_025233	Hs.296422	Coenzyme A synthase	chr17q12-q21	6.07449	0
240247_at	FAM7A2	AI653240	Hs.123229	Family with sequence similarity 7, member A2	chr15q13.2	6.06732	0.501274
203221_at	TLE1	AI758763	Hs.197320	transducin-like enhancer of split 1 (E(sp1) homolog, Drosophila)	chr9q21.32	6.05727	0
225816_at	Hs.594539	AW138134	Hs.12420	PHD finger protein 17	chr4q26-q27	6.05423	0
210859_x_at	CLN3	AF077973	Hs.628393	ceroid-lipofuscinosis, neuronal 3, juvenile (Batten, Spielmeyer-Vogt disease)	chr16p12.1	6.05365	0.501274
226679_at	SLC26A11	BE964598	Hs.4866	solute carrier family 26, member 11	chr17q25.3	6.04438	0.501274
203515_s_at	PMVK	NM_006556	Hs.30954	phosphomevalonate kinase	chr1p13-q23	6.03728	0.501274
212171_x_at	VEGF	H95344	Hs.73793	vascular endothelial growth factor A	chr6p12	6.02642	0
226116_at	Hs.48617	BF064224	Hs.48617	CDNA FLJ12540 fis, clone NT2RM4000425		6.01715	0
222405_at	LOC652500	AL573951	Hs.512973	protein tyrosine phosphatase-like A domain containing 1 /// similar to butyrate-induced transcript 1	chr15q22.2	6.0161	0
1559681_a_at	LOC653524	BC021296	Hs.164324	Tripartite motif-containing 16-like	chr17p11.2	6.0125	0
229813_x_at	DAZAP1	BF512907	Hs.222510	DAZ associated protein 1	chr19p13.3	6.01235	0
223582_at	GPR98	AF055084	Hs.591777	G protein-coupled receptor 98	chr5q13	5.98354	0
225221_at	Hs.632941	AA195485	Hs.648562	CDNA FLJ32068 fis, clone OCBBF1000114		5.97701	0
218130_at	C17orf62	NM_024510	Hs.163113	chromosome 17 open reading frame 62	chr17q25.3	5.97089	0.501274
226277_at	COL4A3BP	AA889952	Hs.270437	Collagen, type IV, alpha 3 (Goodpasture antigen) binding protein	chr5q13.3	5.94747	0
227179_at	STAU2	AK002152	Hs.561815	staufen, RNA binding protein, homolog 2 (Drosophila)	chr8q13-q21.1	5.9427	0
221711_s_at	HSPC142	BC006244	Hs.190722	HSPC142 protein /// HSPC142 protein	chr19p13.11	5.94216	0
218001_at	MRPS2	NM_016034	Hs.382044	mitochondrial ribosomal protein S2	chr9q34	5.93661	0
202475_at	TMEM147	NM_006326	Hs.9234	transmembrane protein 147	chr19q13.1	5.93305	0
201421_s_at	WDR77	NM_024102	Hs.204773	WD repeat domain 77	chr1p13.2	5.92558	0
226159_at	LOC285636	N31982	Hs.29899	hypothetical protein LOC285636	chr5p13.1	5.92128	0
219162_s_at	MRPL11	NM_016050	Hs.418450	mitochondrial ribosomal protein L11	chr11q13.3	5.91952	0
200644_at	MARCKSL1	NM_023009	Hs.75061	MARCKS-like 1	chr1p35.1	5.91422	0
209009_at	ESD	BC001169	Hs.432491	esterase D/formylglutathione hydrolase	chr13q14.1-q14.2	5.91366	0.501274
213073_at	ZFYVE26	AB002319	Hs.98041	zinc finger, FYVE domain containing 26	chr14q24.1	5.88884	0
209118_s_at	TUBA3	AF141347	Hs.651286	tubulin, alpha 3	chr12q12-12q14.3	5.87968	0
202337_at	PMF1	NM_007221		polyamine-modulated factor 1	chr1q12	5.87109	0.501274
214697_s_at	ROD1	AW190873	Hs.269988	ROD1 regulator of differentiation 1 (S. pombe)	chr9q32	5.86133	0.501274
202246_s_at	CDK4	NM_000075	Hs.95577	cyclin-dependent kinase 4	chr12q14	5.84426	0
225618_at	ARHGAP27	AI769587	Hs.569809	Rho GTPase activating protein 27	chr17q21.31	5.82563	0
211858_x_at	GNAS	AF088184	Hs.125898	GNAS complex locus	chr20q13.3	5.82002	0
224626_at	SLC35A4	BE618656	Hs.406840	solute carrier family 35, member A4	chr5q31.3	5.81258	0.501274
203580_s_at	SLC7A6	NM_003983	Hs.334848	solute carrier family 7 (cationic amino acid transporter, y+ system), member 6	chr16q22.1	5.80932	0.501274
213149_at	DLAT	AW299740	Hs.335551	dihydrolipoamide S-acetyltransferase (E2 component of pyruvate dehydrogenase complex)	chr11q23.1	5.78745	0
218988_at	SLC35E3	NM_018656	Hs.506011	solute carrier family 35, member E3	chr12q15	5.77958	0
203212_s_at	MTMR2	NM_016156	Hs.181326	myotubularin related protein 2	chr11q22	5.77874	0.501274
216035_x_at	TCF7L2	AV721430	Hs.593995	transcription factor 7-like 2 (T-cell specific, HMG-box)	chr10q25.3	5.7567	0
225058_at	GPR108	AL365404	Hs.167641	G protein-coupled receptor 108	chr19p13.3	5.75642	0.501274
218467_at	TNFSF5IP1	NM_020232	Hs.464652	tumor necrosis factor superfamily, member 5-induced protein 1	chr18p11.21	5.75105	0.501274
223492_s_at	LRRFIP1	BC004958	Hs.471779	leucine rich repeat (in FLII) interacting protein 1	chr2q37.3	5.74933	0
215009_s_at	SEC31L1	U92014	Hs.370024	SEC31 homolog A (S. cerevisiae)	chr4q21.22	5.73969	0.501274
214109_at	LRBA	AI659561	Hs.480938	LPS-responsive vesicle trafficking, beach and anchor containing	chr4q31.3	5.73587	0.501274
200611_s_at	WDR1	AB010427	Hs.128548	WD repeat domain 1	chr4p16.1	5.7322	0
224076_s_at	WHSC1L1	AF255649	Hs.608111	Wolf-Hirschhorn syndrome candidate 1-like 1	chr8p11.2	5.72916	0
1557910_at	HSP90AB1	BG612458	Hs.509736	heat shock protein 90kDa alpha (cytosolic), class B member 1	chr6p12	5.71056	0
209153_s_at	TCF3	M31523	Hs.371282	transcription factor 3 (E2A immunoglobulin enhancer binding factors E12/E47)	chr19p13.3	5.69308	0
223272_s_at	C1orf57	BC005102	Hs.642715	chromosome 1 open reading frame 57	chr1q42.2	5.68324	0
218106_s_at	MRPS10	NM_018141	Hs.380887	mitochondrial ribosomal protein S10	chr6p21.1-p12.1	5.68046	0
229267_at	ANAPC1	AW205749	Hs.436527	Anaphase promoting complex subunit 1	chr2q12.1	5.67955	0
212145_at	MRPS27	D87453	Hs.482491	mitochondrial ribosomal protein S27	chr5q13.2	5.67783	0
219522_at	FJX1	NM_014344	Hs.39384	four jointed box 1 (Drosophila)	chr11p13	5.6735	0.501274
203593_at	CD2AP	NM_012120	Hs.485518	CD2-associated protein	chr6p12	5.66754	0
215694_at	SPATA5L1	AK022348	Hs.369657	spermatogenesis associated 5-like 1	chr15q21.1	5.66368	0
224130_s_at	SRA1	AF293026	Hs.651144	steroid receptor RNA activator 1	chr5q31.3	5.661	0
223244_s_at	NDUFA12	AF217092	Hs.506374	NADH dehydrogenase (ubiquinone) 1 alpha subcomplex, 12	chr12q22	5.65879	0
201164_s_at	PUM1	BG474429	Hs.136885	ring finger protein (C3H2C3 type) 6 /// pumilio homolog 1 (Drosophila)	chr13q12.2 /// chr1p35.2	5.64791	0
208002_s_at	ACOT7	NM_007274	Hs.126137	acyl-CoA thioesterase 7	chr1p36.31-p36.11	5.61678	0
215096_s_at	ESD	AU145746	Hs.432491	esterase D/formylglutathione hydrolase	chr13q14.1-q14.2	5.59869	0.501274
203022_at	RNASEH2A	NM_006397	Hs.532851	ribonuclease H2, subunit A	chr19p13.13	5.59718	0
201503_at	G3BP	BG500067	Hs.587054	GTPase activating protein (SH3 domain) binding protein 1	chr5q33.1	5.59473	0
201327_s_at	CCT6A	NM_001762	Hs.82916	chaperonin containing TCP1, subunit 6A (zeta 1)	chr7p11.2	5.59275	0
224955_at	TEAD1	AI590088	Hs.153408	TEA domain family member 1 (SV40 transcriptional enhancer factor)	chr11p15.2	5.5811	0.501274
224596_at	SLC44A1	AI634866	Hs.573495	solute carrier family 44, member 1	chr9q31.2	5.5795	0.501274
213414_s_at	RPS19	BE259729	Hs.438429	ribosomal protein S19	chr19q13.2	5.56081	0
208631_s_at	HADHA	U04627	Hs.516032	hydroxyacyl-Coenzyme A dehydrogenase/3-ketoacyl-Coenzyme A thiolase/enoyl-Coenzyme A hydratase (trifunctional protein), alpha subunit	chr2p23	5.55877	0.501274
232280_at	SLC25A29	AK022257	Hs.578109	Solute carrier family 25, member 29	chr14q32.2	5.54422	0
226982_at	ELL2	AI745624	Hs.592742	elongation factor, RNA polymerase II, 2	chr5q15	5.53181	0
218561_s_at	C6orf149	NM_020408	Hs.387755	LYR motif containing 4	chr6p25.1	5.52591	0
208944_at	TGFBR2	D50683	Hs.82028	transforming growth factor, beta receptor II (70/80kDa)	chr3p22	5.51192	0.501274
235573_at	Hs.593461	AL536101	Hs.593461	Full-length cDNA clone CS0DF022YM06 of Fetal brain of Homo sapiens (human)		5.50792	0
227461_at	STON2	AA632295	Hs.14248	stonin 2	chr14q31.1	5.50067	0
204342_at	SLC25A24	NM_013386	Hs.132553	solute carrier family 25 (mitochondrial carrier; phosphate carrier), member 24	chr1p13.3	5.50063	0
218451_at	CDCP1	NM_022842	Hs.476093	CUB domain containing protein 1	chr3p21.31	5.49521	0
219581_at	TSEN2	NM_025265	Hs.335550	tRNA splicing endonuclease 2 homolog (S. cerevisiae)	chr3p25.1	5.49478	0
202693_s_at	STK17A	AW194730	Hs.268887	serine/threonine kinase 17a (apoptosis-inducing)	chr7p12-p14	5.47878	0
219176_at	FLJ22555	NM_024520	Hs.154494	chromosome 2 open reading frame 47	chr2q33.1	5.46209	0
216484_x_at	Hs.597384	L24521	Hs.506748	Hepatoma-derived growth factor (high-mobility group protein 1-like)	chr1q21-q23	5.45624	0
228159_at	Hs.46506	N45312	Hs.46506	CDNA FLJ38039 fis, clone CTONG2013934		5.43863	0.501274
201318_s_at	MRCL3	NM_006471	Hs.464472	myosin regulatory light chain MRCL3 /// myosin regulatory light chain MRLC2	chr18p11.31	5.40859	0
211150_s_at	DLAT	J03866	Hs.335551	dihydrolipoamide S-acetyltransferase (E2 component of pyruvate dehydrogenase complex)	chr11q23.1	5.403	0
226262_at	AA534526	AA534526				5.40223	0
209516_at	SMYD5	U50383	Hs.631882	SMYD family member 5	chr2p13.2	5.39452	0
210788_s_at	DHRS7	AF126782	Hs.59719	dehydrogenase/reductase (SDR family) member 7	chr14q23.1	5.38138	0
200737_at	PGK1	NM_000291	Hs.78771	phosphoglycerate kinase 1	chrXq13	5.37421	0
212407_at	KIAA0859	AL049669	Hs.647726	KIAA0859	chr1q24-q25.3	5.35663	0
239442_at	CEP68	BF589179	Hs.645282	Centrosomal protein 68kDa	chr2p14	5.35613	0.501274
203500_at	GCDH	NM_000159	Hs.532699	glutaryl-Coenzyme A dehydrogenase	chr19p13.2	5.35536	0
218176_at	MAGEF1	NM_022149	Hs.306123	melanoma antigen family F, 1	chr3q13	5.34981	0
232202_at	FAM83B	AK024927	Hs.152423	Family with sequence similarity 83, member B	chr6p12.1	5.33799	0
202243_s_at	PSMB4	NM_002796	Hs.89545	proteasome (prosome, macropain) subunit, beta type, 4	chr1q21	5.32573	0
201146_at	NFE2L2	NM_006164	Hs.155396	nuclear factor (erythroid-derived 2)-like 2	chr2q31	5.32372	0.501274
202282_at	HADH2	NM_004493	Hs.171280	hydroxysteroid (17-beta) dehydrogenase 10	chrXp11.2	5.30817	0
201255_x_at	BAT3	NM_004639	Hs.440900	HLA-B associated transcript 3	chr6p21.3	5.30251	0
201145_at	HAX1	NM_006118	Hs.199625	HCLS1 associated protein X-1	chr1q21.3	5.30036	0
218557_at	NIT2	NM_020202	Hs.439152	nitrilase family, member 2	chr3q12.2	5.29228	0
212082_s_at	MYL6	BE734356	Hs.632717	myosin, light chain 6, alkali, smooth muscle and non-muscle	chr12q13.2	5.28702	0
201740_at	NDUFS3	NM_004551	Hs.502528	NADH dehydrogenase (ubiquinone) Fe-S protein 3, 30kDa (NADH-coenzyme Q reductase)	chr11p11.11	5.26156	0
201842_s_at	EFEMP1	AI826799	Hs.76224	EGF-containing fibulin-like extracellular matrix protein 1	chr2p16	5.25539	0
203733_at	DEXI	NM_014015	Hs.592051	dexamethasone-induced transcript	chr16p13.13	5.25475	0
201828_x_at	CXX1	NM_003928	Hs.522789	family with sequence similarity 127, member A	chrXq26	5.25115	0.501274
219293_s_at	PTD004	NM_013341	Hs.157351	GTP-binding protein 9 (putative)	chr2q31.1	5.22624	0
221051_s_at	ITGB1BP3	NM_014446	Hs.135458	integrin beta 1 binding protein 3	chr19p13.3	5.21848	0.501274
204306_s_at	CD151	NM_004357		CD151 molecule (Raph blood group)	chr11p15.5	5.2169	0.501274
203785_s_at	DDX28	NM_018380	Hs.458313	DEAD (Asp-Glu-Ala-Asp) box polypeptide 28	chr16q22.1	5.21049	0
218251_at	MID1IP1	NM_021242	Hs.522605	MID1 interacting protein 1 (gastrulation specific G12 homolog (zebrafish))	chrXp11.4	5.20138	0.501274
228992_at	MED28	BF064162	Hs.434075	Mediator of RNA polymerase II transcription, subunit 28 homolog (S. cerevisiae)	chr4p16	5.1782	0
201405_s_at	COPS6	NM_006833	Hs.15591	COP9 constitutive photomorphogenic homolog subunit 6 (Arabidopsis)	chr7q22.1	5.1564	0
201267_s_at	PSMC3	AL545523	Hs.250758	proteasome (prosome, macropain) 26S subunit, ATPase, 3	chr11p12-p13	5.14523	0.501274
217944_at	POMGNT1	NM_017739	Hs.525134	protein O-linked mannose beta1,2-N-acetylglucosaminyltransferase	chr1p34.1	5.13909	0
208818_s_at	COMT	BC000419	Hs.370408	catechol-O-methyltransferase	chr22q11.21-q11.23|22q11.21	5.11597	0.501274
218664_at	MECR	NM_016011	Hs.183646	mitochondrial trans-2-enoyl-CoA reductase	chr1p35.1-1p36.1	5.10893	0
218091_at	HRB	AI989512	Hs.591619	HIV-1 Rev binding protein	chr2q36.3	5.10363	0.501274
208369_s_at	GCDH	NM_013976	Hs.532699	glutaryl-Coenzyme A dehydrogenase	chr19p13.2	5.09862	0.501274
212685_s_at	TBL2	AI608789	Hs.647044	transducin (beta)-like 2	chr7q11.23	5.07059	0.501274
212617_at	ZNF609	AB002293	Hs.595451	zinc finger protein 609	chr15q22.31	5.07032	0
208674_x_at	DDOST	BC002594	Hs.523145	dolichyl-diphosphooligosaccharide-protein glycosyltransferase	chr1p36.1	5.06994	0
218341_at	PPCS	NM_024664	Hs.473495	phosphopantothenoylcysteine synthetase	chr1p34.2	5.069	0
201471_s_at	SQSTM1	NM_003900	Hs.437277	sequestosome 1	chr5q35	5.06831	0.501274
201988_s_at	CREBL2	BF438056	Hs.591156	cAMP responsive element binding protein-like 2	chr12p13	5.0622	0.501274
235413_at	GGCX	AW191608	Hs.77719	gamma-glutamyl carboxylase	chr2p12	5.05906	0.501274
204594_s_at	RP5-1104E15.5	NM_013298	Hs.148677	Smith-Magenis syndrome chromosome region, candidate 7-like	chr22q13	5.03696	0
226032_at	CASP2	AU153405	Hs.368982	caspase 2, apoptosis-related cysteine peptidase (neural precursor cell expressed, developmentally down-regulated 2)	chr7q34-q35	5.02864	0
204488_at	TMEM15	NM_014908	Hs.531563	transmembrane protein 15	chr9q34.11	5.02849	0
221725_at	Hs.469244	AI962978	Hs.651304	CDNA clone IMAGE:3030163		5.01043	0
213398_s_at	C14orf124	AI347090	Hs.645403	chromosome 14 open reading frame 124	chr14q12	4.98691	0
201270_x_at	NUDCD3	NM_015332	Hs.488171	NudC domain containing 3	chr7p13-p12	4.98213	0.501274
223327_x_at	LOC388152	AF316855	Hs.498322	hypothetical protein FLJ22795	chr15q25.2	4.98213	0
225723_at	C6orf129	BE794699	Hs.284207	chromosome 6 open reading frame 129	chr6p21.2	4.98035	0
209825_s_at	UCK2	BC002906	Hs.458360	uridine-cytidine kinase 2	chr1q23	4.97998	0
44146_at	GMEB2	AA045183	Hs.473286	glucocorticoid modulatory element binding protein 2	chr20q13.33	4.97746	0.501274
226179_at	LOC653778	N63920	Hs.596025	solute carrier family 25, member 37	chr8p21.2	4.97552	0
200743_s_at	TPP1	NM_000391	Hs.523454	tripeptidyl peptidase I	chr11p15	4.97214	0
222584_at	MSTO1	AL573591		misato homolog 1 (Drosophila) /// similar to misato	chr1q22	4.95855	0
224602_at	LOC401152	BF244081	Hs.173705	HCV F-transactivated protein 1	chr4q26	4.95195	0
228183_s_at	RPAIN	BF342428	Hs.462086	RPA interacting protein	chr17p13.2	4.95058	0.501274
229058_at	ANKRD16	AI826110	Hs.289828	ankyrin repeat domain 16	chr10p15.1	4.94124	0.501274
224879_at	C9orf123	BF315994	Hs.7517	chromosome 9 open reading frame 123	chr9p24.1	4.93086	0.501274
228379_at	NUTF2	AW071847	Hs.356630	Nuclear transport factor 2	chr16q22.1	4.9288	0
229720_at	BAG1	AA394039	Hs.377484	BCL2-associated athanogene	chr9p12	4.92594	0.501274
200645_at	GABARAP	NM_007278	Hs.647421	GABA(A) receptor-associated protein	chr17p13.1	4.92411	0
221726_at	RPL22	BE250348	Hs.515329	ribosomal protein L22	chr1p36.3-p36.2	4.92003	0.501274
232682_at	DSU	BG167210	Hs.643579	melanoregulin	chr2q35	4.91976	0.501274
214812_s_at	MOBK1B	D80006	Hs.196437	MOB1, Mps One Binder kinase activator-like 1B (yeast)	chr2p13.1	4.91934	0
203752_s_at	JUND	NM_005354	Hs.2780	jun D proto-oncogene	chr19p13.2	4.91843	0.501274
211971_s_at	LRPPRC	AI653608	Hs.368084	leucine-rich PPR-motif containing	chr2p21	4.88366	0
226007_at	HBLD1	AV715993	Hs.291079	HesB like domain containing 1	chr14q24.3	4.87833	0
228754_at	SLC6A6	BG150485	Hs.529488	solute carrier family 6 (neurotransmitter transporter, taurine), member 6	chr3p25-p24	4.85027	0
200932_s_at	DCTN2	NM_006400	Hs.289123	dynactin 2 (p50)	chr12q13.2-q13.3	4.85004	0
200647_x_at	EIF3S8	NM_003752	Hs.535464	eukaryotic translation initiation factor 3, subunit 8, 110kDa /// similar to eukaryotic translation initiation factor 3, subunit 8, 110kDa	chr16p11.2	4.84399	0
225797_at	MRPL54	AV707568	Hs.356578	mitochondrial ribosomal protein L54	chr19p13.3	4.83836	0
223109_at	TRUB2	BC001457	Hs.632685	TruB pseudouridine (psi) synthase homolog 2 (E. coli)	chr9q34.11	4.83352	0.501274
203564_at	FANCG	NM_004629	Hs.591084	Fanconi anemia, complementation group G	chr9p13	4.82977	0.501274
217826_s_at	UBE2J1	NM_016021	Hs.163776	ubiquitin-conjugating enzyme E2, J1 (UBC6 homolog, yeast)	chr6q15	4.82474	0.501274
218003_s_at	FKBP3	NM_002013	Hs.509226	FK506 binding protein 3, 25kDa	chr14q21.3	4.80043	0.501274
202793_at	OACT5	NM_005768	Hs.584846	membrane bound O-acyltransferase domain containing 5	chr12p13	4.79963	0.501274
209103_s_at	UFD1L	BC001049	Hs.474213	ubiquitin fusion degradation 1 like (yeast)	chr22q11.21	4.79566	0
200721_s_at	ACTR1A	NM_005736	Hs.153961	ARP1 actin-related protein 1 homolog A, centractin alpha (yeast)	chr10q24.32	4.79518	0
203288_at	KIAA0355	NM_014686	Hs.330073	KIAA0355	chr19q13.11	4.79199	0
200651_at	GNB2L1	NM_006098	Hs.5662	guanine nucleotide binding protein (G protein), beta polypeptide 2-like 1	chr5q35.3	4.7618	0
238604_at	ECOP	AA768884	Hs.649357	CDNA FLJ25559 fis, clone JTH02834		4.74584	0.501274
219482_at	SETD4	NM_017438	Hs.606200	SET domain containing 4	chr21q22.13	4.74493	0.501274
205967_at	HIST1H4C	NM_003542	Hs.46423	histone cluster 1, H4c	chr6p21.3	4.73889	0.501274
224665_at	C10orf104	BE874771	Hs.426296	chromosome 10 open reading frame 104	chr10q22.1	4.73703	0
221934_s_at	DALRD3	BF941492	Hs.642639	DALR anticodon binding domain containing 3	chr3p21.31	4.72912	0
238709_at	Hs.606040	AL041747	Hs.606040	CDNA FLJ38461 fis, clone FEBRA2020977		4.72872	0.501274
201509_at	IDH3B	NM_006899	Hs.436405	isocitrate dehydrogenase 3 (NAD+) beta	chr20p13	4.72731	0
202296_s_at	RER1	NM_007033	Hs.525527	RER1 retention in endoplasmic reticulum 1 homolog (S. cerevisiae)	chr1pter-q24	4.71589	0
203677_s_at	TARBP2	NM_004178	Hs.326	Tar (HIV-1) RNA binding protein 2	chr12q12-q13	4.70605	0
207469_s_at	PIR	NM_003662	Hs.495728	pirin (iron-binding nuclear protein)	chrXp22.2	4.70024	0
218213_s_at	C11orf10	NM_014206	Hs.437779	chromosome 11 open reading frame 10	chr11q12-q13.1	4.69112	0
225049_at	BLOC1S2	BF382281	Hs.576605	biogenesis of lysosome-related organelles complex-1, subunit 2	chr10q24.31	4.69021	0
202732_at	PKIG	NM_007066	Hs.651213	protein kinase (cAMP-dependent, catalytic) inhibitor gamma	chr20q12-q13.1	4.68451	0
218685_s_at	SMUG1	NM_014311	Hs.632721	single-strand-selective monofunctional uracil-DNA glycosylase 1	chr12q13.11-q13.3	4.67456	0
218097_s_at	CUEDC2	NM_024040	Hs.500874	CUE domain containing 2	chr10q24.32	4.67327	0
203150_at	RABEPK	NM_005833	Hs.19012	Rab9 effector protein with kelch motifs	chr9q33.3	4.64731	0
203063_at	PPM1F	NM_014634	Hs.112728	protein phosphatase 1F (PP2C domain containing)	chr22q11.22	4.6425	0
201068_s_at	PSMC2	NM_002803	Hs.437366	proteasome (prosome, macropain) 26S subunit, ATPase, 2	chr7q22.1-q22.3	4.64186	0
218181_s_at	MAP4K4	NM_017792	Hs.431550	mitogen-activated protein kinase kinase kinase kinase 4	chr2q11.2-q12	4.6403	0
201214_s_at	PPP1R7	NM_002712	Hs.36587	protein phosphatase 1, regulatory subunit 7	chr2q37.3	4.63756	0
223361_at	C6orf115	AF116682	Hs.600861	chromosome 6 open reading frame 115	chr6q24.1	4.63645	0
207668_x_at	PDIA6	NM_005742	Hs.212102	protein disulfide isomerase family A, member 6	chr2p25.1	4.6202	0
228543_at	CSRP2BP	AA780252	Hs.488051	CSRP2 binding protein	chr20p11.23	4.61186	0
224573_at	MGC71993	BE744389	Hs.632232	similar to DNA segment, Chr 11, Brigham & Womens Genetics 0434 expressed	chr17p13.1	4.60979	0.501274
229144_at	KIAA1026	AA989362	Hs.368823	Kazrin	chr1p36.21	4.58617	0.501274
208598_s_at	HUWE1	NM_005703	Hs.136905	HECT, UBA and WWE domain containing 1	chrXp11.22	4.57321	0
202483_s_at	RANBP1	NM_002882	Hs.24763	RAN binding protein 1	chr22q11.21	4.56516	0
234307_s_at	KIF26A	AK026406	Hs.134970	kinesin family member 26A	chr14q32.33	4.5541	0
224129_s_at	LOC84661	AF226998	Hs.531788	dpy-30-like protein	chr2p22.3	4.55339	0.501274
44065_at	C12orf52	AI937468	Hs.524762	chromosome 12 open reading frame 52	chr12q24.13	4.53135	0
228987_at	Hs.586365	AA156238	Hs.586365	Transcribed locus		4.51063	0
200944_s_at	HMGN1	NM_004965	Hs.356285	high-mobility group nucleosome binding domain 1	chr21q22.3|21q22.2	4.49357	0
218951_s_at	PLCXD1	NM_018390	Hs.522568	phosphatidylinositol-specific phospholipase C, X domain containing 1	chrXp22.33; Yp11.32	4.49188	0
226222_at	KIAA1432	AB037853	Hs.211520	KIAA1432	chr9p24.1	4.476	0
225069_at	PCYT1A	BF063382	Hs.435767	Phosphate cytidylyltransferase 1, choline, alpha	chr3q29	4.46957	0
212541_at	FLAD1	AL562282	Hs.118666	FAD1 flavin adenine dinucleotide synthetase homolog (S. cerevisiae)	chr1q21.3	4.45415	0
204173_at	MYL6B	NM_002475	Hs.632731	myosin, light chain 6B, alkali, smooth muscle and non-muscle	chr12q13.13	4.44938	0
224015_s_at	MRPS25	BC003590	Hs.555973	mitochondrial ribosomal protein S25	chr3p25	4.44259	0.501274
236217_at	SLC31A1	AI885320	Hs.532315	solute carrier family 31 (copper transporters), member 1	chr9q31-q32	4.44237	0
202894_at	EPHB4	NM_004444	Hs.437008	EPH receptor B4	chr7q22	4.43703	0
203517_at	MTX2	NM_006554	Hs.470728	metaxin 2	chr2q31.1	4.43382	0.501274
200738_s_at	PGK1	NM_000291	Hs.78771	phosphoglycerate kinase 1	chrXq13	4.41984	0
212276_at	LPIN1	D80010	Hs.467740	lipin 1	chr2p25.1	4.41592	0.501274
221652_s_at	C12orf11	AF274950	Hs.505077	chromosome 12 open reading frame 11	chr12p11.23	4.41555	0.501274
202891_at	NIT1	NM_005600	Hs.146406	nitrilase 1	chr1q21-q22	4.41368	0
213842_x_at	NSUN5C	AK021688	Hs.510927	NOL1/NOP2/Sun domain family, member 5C	chr7q11.23	4.40311	0
201839_s_at	TACSTD1	NM_002354	Hs.645285	tumor-associated calcium signal transducer 1	chr2p21	4.39578	0.501274
224824_at	FAM36A	AV694386	Hs.411490	family with sequence similarity 36, member A	chr1q44	4.38716	0.501274
201900_s_at	AKR1A1	NM_006066	Hs.474584	aldo-keto reductase family 1, member A1 (aldehyde reductase)	chr1p33-p32	4.38632	0
230728_at	Hs.390838	BF516305	Hs.390838	Transcribed locus		4.38506	0
203073_at	COG2	NM_007357	Hs.211800	component of oligomeric golgi complex 2	chr1q42.2	4.38415	0
214179_s_at	NFE2L1	H93013	Hs.514284	nuclear factor (erythroid-derived 2)-like 1	chr17q21.3	4.36676	0
201074_at	SMARCC1	AA593983	Hs.476179	SWI/SNF related, matrix associated, actin dependent regulator of chromatin, subfamily c, member 1	chr3p23-p21	4.35416	0
213133_s_at	GCSH	AW237404	Hs.546256	glycine cleavage system protein H (aminomethyl carrier) /// similar to Glycine cleavage system H protein, mitochondrial precursor	chr16q23.2 /// chr1q24.2	4.34714	0
223009_at	C11orf59	BC001706	Hs.530753	chromosome 11 open reading frame 59	chr11q13.4	4.34479	0
202183_s_at	KIF22	NM_007317	Hs.613351	kinesin family member 22 /// similar to Kinesin-like protein KIF22 (Kinesin-like DNA-binding protein) (Kinesin-like protein 4)	chr16p11.2	4.31481	0.501274
223126_s_at	C1orf21	AI159874	Hs.497159	chromosome 1 open reading frame 21	chr1q25	4.30844	0
226480_at	HSA9761	N21475	Hs.533222	DIM1 dimethyladenosine transferase 1-like (S. cerevisiae)	chr5q11-q14	4.30786	0
226689_at	LOC493856	AI749451	Hs.556638	zinc finger, CDGSH-type domain 2	chr4q24	4.29059	0.501274
211755_s_at	ATP5F1	BC005960	Hs.514870	ATP synthase, H+ transporting, mitochondrial F0 complex, subunit B1 /// ATP synthase, H+ transporting, mitochondrial F0 complex, subunit B1	chr1p13.2	4.27737	0.501274
202185_at	PLOD3	NM_001084	Hs.153357	procollagen-lysine, 2-oxoglutarate 5-dioxygenase 3	chr7q22	4.25414	0.501274
213021_at	GOSR1	AI741876	Hs.462680	golgi SNAP receptor complex member 1	chr17q11	4.24615	0
225044_at	NT5C3L	AL526783	Hs.237536	5'-nucleotidase, cytosolic III-like	chr17q21.2	4.24275	0
208736_at	ARPC3	AF004561	Hs.524741	actin related protein 2/3 complex, subunit 3, 21kDa	chr12q24.11	4.23534	0
225082_at	CPSF3	NM_016207	Hs.515972	cleavage and polyadenylation specific factor 3, 73kDa	chr2p25.1	4.23213	0
1555963_x_at	B3GNT7	CA503291	Hs.299329	UDP-GlcNAc:betaGal beta-1,3-N-acetylglucosaminyltransferase 7	chr2q37.1	4.2181	0
209143_s_at	CLNS1A	AF005422	Hs.430733	chloride channel, nucleotide-sensitive, 1A	chr11q13.5-q14	4.2164	0.501274
200046_at	DAD1	NM_001344	Hs.82890	defender against cell death 1 /// defender against cell death 1	chr14q11-q12	4.21116	0
215947_s_at	FLJ14668	AF090094	Hs.651151	hypothetical protein FLJ14668	chr2p14	4.21058	0
213264_at	PCBP2	AW025150	Hs.546271	poly(rC) binding protein 2	chr12q13.12-q13.13	4.21019	0.501274
202789_at	PLCG1	AL022394	Hs.268177	phospholipase C, gamma 1 /// copine family member IX	chr20q12-q13.1 /// chr3p25.3	4.20861	0
208794_s_at	SMARCA4	D26156	Hs.327527	SWI/SNF related, matrix associated, actin dependent regulator of chromatin, subfamily a, member 4	chr19p13.2	4.20182	0
227426_at	Hs.592839	AV702692	Hs.592839	Transcribed locus		4.19141	0
1564521_x_at	PRMT5	AK027737	Hs.367854	protein arginine methyltransferase 5	chr14q11.2-q21	4.19062	0
206200_s_at	ANXA11	NM_001157	Hs.530291	annexin A11	chr10q23	4.18038	0
217817_at	ARPC4	BE891920	Hs.323342	actin related protein 2/3 complex, subunit 4, 20kDa	chr3p25.3	4.17974	0.501274
222466_s_at	MRPL42	AL136659	Hs.199579	mitochondrial ribosomal protein L42	chr12q22	4.17439	0
212875_s_at	C21orf25	AP001745	Hs.473894	chromosome 21 open reading frame 25	chr21q22.3	4.17402	0.501274
203778_at	MANBA	NM_005908	Hs.480415	mannosidase, beta A, lysosomal	chr4q22-q25	4.16751	0
214862_x_at	Hs.598166	AL080082	Hs.598166	MRNA; cDNA DKFZp564G1162 (from clone DKFZp564G1162)		4.15358	0.501274
202419_at	FVT1	NM_002035	Hs.74050	follicular lymphoma variant translocation 1	chr18q21.3	4.14192	0
212309_at	CLASP2	AV725315	Hs.108614	cytoplasmic linker associated protein 2	chr3p22.3	4.1414	0
203065_s_at	CAV1	NM_001753	Hs.74034	caveolin 1, caveolae protein, 22kDa	chr7q31.1	4.13649	0.501274
211594_s_at	MRPL9	AB049636	Hs.288936	mitochondrial ribosomal protein L9 /// mitochondrial ribosomal protein L9		4.13588	0
216570_x_at	RPL29	AL096829	Hs.647660	similar to 60S ribosomal protein L29 (P23)	chr1p31.1	4.12284	0
224060_s_at	DPH5	AF157319	Hs.440776	DPH5 homolog (S. cerevisiae)	chr1p21.2	4.11329	0
205022_s_at	CHES1	NM_005197	Hs.434286	checkpoint suppressor 1	chr14q31.3	4.10473	0.501274
203235_at	THOP1	NM_003249	Hs.78769	thimet oligopeptidase 1	chr19q13.3	4.10285	0
225258_at	FBLIM1	AL133035	Hs.530101	filamin binding LIM protein 1	chr1p36.21	4.09399	0.501274
200079_s_at	KARS	AF285758	Hs.3100	lysyl-tRNA synthetase /// lysyl-tRNA synthetase	chr16q23-q24	4.09	0
242725_at	KDELR2	BG026159	Hs.487498	KDEL (Lys-Asp-Glu-Leu) endoplasmic reticulum protein retention receptor 2	chr7p22.1	4.08697	0
1557203_at	RP11-493K23.2	BC041956	Hs.567854	similar to poly(A) binding protein, cytoplasmic 1	chrXq13.1	4.08657	0
229200_at	Hs.13742	N40199	Hs.13742	hypothetical protein LOC729810	chr1q44	4.07624	0.501274
225448_at	NAPG	AL519376	Hs.464622	N-ethylmaleimide-sensitive factor attachment protein, gamma	chr18p11.22	4.07439	0.501274
224367_at	BEX2	AF251053	Hs.398989	brain expressed X-linked 2 /// brain expressed X-linked 2	chrXq22	4.07409	0
201928_at	PKP4	AA194254	Hs.407580	plakophilin 4	chr2q23-q31	4.06626	0
200858_s_at	RPS8	NM_001012	Hs.512675	ribosomal protein S8	chr1p34.1-p32	4.05489	0
226620_x_at	DAZAP1	AI951998	Hs.222510	DAZ associated protein 1	chr19p13.3	4.04975	0
209409_at	GRB10	D86962	Hs.164060	growth factor receptor-bound protein 10	chr7p12-p11.2	4.02882	0
226436_at	RASSF4	N49935	Hs.522895	Ras association (RalGDS/AF-6) domain family 4	chr10q11.21	4.02837	0.501274
224618_at	ROD1	BF059136	Hs.269988	ROD1 regulator of differentiation 1 (S. pombe)	chr9q32	4.01617	0
210250_x_at	ADSL	AF067854	Hs.75527	adenylosuccinate lyase	chr22q13.1|22q13.2	3.99809	0.501274
208639_x_at	PDIA6	BC001312	Hs.212102	protein disulfide isomerase family A, member 6	chr2p25.1	3.99205	0
202871_at	TRAF4	NM_004295	Hs.8375	TNF receptor-associated factor 4	chr17q11-q12	3.97188	0
217931_at	TNRC5	BC004423	Hs.414099	trinucleotide repeat containing 5	chr6pter-p12.1	3.97036	0.501274
218094_s_at	DBNDD2	NM_018478	Hs.472847	dysbindin (dystrobrevin binding protein 1) domain containing 2 /// C20orf169-DBNDD2 readthrough transcript	chr20q13.12	3.96197	0
225901_at	PTPMT1	AI440338		protein tyrosine phosphatase, mitochondrial 1	chr11p11.2	3.95269	0.501274
226660_at	RPS6KB1	AI142096	Hs.463642	ribosomal protein S6 kinase, 70kDa, polypeptide 1	chr17q23.1	3.95086	0.501274
227276_at	PLXDC2	AI264121	Hs.498939	plexin domain containing 2	chr10p12.32-p12.31	3.94222	0.501274
212733_at	KIAA0226	AI798908	Hs.478868	KIAA0226	chr3q29	3.9386	0.501274
226126_at	MGC16169	AA702160	Hs.292986	hypothetical protein MGC16169	chr4q24	3.93656	0
226455_at	CREB3L4	AL563283	Hs.372924	cAMP responsive element binding protein 3-like 4	chr1q21.3	3.93595	0.501274
226029_at	VANGL2	AB033041	Hs.99477	vang-like 2 (van gogh, Drosophila)	chr1q22-q23	3.93284	0
218771_at	PANK4	NM_018216	Hs.26156	pantothenate kinase 4	chr1p36.32	3.93135	0
202113_s_at	SNX2	AF043453	Hs.134822	sorting nexin 2	chr5q23	3.92966	0
204009_s_at	KRAS	W80678	Hs.505033	v-Ki-ras2 Kirsten rat sarcoma viral oncogene homolog	chr12p12.1	3.92485	0
208769_at	EIF4EBP2	AW500473	Hs.643279	Eukaryotic translation initiation factor 4E binding protein 2	chr10q21-q22	3.92304	0.501274
216251_s_at	TTLL12	BF965437	Hs.517670	tubulin tyrosine ligase-like family, member 12	chr22q13.31	3.92259	0
214864_s_at	GRHPR	AK024386	Hs.155742	glyoxylate reductase/hydroxypyruvate reductase	chr9q12	3.91454	0
214857_at	C10orf95	AL050035	Hs.225084	Chromosome 10 open reading frame 95	chr10q24.32	3.90432	0.501274
206593_s_at	SURF5	NM_006752	Hs.78354	surfeit 5	chr9q34.2	3.88834	0
227442_at	COX18	BG283902	Hs.356697	COX18 cytochrome c oxidase assembly homolog (S. cerevisiae)	chr4q13.3	3.87821	0.501274
207196_s_at	TNIP1	NM_006058	Hs.543850	TNFAIP3 interacting protein 1	chr5q32-q33.1	3.86824	0
200618_at	LASP1	NM_006148	Hs.548018	LIM and SH3 protein 1	chr17q11-q21.3	3.86511	0
202309_at	MTHFD1	NM_005956	Hs.632340	methylenetetrahydrofolate dehydrogenase (NADP+ dependent) 1, methenyltetrahydrofolate cyclohydrolase, formyltetrahydrofolate synthetase	chr14q24	3.84797	0
225881_at	SLC35B4	AL513639	Hs.490181	solute carrier family 35, member B4	chr7q33	3.84741	0.501274
224867_at	C1orf151	BF244614		chromosome 1 open reading frame 151	chr1p36.13	3.84727	0
219590_x_at	DPH5	NM_015958	Hs.440776	DPH5 homolog (S. cerevisiae)	chr1p21.2	3.84019	0
209059_s_at	EDF1	AB002282	Hs.174050	endothelial differentiation-related factor 1	chr9q34.3	3.83631	0
218302_at	PSENEN	NM_018468	Hs.534465	presenilin enhancer 2 homolog (C. elegans)	chr19q13.12	3.83237	0.501274
217118_s_at	C22orf9	AK025608	Hs.592207	chromosome 22 open reading frame 9	chr22q13.31	3.81936	0
223112_s_at	NDUFB10	AF044954	Hs.513266	NADH dehydrogenase (ubiquinone) 1 beta subcomplex, 10, 22kDa	chr16p13.3	3.8019	0
200909_s_at	RPLP2	NM_001004		ribosomal protein, large, P2	chr11p15.5-p15.4	3.79417	0
203920_at	NR1H3	NM_005693	Hs.438863	nuclear receptor subfamily 1, group H, member 3	chr11p11.2	3.78966	0
222821_s_at	GEMIN7	AL530748	Hs.466919	gem (nuclear organelle) associated protein 7	chr19q13.32	3.7845	0
222958_s_at	DEPDC1	AK000490	Hs.445098	DEP domain containing 1	chr1p31.2	3.78248	0
218404_at	SNX10	NM_013322	Hs.571296	sorting nexin 10	chr7p15.2	3.77595	0.501274
229097_at	DIAPH3	AI813331	Hs.283127	diaphanous homolog 3 (Drosophila)	chr13q21.2	3.77144	0.501274
221693_s_at	MRPS18A	AB049952	Hs.520149	mitochondrial ribosomal protein S18A /// mitochondrial ribosomal protein S18A	chr6p21.3	3.7622	0.501274
217772_s_at	MTCH2	NM_014342	Hs.269944	mitochondrial carrier homolog 2 (C. elegans)	chr11p11.2	3.76094	0
209815_at	PTCH	BG054916	Hs.494538	patched homolog 1 (Drosophila)	chr9q22.3	3.74607	0
201714_at	TUBG1	NM_001070	Hs.279669	tubulin, gamma 1	chr17q21	3.71666	0.501274
204171_at	RPS6KB1	NM_003161	Hs.463642	ribosomal protein S6 kinase, 70kDa, polypeptide 1 /// similar to ribosomal protein S6 kinase, polypeptide 1 /// similar to ribosomal protein S6 kinase, polypeptide 1	chr17q23.1 /// chr17p11.2	3.70202	0
229305_at	MLF1IP	AA460299	Hs.575032	MLF1 interacting protein	chr4q35.1	3.6954	0
201368_at	ZFP36L2	U07802	Hs.503093	zinc finger protein 36, C3H type-like 2	chr2p22.3-p21	3.68475	0
200629_at	WARS	NM_004184	Hs.497599	tryptophanyl-tRNA synthetase	chr14q32.31	3.68272	0.501274
212470_at	SPAG9	AB011088	Hs.463439	sperm associated antigen 9	chr17q21.33	3.65684	0
209478_at	U95006	U95006	Hs.368160	Protocadherin gamma subfamily C, 3	chr5q31	3.64864	0
212175_s_at	AK2	AL513611	Hs.470907	adenylate kinase 2	chr1p34	3.64486	0
228120_at	EIF2C1	AW136032	Hs.22867	Eukaryotic translation initiation factor 2C, 1	chr1p35-p34	3.64414	0.501274
219314_s_at	ZNF219	NM_016423	Hs.250493	zinc finger protein 219	chr14q11	3.63409	0.501274
1559776_at	Hs.595177	H41167	Hs.595177	CDNA FLJ36989 fis, clone BRACE2006753		3.63128	0
200759_x_at	NFE2L1	NM_003204	Hs.514284	nuclear factor (erythroid-derived 2)-like 1	chr17q21.3	3.62989	0.501274
221069_s_at	CCDC44	NM_016360	Hs.174134	coiled-coil domain containing 44	chr17q23.3	3.61385	0
201834_at	PRKAB1	BC001007	Hs.6061	protein kinase, AMP-activated, beta 1 non-catalytic subunit	chr12q24.1	3.61347	0.501274
231310_at	Hs.113170	BF057073	Hs.113170	Transcribed locus		3.60759	0
232254_at	FBXO25	AI953354	Hs.438454	F-box protein 25	chr8p23.3|tdb9938	3.58772	0
209406_at	BAG2	AF095192	Hs.55220	BCL2-associated athanogene 2	chr6p12.3-p11.2	3.58554	0.501274
223495_at	CCDC8	AI970823	Hs.97876	coiled-coil domain containing 8	chr19q13.32	3.57762	0.501274
209452_s_at	VTI1B	AF035824	Hs.645419	vesicle transport through interaction with t-SNAREs homolog 1B (yeast)	chr14q24.1	3.57695	0.501274
212460_at	C14orf147	BE738425	Hs.269909	chromosome 14 open reading frame 147	chr14q13.1	3.5699	0
201591_s_at	NISCH	NM_007184	Hs.435290	nischarin	chr3p21.1	3.56552	0
225437_s_at	C7orf27	AK024482	Hs.520623	chromosome 7 open reading frame 27	chr7p22.2	3.56052	0.501274
204495_s_at	C15orf39	NM_015492	Hs.17936	chromosome 15 open reading frame 39	chr15q24.2	3.55927	0
200910_at	CCT3	NM_005998	Hs.491494	chaperonin containing TCP1, subunit 3 (gamma)	chr1q23	3.55506	0
222396_at	HN1	AF060925	Hs.532803	hematological and neurological expressed 1	chr17q25.1	3.54476	0
234954_at	AL035604	AL035604	Hs.651272	similar to Glyceraldehyde-3-phosphate dehydrogenase (GAPDH) /// similar to Glyceraldehyde-3-phosphate dehydrogenase (GAPDH)	chr6q23.3	3.53916	0.501274
212123_at	C10orf61	AL050022	Hs.438991	chromosome 10 open reading frame 61	chr10q23.33	3.51685	0.501274
201037_at	PFKP	NM_002627	Hs.26010	phosphofructokinase, platelet	chr10p15.3-p15.2	3.51479	0
204512_at	HIVEP1	NM_002114	Hs.567284	human immunodeficiency virus type I enhancer binding protein 1	chr6p24-p22.3	3.50382	0
210024_s_at	UBE2E3	AB017644	Hs.470804	ubiquitin-conjugating enzyme E2E 3 (UBC4/5 homolog, yeast)	chr2q32.1	3.49904	0.501274
208954_s_at	LARP5	BC003381	Hs.631814	La ribonucleoprotein domain family, member 5	chr10p15.3	3.49284	0
201078_at	TM9SF2	NM_004800	Hs.130413	transmembrane 9 superfamily member 2	chr13q32.3	3.48948	0
208636_at	ACTN1	AI082078	Hs.509765	actinin, alpha 1	chr14q24.1-q24.2|14q24|14q22-q24	3.48596	0
229484_at	PPM1J	AW117553		protein phosphatase 1J (PP2C domain containing)	chr1p13.2	3.48452	0.501274
201400_at	PSMB3	NM_002795	Hs.82793	proteasome (prosome, macropain) subunit, beta type, 3	chr17q12	3.47075	0
200640_at	YWHAZ	NM_003406	Hs.492407	tyrosine 3-monooxygenase/tryptophan 5-monooxygenase activation protein, zeta polypeptide	chr8q23.1	3.46148	0
212371_at	C1orf121	AL049397	Hs.498317	chromosome 1 open reading frame 121	chr1q44	3.46084	0.501274
201160_s_at	CSDA	AL556190	Hs.221889	cold shock domain protein A	chr12p13.1	3.45797	0
221274_s_at	LMAN2L	NM_030805	Hs.158852	lectin, mannose-binding 2-like /// lectin, mannose-binding 2-like	chr2q11.2	3.44592	0
222746_s_at	BSPRY	AJ276691	Hs.632677	B-box and SPRY domain containing	chr9q32	3.41855	0
222752_s_at	C1orf75	AK024066	Hs.445386	chromosome 1 open reading frame 75	chr1q32.3	3.39873	0.501274
200699_at	KDELR2	BE962456	Hs.600091	Full-length cDNA clone CS0DC014YA20 of Neuroblastoma Cot 25-normalized of Homo sapiens (human)		3.39832	0.501274
215963_x_at	RPL3	Z98200	Hs.575313	similar to ribosomal protein L3 isoform a	chr6q21	3.39324	0
234873_x_at	RPL7A	AJ224080	Hs.616026	ribosomal protein L7a /// similar to 60S ribosomal protein L7a /// similar to 60S ribosomal protein L7a /// similar to 60S ribosomal protein L7a /// similar to 60S ribosomal protein L7a /// similar to 60S ribosomal protein L7a /// similar to 60S ribosomal	chr9q34 /// chr4q35.2 /// chr18q12.2 /// chr10p11.22 /// chr4q25 /// chr15q21.1 /// chr7q11.23 /// chr11p14.1 /// chr13q12.12 /// chr7q22.1 /// chr22q11.21 /// chr6p24.3 /// chr4q12 /// chr3q13.33 /// chr19p12	3.38982	0
222516_at	AP3M1	AA700485	Hs.500104	adaptor-related protein complex 3, mu 1 subunit	chr10q22.2	3.38974	0
222445_at	SLC39A9	AK025831	Hs.432690	solute carrier family 39 (zinc transporter), member 9	chr14q24.1	3.3856	0
200827_at	PLOD1	NM_000302	Hs.75093	procollagen-lysine 1, 2-oxoglutarate 5-dioxygenase 1	chr1p36.3-p36.2	3.37359	0
225607_at	CCDC43	AI948491	Hs.579115	coiled-coil domain containing 43	chr17q21.31	3.37127	0
201319_at	MRCL3	NM_006471	Hs.190086	myosin regulatory light chain MRCL3 /// similar to myosin regulatory light chain-like /// similar to myosin regulatory light chain-like	chr18p11.31 /// chr15q15.1	3.36254	0.501274
217747_s_at	RPS9	NM_001013	Hs.546288	ribosomal protein S9	chr19q13.4	3.35975	0.501274
229512_at	Hs.86045	BE464337	Hs.86045	CDNA FLJ43676 fis, clone SYNOV4009129		3.35187	0
224570_s_at	IRF2BP2	AA166696	Hs.350268	interferon regulatory factor 2 binding protein 2	chr1q42.3	3.348	0.501274
226532_at	LZIC	AL563613	Hs.327252	Leucine zipper and CTNNBIP1 domain containing	chr1p36.22	3.34484	0.501274
226556_at	MAP3K13	BF431260	Hs.591306	Mitogen-activated protein kinase kinase kinase 13	chr3q27	3.33959	0.501274
213836_s_at	WIPI1	AW052084	Hs.463964	WD repeat domain, phosphoinositide interacting 1	chr17q24.2	3.33624	0
201216_at	ERP29	NM_006817	Hs.75841	endoplasmic reticulum protein 29	chr12q24.13	3.32736	0
225850_at	SFT2D1	BF975327	Hs.487143	SFT2 domain containing 1	chr6q27	3.32679	0
209111_at	RNF5	BC004155	Hs.534342	ring finger protein 5	chr6p21.3	3.32344	0.501274
217673_x_at	GNAS	AA650558	Hs.125898	GNAS complex locus	chr20q13.3	3.31907	0.501274
204531_s_at	BRCA1	NM_007295	Hs.194143	breast cancer 1, early onset	chr17q21	3.29917	0.501274
56919_at	WDR48	AI806628	Hs.651160	WD repeat domain 48	chr3p21.33	3.29385	0.501274
202710_at	BET1	BC000899	Hs.489132	BET1 homolog (S. cerevisiae)	chr7q21.1-q22	3.29298	0
200792_at	XRCC6	NM_001469	Hs.292493	X-ray repair complementing defective repair in Chinese hamster cells 6 (Ku autoantigen, 70kDa)	chr22q13.2-q13.31	3.29057	0
210153_s_at	ME2	M55905	Hs.433068	malic enzyme 2, NAD(+)-dependent, mitochondrial /// protein kinase, cAMP-dependent, regulatory, type II, beta	chr6p25-p24|18q21 /// chr7q22	3.28504	0
213891_s_at	Hs.200285	AI927067	Hs.644653	CDNA FLJ11918 fis, clone HEMBB1000272		3.28311	0
201759_at	TBCD	AW247323	Hs.464391	tubulin folding cofactor D	chr17q25.3	3.27796	0.501274
204391_x_at	TRIM24	NM_015905	Hs.490287	tripartite motif-containing 24	chr7q32-q34	3.26019	0
216037_x_at	TCF7L2	AA664011	Hs.593995	transcription factor 7-like 2 (T-cell specific, HMG-box)	chr10q25.3	3.25585	0
217778_at	SLC39A1	NM_014437	Hs.7854	solute carrier family 39 (zinc transporter), member 1	chr1q21	3.25511	0
200742_s_at	TPP1	BG231932	Hs.523454	tripeptidyl peptidase I	chr11p15	3.25059	0
200659_s_at	PHB	NM_002634	Hs.514303	prohibitin	chr17q21	3.24882	0.501274
212738_at	ARHGAP19	AV717623	Hs.80305	Rho GTPase activating protein 19	chr10q24.1	3.24071	0
200615_s_at	AP2B1	AL567295	Hs.514819	adaptor-related protein complex 2, beta 1 subunit	chr17q11.2-q12	3.23144	0.501274
226481_at	VPRBP	W74375	Hs.118738	Vpr (HIV-1) binding protein	chr3p21.2	3.22781	0
201527_at	ATP6V1F	NM_004231	Hs.78089	ATPase, H+ transporting, lysosomal 14kDa, V1 subunit F	chr7q32	3.20828	0.501274
225764_at	ETV6	AI762695	Hs.504765	ets variant gene 6 (TEL oncogene)	chr12p13	3.20695	0
218583_s_at	DCUN1D1	NM_020640	Hs.104613	DCN1, defective in cullin neddylation 1, domain containing 1 (S. cerevisiae)	chr3q26.3	3.18884	0.501274
201119_s_at	COX8A	NM_004074	Hs.433901	cytochrome c oxidase subunit 8A (ubiquitous)	chr11q12-q13	3.1878	0
202552_s_at	CRIM1	NM_016441	Hs.332847	cysteine rich transmembrane BMP regulator 1 (chordin-like)	chr2p21	3.18341	0.501274
201807_at	VPS26A	NM_004896	Hs.499925	vacuolar protein sorting 26 homolog A (yeast)	chr10q21.1	3.16535	0.501274
201258_at	RPS16	NM_001020	Hs.397609	ribosomal protein S16	chr19q13.1	3.13234	0
225483_at	VPS26B	AI971602	Hs.334684	vacuolar protein sorting 26 homolog B (S. cerevisiae)	chr11q25	3.10153	0.501274
39817_s_at	C6orf108	AF040105	Hs.109752	chromosome 6 open reading frame 108	chr6p21.1	3.0643	0.501274
204016_at	LARS2	NM_015340	Hs.526975	leucyl-tRNA synthetase 2, mitochondrial	chr3p21.3	3.0434	0
221522_at	ANKRD27	AL136784	Hs.59236	ankyrin repeat domain 27 (VPS9 domain)	chr19q13.11	3.03131	0
208883_at	EDD1	BF515424	Hs.591856	E3 ubiquitin protein ligase, HECT domain containing, 1	chr8q22	3.02613	0
202889_x_at	MAP7	T62571	Hs.486548	microtubule-associated protein 7	chr6q23.3	3.01347	0.501274
222636_at	MED28	AF317680	Hs.434075	mediator of RNA polymerase II transcription, subunit 28 homolog (S. cerevisiae)	chr4p16	3.00708	0.501274
209155_s_at	NT5C2	BC001595	Hs.591920	5'-nucleotidase, cytosolic II	chr10q24.32-q24.33	3.00039	0
213340_s_at	KIAA0495	AI073551	Hs.49658	KIAA0495	chr1p36.32	2.99033	0
201966_at	NDUFS2	NM_004550	Hs.173611	NADH dehydrogenase (ubiquinone) Fe-S protein 2, 49kDa (NADH-coenzyme Q reductase)	chr1q23	2.98381	0
221474_at	MRLC2	U26162	Hs.464472	myosin regulatory light chain MRLC2	chr18p11.31	2.95809	0
218488_at	EIF2B3	NM_020365	Hs.533549	eukaryotic translation initiation factor 2B, subunit 3 gamma, 58kDa	chr1p34.1	2.94708	0
220078_at	USP48	NM_018391	Hs.467524	ubiquitin specific peptidase 48	chr1p36.12	2.94335	0
223212_at	ZDHHC16	BC004535	Hs.76662	zinc finger, DHHC-type containing 16	chr10q24.1	2.92311	0
219547_at	COX15	NM_004376	Hs.591916	COX15 homolog, cytochrome c oxidase assembly protein (yeast)	chr10q24	2.91973	0
222140_s_at	GPR89A	AK021758	Hs.559115	G protein-coupled receptor 89A /// similar to G protein-coupled receptor 89 /// similar to G protein-coupled receptor 89	chr1p36.13-q31.3 /// chr1q21.1	2.90963	0
229322_at	PPP2R5E	BF529715	Hs.334868	protein phosphatase 2, regulatory subunit B (B56), epsilon isoform	chr14q23.1	2.89415	0
217987_at	ASNSD1	NM_019048	Hs.101364	asparagine synthetase domain containing 1	chr2p24.3-q21.3	2.86309	0.501274
219329_s_at	C2orf28	NM_016085	Hs.9527	chromosome 2 open reading frame 28	chr2p23.3	2.84756	0
202545_at	PRKCD	NM_006254	Hs.155342	protein kinase C, delta	chr3p21.31	2.83238	0.501274
208640_at	RAC1	BG292367	Hs.413812	ras-related C3 botulinum toxin substrate 1 (rho family, small GTP binding protein Rac1)	chr7p22	2.82687	0
217814_at	CCDC47	NM_020198	Hs.202011	coiled-coil domain containing 47	chr17q23.3	2.79484	0.501274
234672_s_at	TMEM48	AL354612	Hs.476525	transmembrane protein 48	chr1p32.3	2.77872	0
201989_s_at	CREBL2	AL529409	Hs.591156	cAMP responsive element binding protein-like 2	chr12p13	2.77574	0.501274
225014_at	LOC389203	BF508958	Hs.479386	hypothetical gene supported by BC032431	chr4p15.2	2.77047	0
200788_s_at	PEA15	NM_003768	Hs.517216	phosphoprotein enriched in astrocytes 15	chr1q21.1	2.76401	0
202132_at	WWTR1	AA081084	Hs.477921	WW domain containing transcription regulator 1	chr3q23-q24	2.73672	0.501274
222500_at	PPIL1	BC003048	Hs.27693	peptidylprolyl isomerase (cyclophilin)-like 1	chr6p21.1	2.71047	0.501274
201004_at	SSR4	NM_006280	Hs.409223	signal sequence receptor, delta (translocon-associated protein delta)	chrXq28	2.70594	0.501274
201574_at	ETF1	NM_004730	Hs.483494	eukaryotic translation termination factor 1	chr5q31.1	2.68131	0
227153_at	IMMP2L	AI784580	Hs.549405	IMP2 inner mitochondrial membrane peptidase-like (S. cerevisiae)	chr7q31	2.6462	0.501274
204909_at	DDX6	NM_004397	Hs.632107	DEAD (Asp-Glu-Ala-Asp) box polypeptide 6	chr11q23.3	2.59611	0.501274
234000_s_at	PTPLAD1	AJ271091	Hs.512973	protein tyrosine phosphatase-like A domain containing 1	chr15q22.2	2.59571	0.501274
202614_at	SLC30A9	NM_006345	Hs.479634	solute carrier family 30 (zinc transporter), member 9	chr4p13-p12	2.5835	0.501274
209233_at	EMG1	U72514	Hs.558447	EMG1 nucleolar protein homolog (S. cerevisiae)	chr12p13	2.54064	0
212934_at	LOC137886	AI245523	Hs.155572	hypothetical protein LOC137886	chr8q12.1	2.53706	0.501274
225498_at	CHMP4B	AV713673	Hs.472471	chromatin modifying protein 4B	chr20q11.22	2.51595	0.501274
218321_x_at	STYXL1	NM_016086	Hs.11615	serine/threonine/tyrosine interacting-like 1	chr7q11.23	2.49828	0.501274
212802_s_at	GAPVD1	AK023841	Hs.495134	GTPase activating protein and VPS9 domains 1	chr9q33.3	2.47533	0
222393_s_at	MAK3	AU149868	Hs.269528	N-acetyltransferase 13	chr3q13.2	2.4515	0
201987_at	THRAP1	AI984051	Hs.282678	thyroid hormone receptor associated protein 1	chr17q22-q23	2.4477	0.501274
200010_at	RPL11	NM_000975	Hs.388664	Ribosomal protein L11 /// Ribosomal protein L11	chr1p36.1-p35	2.44335	0
1555833_a_at	Hs.6217	AK096168	Hs.6217	CDNA FLJ38849 fis, clone MESAN2008936		2.43728	0.501274
218395_at	ACTR6	NM_022496	Hs.115088	ARP6 actin-related protein 6 homolog (yeast)	chr12q23.1	2.43367	0
220147_s_at	FAM60A	NM_021238	Hs.505154	family with sequence similarity 60, member A	chr12p11	2.43126	0
230178_s_at	Hs.606040	BE672676	Hs.606040	CDNA FLJ38461 fis, clone FEBRA2020977		2.35797	0.501274
232353_s_at	STYXL1	AI676056	Hs.11615	serine/threonine/tyrosine interacting-like 1	chr7q11.23	2.34677	0
223035_s_at	FARSLB	AF161521	Hs.471452	phenylalanine-tRNA synthetase-like, beta subunit	chr2q36.1	2.34579	0
227507_at	Hs.594369	BF593899	Hs.79347	zinc finger protein 592	chr15q25.3	2.33999	0
204064_at	THOC1	NM_005131	Hs.647587	THO complex 1	chr18p11.32	2.30185	0
202595_s_at	LEPROTL1	AF161461	Hs.146585	leptin receptor overlapping transcript-like 1	chr8p21.2-p21.1	2.25206	0.501274
212287_at	SUZ12	BF382924	Hs.462732	suppressor of zeste 12 homolog (Drosophila)	chr17q11.2	2.22366	0.501274
233982_x_at	STYXL1	AF188204	Hs.11615	serine/threonine/tyrosine interacting-like 1	chr7q11.23	2.19018	0
201605_x_at	CNN2	NM_004368		calponin 2	chr19p13.3	2.18915	0.501274
217917_s_at	DYNLRB1	NM_014183	Hs.593920	dynein, light chain, roadblock-type 1	chr20q11.21	2.1507	0
223086_x_at	MRPL51	AF151075	Hs.55847	mitochondrial ribosomal protein L51	chr12p13.3-p13.1	2.06771	0
202683_s_at	RNMT	NM_003799	Hs.592347	RNA (guanine-7-) methyltransferase	chr18p11.22-p11.23	2.0348	0.501274
208941_s_at	SEPHS1	BC000941	Hs.124027	selenophosphate synthetase 1	chr10p14	2.03353	0
222640_at	DNMT3A	N26002	Hs.515840	DNA (cytosine-5-)-methyltransferase 3 alpha	chr2p23	2.02234	0.501274

## Sheet: Sp D3 embryo signature
Probesets	Gene Name	GenBank	UniGene ID	Gene Title	Chromosomal Location	Fold change vs TE	FDR (%)
1552280_at	TIMD4	NM_138379	Hs.334907	T-cell immunoglobulin and mucin domain containing 4	chr5q33.3	7.63876	0
1552307_a_at	C18orf17	NM_153211	Hs.128576	chromosome 18 open reading frame 17	chr18q11.2	18.7338	0
1552314_a_at	EYA3	NM_172098	Hs.185774	eyes absent homolog 3 (Drosophila)	chr1p36	3.00185	0
1552329_at	RBBP6	BC029352	Hs.188553	retinoblastoma binding protein 6	chr16p12.2	27.5117	0
1552348_at	PRSS33	NM_152891	Hs.280658	protease, serine, 33	chr16p13.3	6.0259	0
1552456_a_at	MBD3L2	NM_144614	Hs.567667	methyl-CpG binding domain protein 3-like 2	chr19p13.2	394.02	0
1552682_a_at	CASC5	NM_144508	Hs.181855	cancer susceptibility candidate 5	chr15q14	2.60858	0
1552851_at	ZSCAN4	NM_152677	Hs.469663	zinc finger and SCAN domain containing 4	chr19q13.43	66.3329	0
1552852_a_at	ZSCAN4	NM_152677	Hs.469663	zinc finger and SCAN domain containing 4	chr19q13.43	281.615	0
1553127_a_at	RNF168	BC033791	Hs.250648	ring finger protein 168	chr3q29	4.60503	0
1553220_at	ALS2CR13	NM_173511	Hs.471130	amyotrophic lateral sclerosis 2 (juvenile) chromosome region, candidate 13	chr2q33.1	11.2692	0
1553274_a_at	C6orf151	NM_152551	Hs.13366	chromosome 6 open reading frame 151	chr6p24.3	16.7577	0
1553338_at	C1orf55	NM_152608	Hs.520192	chromosome 1 open reading frame 55	chr1q42.12	25.5666	0
1553538_s_at	NM_173704	NM_173704				4.02984	0
1553569_at	NM_173705	NM_173705	Hs.468415	phosphatidylinositol glycan anchor biosynthesis, class F /// zinc finger, FYVE domain containing 20 /// OAF homolog (Drosophila)	chr2p21-p16 /// chr3p24.3 /// chr11q23.3	3.56437	0
1553570_x_at	NM_173705	NM_173705	Hs.468415	phosphatidylinositol glycan anchor biosynthesis, class F /// zinc finger, FYVE domain containing 20 /// OAF homolog (Drosophila)	chr2p21-p16 /// chr3p24.3 /// chr11q23.3	3.12982	0
1553618_at	TRIM43	NM_138800	Hs.589730	tripartite motif-containing 43 /// similar to bloodthirsty /// similar to tripartite motif protein 17	chr2q11.1 /// chr2q11.2	33.9777	0
1553619_a_at	TRIM43	NM_138800	Hs.589730	tripartite motif-containing 43 /// similar to bloodthirsty /// similar to tripartite motif protein 17	chr2q11.1 /// chr2q11.2	519.289	0
1553639_a_at	NM_133263	NM_133263	Hs.386567 /// Hs.409925	Guanylate binding protein 4 /// Guanylate binding protein 2, interferon-inducible	chr1p22.2	9.34875	0
1553697_at	C1orf96	NM_145257	Hs.585011	chromosome 1 open reading frame 96	chr1q42.13	68.2566	0
1553698_a_at	C1orf96	NM_145257	Hs.585011	chromosome 1 open reading frame 96	chr1q42.13	38.9075	0
1553709_a_at	PRPF38A	NM_032284	Hs.5301	PRP38 pre-mRNA processing factor 38 (yeast) domain containing A	chr1p33-p32.1	4.02518	0
1553713_a_at	RHEBL1	NM_144593	Hs.159013	Ras homolog enriched in brain like 1	chr12q13.12	19.1195	0
1553891_at	KLF17	NM_173484	Hs.567674	Kruppel-like factor 17	chr1p34.1	20.5971	0
1554026_a_at	MYO10	BC041694	Hs.481720	Myosin X	chr5p15.1-p14.3	16.0668	0
1554036_at	ZBTB24	BC036731	Hs.409876	zinc finger and BTB domain containing 24	chr6q21	46.5178	0
1554037_a_at	ZBTB24	BC036731	Hs.409876	zinc finger and BTB domain containing 24	chr6q21	13.9352	0
1554060_s_at	SETMAR	BC011635	Hs.475300	SET domain and mariner transposase fusion gene	chr3p26.2	8.55339	0
1554089_s_at	SBDS	BC010183	Hs.110445	Shwachman-Bodian-Diamond syndrome /// Shwachman-Bodian-Diamond syndrome pseudogene	chr7q11.21 /// chr7q11.23	8.87246	0
1554165_at	FAM53B	BC031654	Hs.129195	family with sequence similarity 53, member B	chr10q26.13	38.0919	0
1554245_x_at	ARL17P1	BC030570	Hs.579108	ADP-ribosylation factor-like 17 pseudogene 1 /// ADP-ribosylation factor-like protein	chr17q21.32 /// chr17q21.31	9.72565	0
1554248_at	ZNF638	BC024000	Hs.434401	zinc finger protein 638	chr2p13.2-p13.1	8.43009	0
1554250_s_at	TRIM73	BC033812	Hs.632307	tripartite motif-containing 73	chr7q11.23	44.5525	0
1554264_at	CKAP2	BC010901	Hs.444028	cytoskeleton associated protein 2	chr13q14	6.62556	0
1554415_at	TAF5L	BC041094	Hs.270621	TAF5-like RNA polymerase II, p300/CBP-associated factor (PCAF)-associated factor, 65kDa	chr1q42.13	11.9406	0
1554486_a_at	C6orf114	BC009205		chromosome 6 open reading frame 114	chr6p23	7.51754	0
1554509_a_at	C10orf97	BC020605	Hs.590985	chromosome 10 open reading frame 97	chr10p13	4.76326	0
1554537_at	TMEM126B	BC017574	Hs.525063	transmembrane protein 126B	chr11q14.1	3.23675	0
1554705_at	SCARA5	BC033153	Hs.591833	scavenger receptor class A, member 5 (putative)	chr8p21.1	17.0467	0
1554890_a_at	TIA1	BC015944	Hs.516075	TIA1 cytotoxic granule-associated RNA binding protein	chr2p13	13.0389	0
1555076_at	ARHGAP25	BC039591	Hs.531807	Rho GTPase activating protein 25	chr2p14	3.29781	0
1555106_a_at	CTDSPL2	BC035744	Hs.497967	CTD (carboxy-terminal domain, RNA polymerase II, polypeptide A) small phosphatase like 2	chr15q15.3	6.53445	0
1555201_a_at	C6orf96	BC012081	Hs.486835	required for meiotic nuclear division 1 homolog (S. cerevisiae)	chr6q25.1	9.29854	0
1555202_a_at	P15RS	BC010136	Hs.464912	hypothetical protein FLJ10656	chr18q12.2	10.7082	0
1555367_at	ZNF479	AF277624	Hs.616660	zinc finger protein 479	chr7p11.2	8.48303	0
1555425_x_at	SSH2	AB072358	Hs.335205	slingshot homolog 2 (Drosophila)	chr17q11.2	16.5221	0
1556283_s_at	FGFR1OP2	W74643	Hs.591162	FGFR1 oncogene partner 2	chr12p11.23	9.55437	0
1556567_at	NAP1L4	BE087543	Hs.501684	nucleosome assembly protein 1-like 4	chr11p15.5	10.3865	0
1557047_at	YEATS2	BC032368	Hs.632575	YEATS domain containing 2	chr3q27.1	4.59797	0
1557060_at	LOC148756	BC036830	Hs.518391	hypothetical protein LOC148756	chr1q25.3	11.1699	0
1557257_at	BCL10	AA994334	Hs.193516	B-cell CLL/lymphoma 10	chr1p22	79.8647	0
1557455_s_at	MOSPD1	AF086333	Hs.590789	motile sperm domain containing 1	chrXq26.3	19.9789	0
1557621_at	CRIM2	AI955614	Hs.647502	cysteine rich BMP regulator 2 (chordin-like)	chr7q32.1	16.2585	0
1557664_at	LOC340239	BC042751	Hs.591823	hypothetical protein LOC340239	chr7q11.21	5.82927	0
1557700_at	POLH	AW665155	Hs.439153	Polymerase (DNA directed), eta	chr6p21.1	10.1754	0
1558216_at	LOC254848	BC043614		hypothetical protein LOC254848	chr4p16.1	18.0539	0
1559108_at	VPS53	BE147896	Hs.461819	Vacuolar protein sorting 53 (S. cerevisiae)	chr17p13.3	79.4283	0
1559109_a_at	VPS53	BE147896	Hs.461819	Vacuolar protein sorting 53 (S. cerevisiae)	chr17p13.3	14.2707	0
1559893_at	CCDC75	AK095667	Hs.595250	coiled-coil domain containing 75	chr2p22.2	24.4668	0
1560853_x_at	FLJ44894	BC017970	Hs.631635	similar to zinc finger protein 91	chr19p12	3.9061	0
1561682_at	TTLL7	BC042527	Hs.445826	Tubulin tyrosine ligase-like family, member 7	chr1p31.1	3.73691	0
1561853_a_at	IL23R	BC016829	Hs.200929	interleukin 23 receptor	chr1p31.3	32.4691	0
1562590_at	PRTG	AK098622	Hs.130957	protogenin homolog (Gallus gallus)	chr15q21.3	3.96278	0
1562722_at	FLJ40296	AK097615	Hs.525056	FLJ40296 protein /// similar to FLJ40296 protein /// similar to FLJ40296 protein /// similar to FLJ40296 protein /// similar to FLJ40296 protein	chr13q21.1	30.4681	0
1564053_a_at	YTHDF3	AK093081	Hs.491861	YTH domain family, member 3	chr8q12.3	16.3914	0
1566472_s_at	RETSAT	AK098125	Hs.440401	retinol saturase (all-trans-retinol 13,14-reductase)	chr2p11.2	6.61966	0
1567213_at	PNN	U59479	Hs.409965	pinin, desmosome associated protein	chr14q21.1	6.06251	0
1567214_a_at	PNN	U59479	Hs.409965	pinin, desmosome associated protein	chr14q21.1	9.36504	0
1567219_at	D17207	D17207				3.41859	0
1568623_a_at	BC040191	BC040191	Hs.128688	solute carrier family 35, member E4	chr22q12.2	9.4857	0
1568627_at	SMEK2	BC032531	Hs.516182	SMEK homolog 2, suppressor of mek1 (Dictyostelium)	chr2p16.1	12.7063	0
1568796_at	LOC550631	BC018040	Hs.505597	Hypothetical LOC550631	chr22q12.2	17.1395	0
1568908_at	Hs.569621	BC039386	Hs.569621	CDNA clone IMAGE:5298702		8.47571	0
200008_s_at	GDI2	D13988	Hs.299055	GDP dissociation inhibitor 2 /// GDP dissociation inhibitor 2	chr10p15	3.50893	0
200009_at	GDI2	NM_001494	Hs.299055	GDP dissociation inhibitor 2 /// GDP dissociation inhibitor 2	chr10p15	2.80399	0
200047_s_at	YY1	NM_003403	Hs.388927	YY1 transcription factor /// YY1 transcription factor	chr14q	5.23187	0
200593_s_at	HNRPU	BC003621	Hs.166463	heterogeneous nuclear ribonucleoprotein U (scaffold attachment factor A)	chr1q44	4.72185	0
200594_x_at	HNRPU	NM_004501	Hs.166463	heterogeneous nuclear ribonucleoprotein U (scaffold attachment factor A)	chr1q44	2.4271	0
200624_s_at	MATR3	AA577695	Hs.268939	matrin 3	chr5q31.2	8.49551	0
200664_s_at	DNAJB1	BG537255	Hs.515210	DnaJ (Hsp40) homolog, subfamily B, member 1	chr19p13.2	8.80286	0
200669_s_at	UBE2D3	NM_003340	Hs.518773	ubiquitin-conjugating enzyme E2D 3 (UBC4/5 homolog, yeast)	chr4q24	3.22987	0
200694_s_at	DDX24	NM_020414	Hs.510328	DEAD (Asp-Glu-Ala-Asp) box polypeptide 24	chr14q32	2.6173	0
200702_s_at	DDX24	BG421209	Hs.510328	DEAD (Asp-Glu-Ala-Asp) box polypeptide 24	chr14q32	13.0482	0
200703_at	DYNLL1	NM_003746	Hs.5120	dynein, light chain, LC8-type 1	chr12q24.23	3.48164	0
200730_s_at	PTP4A1	BF576710	Hs.227777	protein tyrosine phosphatase type IVA, member 1	chr6q12	14.4338	0
200734_s_at	ARF3	BG341906	Hs.119177	ADP-ribosylation factor 3	chr12q13	5.92422	0
200753_x_at	SFRS2	BE866585	Hs.584801	splicing factor, arginine/serine-rich 2	chr17q25.2	4.37807	0
200768_s_at	MAT2A	BC001686	Hs.516157	methionine adenosyltransferase II, alpha	chr2p11.2	3.93991	0
200769_s_at	MAT2A	NM_005911	Hs.516157	methionine adenosyltransferase II, alpha	chr2p11.2	7.50828	0
200776_s_at	BZW1	AL518328	Hs.529231	basic leucine zipper and W2 domains 1 /// similar to basic leucine zipper and W2 domains 1	chr2q33 /// chr3q13.31	13.3038	0
200778_s_at	37500	AI191427	Hs.335057	septin 2	chr2q37	3.18921	0
200794_x_at	DAZAP2	NM_014764	Hs.369761	DAZ associated protein 2	chr12q12	8.17399	0
200890_s_at	SSR1	AW006345	Hs.114033	signal sequence receptor, alpha (translocon-associated protein alpha)	chr6p24.3	5.06203	0
200892_s_at	SFRS10	BC000451	Hs.533122	splicing factor, arginine/serine-rich 10 (transformer 2 homolog, Drosophila)	chr3q26.2-q27	2.79957	0
200946_x_at	GLUD1	AI339331	Hs.500409	glutamate dehydrogenase 1	chr10q23.3	4.29877	0
201047_x_at	RAB6A	BC003617	Hs.503222	RAB6A, member RAS oncogene family	chr11q13.3	2.19092	0
201048_x_at	RAB6A	NM_002869	Hs.503222	RAB6A, member RAS oncogene family	chr11q13.3	6.30187	0
201086_x_at	SON	NM_003103	Hs.517262	SON DNA binding protein	chr21q22.1-q22.2|21q22.11	4.11983	0
201088_at	KPNA2	NM_002266	Hs.632749	karyopherin alpha 2 (RAG cohort 1, importin alpha 1) /// similar to Importin alpha-2 subunit (Karyopherin alpha-2 subunit) (SRP1-alpha) (RAG cohort protein 1)	chr17q23.1-q23.3	2.99426	0
201091_s_at	CBX3	BE748755	Hs.381189	chromobox homolog 3 (HP1 gamma homolog, Drosophila) /// similar to chromobox homolog 3	chr7p15.2	2.55277	0
201174_s_at	TERF2IP	NM_018975	Hs.301419	telomeric repeat binding factor 2, interacting protein	chr16q23.1	20.0022	0
201179_s_at	GNAI3	J03005	Hs.73799	guanine nucleotide binding protein (G protein), alpha inhibiting activity polypeptide 3	chr1p13	5.5843	0
201196_s_at	AMD1	M21154	Hs.159118	adenosylmethionine decarboxylase 1	chr6q21-q22	8.78042	0
201211_s_at	DDX3X	AF061337	Hs.380774	DEAD (Asp-Glu-Ala-Asp) box polypeptide 3, X-linked	chrXp11.3-p11.23	11.0574	0
201479_at	DKC1	NM_001363	Hs.4747	dyskeratosis congenita 1, dyskerin	chrXq28	2.76975	0
201499_s_at	USP7	NM_003470	Hs.386939	ubiquitin specific peptidase 7 (herpes virus-associated)	chr16p13.3	5.97418	0
201521_s_at	NCBP2	NM_007362	Hs.591671	nuclear cap binding protein subunit 2, 20kDa	chr3q29	3.58232	0
201548_s_at	JARID1B	W02593	Hs.443650	jumonji, AT rich interactive domain 1B	chr1q32.1	13.4818	0
201558_at	RAE1	NM_003610	Hs.371698	RAE1 RNA export 1 homolog (S. pombe)	chr20q13.31	3.48922	0
201631_s_at	IER3	NM_003897	Hs.591785	immediate early response 3	chr6p21.3	15.9222	0
201633_s_at	CYB5B	AW235051	Hs.461131	cytochrome b5 type B (outer mitochondrial membrane)	chr16q22.1	5.14628	0
201684_s_at	C14orf92	BF001668	Hs.555910	KIAA0737	chr14q11.2	6.23745	0
201686_x_at	API5	AF229254	Hs.435771	apoptosis inhibitor 5	chr11p12-q12	3.39103	0
201718_s_at	EPB41L2	BF511685	Hs.486470	erythrocyte membrane protein band 4.1-like 2	chr6q23	11.8421	0
201738_at	EIF1B	NM_005875	Hs.315230	eukaryotic translation initiation factor 1B	chr3p22.1	3.8767	0
201772_at	AZIN1	NM_015878	Hs.459106	antizyme inhibitor 1	chr8q22.3	3.3146	0
201777_s_at	KIAA0494	BC002525		KIAA0494	chr1pter-p22.1	5.14296	0
201788_at	DDX42	NM_007372	Hs.651132	DEAD (Asp-Glu-Ala-Asp) box polypeptide 42	chr17q23.3	4.37531	0
201799_s_at	OSBP	AI927993	Hs.597091	oxysterol binding protein	chr11q12-q13	6.19788	0
201846_s_at	RYBP	NM_012234	Hs.7910	RING1 and YY1 binding protein	chr3p13	6.51284	0
201942_s_at	CPD	D85390	Hs.446079	carboxypeptidase D	chr17p11.1-q11.2	9.38667	0
201993_x_at	HNRPDL	NM_005463	Hs.527105	heterogeneous nuclear ribonucleoprotein D-like	chr4q13-q21	2.62899	0
202060_at	CTR9	NM_014633	Hs.173288	Ctr9, Paf1/RNA polymerase II complex component, homolog (S. cerevisiae)	chr11p15.3	2.61364	0
202074_s_at	OPTN	NM_021980	Hs.332706	optineurin	chr10p13	4.12942	0
202083_s_at	SEC14L1	AI017770	Hs.464184	SEC14-like 1 (S. cerevisiae)	chr17q25.1-17q25.2	7.44746	0
202084_s_at	SEC14L1	NM_003003	Hs.464184	SEC14-like 1 (S. cerevisiae)	chr17q25.1-17q25.2	12.3462	0
202162_s_at	CNOT8	AI769416	Hs.26703	CCR4-NOT transcription complex, subunit 8	chr5q31-q33	8.88938	0
202166_s_at	PPP1R2	NM_006241	Hs.535731	protein phosphatase 1, regulatory (inhibitor) subunit 2	chr3q29	6.62875	0
202220_at	KIAA0907	NM_014949	Hs.24656	KIAA0907	chr1q22	2.80646	0
202301_s_at	FLJ11021	BE396879	Hs.432996	similar to splicing factor, arginine/serine-rich 4	chr12q24.31	10.2792	0
202302_s_at	FLJ11021	NM_023012	Hs.432996	similar to splicing factor, arginine/serine-rich 4	chr12q24.31	6.45551	0
202393_s_at	KLF10	NM_005655	Hs.435001	Kruppel-like factor 10	chr8q22.2	3.06343	0
202406_s_at	TIAL1	NM_003252	Hs.501203	TIA1 cytotoxic granule-associated RNA binding protein-like 1	chr10q	3.01908	0
202413_s_at	USP1	NM_003368	Hs.35086	ubiquitin specific peptidase 1	chr1p31.3	5.717	0
202420_s_at	DHX9	NM_001357	Hs.191518	DEAH (Asp-Glu-Ala-His) box polypeptide 9	chr1q25	2.64554	0
202431_s_at	MYC	NM_002467	Hs.202453	v-myc myelocytomatosis viral oncogene homolog (avian)	chr8q24.12-q24.13	9.71341	0
202464_s_at	PFKFB3	NM_004566	Hs.195471	6-phosphofructo-2-kinase/fructose-2,6-biphosphatase 3	chr10p14-p15	35.0691	0
202521_at	CTCF	NM_006565	Hs.368367	CCCTC-binding factor (zinc finger protein)	chr16q21-q22.3	7.07489	0
202531_at	IRF1	NM_002198	Hs.436061	interferon regulatory factor 1	chr5q31.1	4.59772	0
202560_s_at	C1orf77	NM_015607	Hs.611057	chromosome 1 open reading frame 77	chr1q21.3	6.91403	0
202637_s_at	ICAM1	AI608725	Hs.643447	intercellular adhesion molecule 1 (CD54), human rhinovirus receptor	chr19p13.3-p13.2	8.03479	0
202750_s_at	TFIP11	AL080147	Hs.20225	tuftelin interacting protein 11	chr22q12.1	4.2109	0
202776_at	DNTTIP2	NM_014597	Hs.85769	deoxynucleotidyltransferase, terminal, interacting protein 2	chr1p22.1	3.19795	0
202824_s_at	TCEB1	NM_005648	Hs.554594	transcription elongation factor B (SIII), polypeptide 1 (15kDa, elongin C)	chr8q21.11	2.46023	0
202924_s_at	PLAGL2	AL562280	Hs.154104	pleiomorphic adenoma gene-like 2	chr20q11.21	2.79333	0
202938_x_at	CTA-126B4.3	NM_015703	Hs.534041	CGI-96 protein /// similar to CGI-96	chr22q13.2-q13.31 /// chr22q13.2	7.1142	0
202954_at	UBE2C	NM_007019	Hs.93002	p21 (CDKN1A)-activated kinase 3 /// ubiquitin-conjugating enzyme E2C	chrXq22.3-q23 /// chr20q13.12	3.49736	0
202981_x_at	SIAH1	NM_003031	Hs.295923	seven in absentia homolog 1 (Drosophila)	chr16q12	16.1794	0
203079_s_at	CUL2	NM_003591	Hs.82919	cullin 2	chr10p11.21	11.713	0
203088_at	FBLN5	NM_006329	Hs.332708	fibulin 5	chr14q32.1	5.5492	0
203094_at	MAD2L1BP	NM_014628	Hs.122346	MAD2L1 binding protein	chr6p21.1	13.5817	0
203135_at	TBP	NM_003194	Hs.590872	TATA box binding protein	chr6q27	5.72934	0
203158_s_at	GLS	AF097493	Hs.116448	glutaminase	chr2q32-q34	11.1091	0
203225_s_at	RFK	NM_018339	Hs.37558	riboflavin kinase	chr9q21.13	3.03581	0
203255_at	FBXO11	NM_018693	Hs.352677	F-box protein 11	chr2p16.3	4.32651	0
203340_s_at	SLC25A12	NM_003705	Hs.470608	solute carrier family 25 (mitochondrial carrier, Aralar), member 12	chr2q24	5.32203	0
203350_at	AP1G1	NM_001128	Hs.461253	adaptor-related protein complex 1, gamma 1 subunit	chr16q23	5.08015	0
203366_at	POLG	NM_002693	Hs.645360	polymerase (DNA directed), gamma	chr15q25	3.30539	0
203406_at	MFAP1	NM_005926	Hs.61418	microfibrillar-associated protein 1	chr15q15-q21	6.08154	0
203407_at	PPL	NM_002705	Hs.192233	periplakin	chr16p13.3	3.11764	0
203418_at	CCNA2	NM_001237	Hs.58974	cyclin A2	chr4q25-q31	4.36013	0
203492_x_at	CEP57	AA918224	Hs.101014	centrosomal protein 57kDa	chr11q21	5.32761	0
203529_at	PPP6C	NM_016294	Hs.584019	protein phosphatase 6, catalytic subunit	chr9q33.3	2.52749	0
203575_at	CSNK2A2	NM_001896	Hs.82201	casein kinase 2, alpha prime polypeptide	chr16q21	6.07082	0
203689_s_at	FMR1	AI743037	Hs.103183	fragile X mental retardation 1	chrXq27.3	4.26819	0
203725_at	GADD45A	NM_001924	Hs.80409	growth arrest and DNA-damage-inducible, alpha	chr1p31.2-p31.1	3.39387	0
203731_s_at	ZFP95	NM_014569	Hs.110839	zinc finger protein 95 homolog (mouse)	chr7q22	8.69234	0
203804_s_at	CROP	NM_006107	Hs.130293	cisplatin resistance-associated overexpressed protein	chr17q21.33	4.47526	0
203813_s_at	SLIT3	NM_003062	Hs.604116	slit homolog 3 (Drosophila)	chr5q35	4.10973	0
203833_s_at	TGOLN2	BF061845	Hs.593382	trans-golgi network protein 2	chr2p11.2	4.88519	0
203847_s_at	AKAP8	AW341501	Hs.631640	A kinase (PRKA) anchor protein 8	chr19p13.1-q12	8.76426	0
204124_at	AF146796	AF146796	Hs.479372	solute carrier family 34 (sodium phosphate), member 2	chr4p15.3-p15.1	40.1161	0
204145_at	FRG1	NM_004477	Hs.203772	FSHD region gene 1	chr4q35	4.69365	0
204159_at	CDKN2C	NM_001262	Hs.525324	cyclin-dependent kinase inhibitor 2C (p18, inhibits CDK4)	chr1p32	16.1736	0
204229_at	SLC17A7	H40895	Hs.375616	solute carrier family 17 (sodium-dependent inorganic phosphate cotransporter), member 7	chr19q13	17.4963	0
204243_at	RLF	NM_012421	Hs.205627	rearranged L-myc fusion	chr1p32	8.4487	0
204448_s_at	PDCL	AF031463	Hs.271749	phosducin-like	chr9q12-q13	4.95417	0
204478_s_at	RABIF	NM_002871	Hs.90875	RAB interacting factor	chr1q32-q41	3.56412	0
204518_s_at	PPIC	NM_000943	Hs.110364	peptidylprolyl isomerase C (cyclophilin C)	chr5q23.2	7.34112	0
204682_at	LTBP2	NM_000428	Hs.512776	latent transforming growth factor beta binding protein 2	chr14q24	5.42163	0
204690_at	STX8	NM_004853	Hs.431109	syntaxin 8	chr17p12	2.63059	0
204700_x_at	C1orf107	NM_014388	Hs.194754	chromosome 1 open reading frame 107	chr1q32.2	3.48694	0
204782_at	NM_022443	NM_022443				6.01097	0
204784_s_at	MLF1	NM_022443	Hs.85195	myeloid leukemia factor 1	chr3q25.1	25.7594	0
204785_x_at	IFNAR2	NM_000874	Hs.642682	interferon (alpha, beta and omega) receptor 2	chr21q22.1|21q22.11	4.26135	0
204809_at	CLPX	NM_006660	Hs.113823	ClpX caseinolytic peptidase X homolog (E. coli)	chr15q22.2-q22.3	3.96846	0
204833_at	ATG12	NM_004707	Hs.264482	ATG12 autophagy related 12 homolog (S. cerevisiae)	chr5q21-q22	2.60584	0
204977_at	DDX10	NM_004398	Hs.591931	DEAD (Asp-Glu-Ala-Asp) box polypeptide 10	chr11q22-q23	3.86133	0
205130_at	RAGE	NM_014226	Hs.104119	renal tumor antigen	chr14q32	5.19203	0
205135_s_at	NUFIP1	AL049842	Hs.525006	nuclear fragile X mental retardation protein interacting protein 1	chr13q14	6.58086	0
205178_s_at	RBBP6	NM_006910	Hs.188553	retinoblastoma binding protein 6	chr16p12.2	9.43153	0
205182_s_at	ZNF324	NM_014347	Hs.515660	zinc finger protein 324	chr19q13.43	7.23872	0
205228_at	RBMS2	NM_002898	Hs.645521	RNA binding motif, single stranded interacting protein 2	chr12q13.3	8.42159	0
205254_x_at	TCF7	AW027359	Hs.573153	transcription factor 7 (T-cell specific, HMG-box)	chr5q31.1	11.2785	0
205470_s_at	KLK11	NM_006853	Hs.57771	kallikrein-related peptidase 11	chr19q13.3-q13.4	29.0579	0
205477_s_at	AMBP	NM_001633	Hs.436911	alpha-1-microglobulin/bikunin precursor	chr9q32-q33	14.8132	0
205505_at	GCNT1	NM_001490	Hs.521568	glucosaminyl (N-acetyl) transferase 1, core 2 (beta-1,6-N-acetylglucosaminyltransferase)	chr9q13	9.10511	0
205519_at	WDR76	NM_024908	Hs.250154	WD repeat domain 76	chr15q15.3	6.411	0
205690_s_at	BUD31	NM_003910	Hs.380233	BUD31 homolog (yeast)	chr7q22.1	2.70619	0
205712_at	PTPRD	NM_002839	Hs.446083	protein tyrosine phosphatase, receptor type, D	chr9p23-p24.3	7.43419	0
205747_at	CBLN1	NM_004352	Hs.458423	cerebellin 1 precursor	chr16q12.1	83.7082	0
205872_x_at	PDE4DIP	NM_022359	Hs.584841	phosphodiesterase 4D interacting protein (myomegalin)	chr1q12	13.7234	0
205895_s_at	NOLC1	NM_004741	Hs.523238	nucleolar and coiled-body phosphoprotein 1	chr10q24.32	4.93556	0
205930_at	GTF2E1	NM_005513	Hs.445272	general transcription factor IIE, polypeptide 1, alpha 56kDa	chr3q21-q24	2.99063	0
206009_at	ITGA9	NM_002207	Hs.113157	integrin, alpha 9	chr3p21.3	3.64522	0
206018_at	FOXG1B	NM_005249	Hs.632336	forkhead box G1B	chr14q12-q13	8.81238	0
206113_s_at	RAB5A	NM_004162	Hs.475663	RAB5A, member RAS oncogene family	chr3p24-p22	5.71463	0
206122_at	SOX15	NM_006942	Hs.95582	SRY (sex determining region Y)-box 15	chr17p13	7.07848	0
206158_s_at	ZNF9	NM_003418	Hs.518249	CCHC-type zinc finger, nucleic acid binding protein	chr3q21	3.64741	0
206169_x_at	ZC3H7B	NM_025013	Hs.592188	zinc finger CCCH-type containing 7B	chr22q13.2	2.82293	0
206174_s_at	PPP6C	NM_002721	Hs.584019	protein phosphatase 6, catalytic subunit	chr9q33.3	3.57169	0
206207_at	CLC	NM_001828	Hs.889	Charcot-Leyden crystal protein /// Charcot-Leyden crystal protein	chr19q13.1	95.8562	0
206506_s_at	SUPT3H	NM_003599	Hs.368325	suppressor of Ty 3 homolog (S. cerevisiae)	chr6p21.1-p21.3	9.67094	0
206512_at	U2AF1L1	NM_005083		U2 small nuclear RNA auxillary factor 1-like 1	chr5q22	10.6588	0
206626_x_at	SSX1	BC001003	Hs.434142	synovial sarcoma, X breakpoint 1	chrXp11.23-p11.22	13.8504	0
206787_at	BRDT	NM_001726	Hs.482520	bromodomain, testis-specific	chr1p22.1	10.9228	0
206788_s_at	CBFB	AF294326	Hs.460988	core-binding factor, beta subunit	chr16q22.1	12.403	0
207022_s_at	LDHC	NM_002301		lactate dehydrogenase C	chr11p15.5-p15.3	21.5211	0
207035_at	SLC30A3	NM_003459	Hs.467981	solute carrier family 30 (zinc transporter), member 3	chr2p23.3	10.0625	0
207227_x_at	RFPL2	NM_006605	Hs.157427	ret finger protein-like 2	chr22q12.3	116.248	0
207283_at	RPL23AP13	NM_020217		ribosomal protein L23a pseudogene 13	chr2p16.2	3.22605	0
207318_s_at	CDC2L5	AJ297710	Hs.233552	cell division cycle 2-like 5 (cholinesterase-related cell division controller)	chr7p13	2.99129	0
207320_x_at	STAU1	NM_004602	Hs.596704	staufen, RNA binding protein, homolog 1 (Drosophila)	chr20q13.1	2.32216	0
207325_x_at	MAGEA1	NM_004988	Hs.72879	melanoma antigen family A, 1 (directs expression of antigen MZ2-E)	chrXq28	9.06736	0
207338_s_at	ZNF200	NM_003454	Hs.632222	zinc finger protein 200	chr16p13.3	4.34035	0
207427_at	ACR	NM_001097	Hs.370870	acrosin	chr22q13-qter|22q13.33	11.3613	0
207438_s_at	RNUT1	NM_005701	Hs.21577	snurportin 1	chr15q24.2	6.64628	0
207574_s_at	GADD45B	NM_015675	Hs.110571	growth arrest and DNA-damage-inducible, beta	chr19p13.3	16.9697	0
207623_at	ABCF2	NM_005692	Hs.438823	ATP-binding cassette, sub-family F (GCN20), member 2	chr7q36	36.3848	0
207654_x_at	DR1	NM_001938	Hs.348418	down-regulator of transcription 1, TBP-binding (negative cofactor 2)	chr1p22.1	3.70206	0
207666_x_at	SSX3	NM_021014	Hs.558445	synovial sarcoma, X breakpoint 3	chrXp11.23	5.57446	0
207764_s_at	HIPK3	NM_005734	Hs.201918	homeodomain interacting protein kinase 3	chr11p13	53.2841	0
207819_s_at	ABCB4	NM_000443	Hs.287827	ATP-binding cassette, sub-family B (MDR/TAP), member 4	chr7q21.1	26.8952	0
207899_at	GIP	NM_004123	Hs.1454	gastric inhibitory polypeptide	chr17q21.3-q22	6.63788	0
207934_at	RFPL1	NM_021026	Hs.648249	ret finger protein-like 1	chr22q12.2	126.904	0
208019_at	ZNF157	NM_003446				7.10838	0
208116_s_at	MAN1A1	NM_005907	Hs.102788	mannosidase, alpha, class 1A, member 1	chr6q22	2.70518	0
208118_x_at	LAT1-3TM	NM_031211	Hs.448808	SLC7A5 pseudogene /// SLC7A5 pseudogene /// SLC7A5 pseudogene /// SLC7A5 pseudogene /// hypothetical protein LOC440345 /// hypothetical protein LOC440345 /// PI-3-kinase-related kinase SMG-1 pseudogene /// PI-3-kinase-related kinase SMG-1 pseudogene /// P	chr16p11.2 /// chr16p12.2 /// chr16p12.1 /// chr16q22.1	3.63829	0
208120_x_at	FKSG49	NM_031221		FKSG49 /// FKSG49 /// hypothetical protein LOC730444 /// hypothetical protein LOC730444	chr13q14.3	3.01014	0
208246_x_at	Hs.610957	NM_017618	Hs.610957	CDNA FLJ20006 fis, clone ADKA02694		2.45319	0
208312_s_at	PRAMEF1	NM_023013	Hs.104991	PRAME family member 1 /// PRAME family member 2	chr1p36.21	109.432	0
208403_x_at	MAX	NM_002382	Hs.285354	MYC associated factor X	chr14q23	8.46942	0
208416_s_at	SPTB	NM_000347	Hs.417303	spectrin, beta, erythrocytic (includes spherocytosis, clinical type I)	chr14q23-q24.2	3.84602	0
208479_at	KCNA1	NM_000217	Hs.584770	potassium voltage-gated channel, shaker-related subfamily, member 1 (episodic ataxia with myokymia)	chr12p13.32	6.63273	0
208490_x_at	HIST1H2BF	NM_003522		histone cluster 1, H2bf	chr6p21.3	3.08405	0
208496_x_at	HIST1H3G	NM_003534	Hs.247813	histone cluster 1, H3g	chr6p21.3	5.56814	0
208523_x_at	HIST1H2BI	NM_003525	Hs.553506	histone cluster 1, H2bi	chr6p21.3	5.33242	0
208527_x_at	HIST1H2BE	NM_003523	Hs.534369	histone cluster 1, H2be	chr6p21.3	4.94819	0
208546_x_at	HIST1H2BH	NM_003524	Hs.247815	histone cluster 1, H2bh	chr6p21.3	12.2363	0
208579_x_at	H2BFS	NM_017445	Hs.437275	histone cluster 1, H2bk	chr6p21.33	3.57078	0
208707_at	EIF5	BE552334	Hs.433702	eukaryotic translation initiation factor 5	chr14q32.32	11.1482	0
208708_x_at	EIF5	AL080102	Hs.433702	eukaryotic translation initiation factor 5	chr14q32.32	2.55189	0
208727_s_at	CDC42	BC002711	Hs.597524	cell division cycle 42 (GTP binding protein, 25kDa)	chr1p36.1	4.91885	0
208735_s_at	CTDSP2	AF022231	Hs.524530	CTD (carboxy-terminal domain, RNA polymerase II, polypeptide A) small phosphatase 2	chr12q13-q15	6.95503	0
208740_at	SAP18	BF593650	Hs.524899	Sin3A-associated protein, 18kDa	chr13q12.11	5.19507	0
208785_s_at	MAP1LC3B	BE893893	Hs.356061	microtubule-associated protein 1 light chain 3 beta	chr16q24.2	6.29133	0
208868_s_at	GABARAPL1	BF125756	Hs.524250	GABA(A) receptor-associated protein like 1	chr12p13.2	8.36379	0
208935_s_at	LGALS8	L78132	Hs.4082	lectin, galactoside-binding, soluble, 8 (galectin 8)	chr1q42-q43	3.51633	0
208995_s_at	PPIG	U40763	Hs.470544	peptidylprolyl isomerase G (cyclophilin G)	chr2q31.1	6.05656	0
209006_s_at	C1orf63	AF247168	Hs.259412	chromosome 1 open reading frame 63	chr1p36.13-p35.1	2.70551	0
209007_s_at	C1orf63	AF267856	Hs.259412	chromosome 1 open reading frame 63	chr1p36.13-p35.1	12.7636	0
209020_at	C20orf111	AF217514	Hs.75798	chromosome 20 open reading frame 111	chr20q13.11	3.11088	0
209021_x_at	KIAA0652	BC001331		KIAA0652	chr11p11.2	2.95494	0
209046_s_at	GABARAPL2	AB030710	Hs.461379	GABA(A) receptor-associated protein-like 2	chr16q22.3-q24.1	9.59546	0
209049_s_at	PRKCBP1	BC001004	Hs.446240	protein kinase C binding protein 1	chr20q13.12	3.54908	0
209054_s_at	WHSC1	AF083389	Hs.113876	Wolf-Hirschhorn syndrome candidate 1	chr4p16.3	3.16847	0
209056_s_at	CDC5L	NM_001253	Hs.485471	CDC5 cell division cycle 5-like (S. pombe)	chr6p21	3.55387	0
209069_s_at	H3F3B	BC001124	Hs.180877	H3 histone, family 3B (H3.3B)	chr17q25	3.03169	0
209085_x_at	RFC1	L14922	Hs.507475	replication factor C (activator 1) 1, 145kDa	chr4p14-p13	4.79856	0
209105_at	NCOA1	AI672428	Hs.412293	nuclear receptor coactivator 1	chr2p23	4.65418	0
209142_s_at	UBE2G1	BC002775	Hs.462035	ubiquitin-conjugating enzyme E2G 1 (UBC7 homolog, yeast)	chr1q42|17p13.2	5.45394	0
209186_at	ATP2A2	M23114	Hs.506759	ATPase, Ca++ transporting, cardiac muscle, slow twitch 2	chr12q23-q24.1	6.94835	0
209188_x_at	DR1	BC002809	Hs.348418	down-regulator of transcription 1, TBP-binding (negative cofactor 2)	chr1p22.1	2.82907	0
209258_s_at	CSPG6	AI373676	Hs.24485	structural maintenance of chromosomes 3	chr10q25	11.5426	0
209304_x_at	GADD45B	AF087853	Hs.110571	growth arrest and DNA-damage-inducible, beta	chr19p13.3	6.04184	0
209317_at	POLR1C	AF008442	Hs.584839	polymerase (RNA) I polypeptide C, 30kDa	chr6p21.1	2.93898	0
209323_at	PRKRIR	AF081567	Hs.503315	protein-kinase, interferon-inducible double stranded RNA dependent inhibitor, repressor of (P58 repressor)	chr11q13.5	5.08172	0
209340_at	UAP1	S73498	Hs.492859	UDP-N-acteylglucosamine pyrophosphorylase 1	chr1q23.3	4.83183	0
209363_s_at	SURB7	U46837	Hs.286145	SRB7 suppressor of RNA polymerase B homolog (yeast)	chr12p11.23	3.22123	0
209367_at	STXBP2	AB002559	Hs.515104	syntaxin binding protein 2	chr19p13.3-p13.2	4.61371	0
209408_at	KIF2C	U63743	Hs.69360	kinesin family member 2C	chr1p34.1	2.78652	0
209430_at	BTAF1	AJ001017	Hs.500526	BTAF1 RNA polymerase II, B-TFIID transcription factor-associated, 170kDa (Mot1 homolog, S. cerevisiae)	chr10q22-q23	4.99795	0
209444_at	RAP1GDS1	BC001851	Hs.132858	RAP1, GTP-GDP dissociation stimulator 1	chr4q23-q25	2.67645	0
209565_at	RNF113A	BC000832	Hs.458365	ring finger protein 113A	chrXq25-q26	3.97061	0
209715_at	CBX5	L07515	Hs.632724	chromobox homolog 5 (HP1 alpha homolog, Drosophila)	chr12q13.13	19.2964	0
209753_s_at	TMPO	BG391171	Hs.11355	thymopoietin	chr12q22	7.22951	0
209845_at	MKRN1	AF117233	Hs.490347	makorin, ring finger protein, 1	chr7q34	21.2421	0
209911_x_at	HIST1H2BD	BC002842	Hs.591797	histone cluster 1, H2bd	chr6p21.3	4.90649	0
209942_x_at	MAGEA3	BC000340	Hs.417816	melanoma antigen family A, 3	chrXq28	99.8289	0
209989_at	ZNF268	AF317549	Hs.183291	zinc finger protein 268	chr12q24.33	6.92138	0
210002_at	GATA6	D87811	Hs.514746	GATA binding protein 6	chr18q11.1-q11.2	2.92747	0
210052_s_at	TPX2	AF098158	Hs.244580	TPX2, microtubule-associated, homolog (Xenopus laevis)	chr20q11.2	4.36092	0
210054_at	C4orf15	BC003648	Hs.368454	chromosome 4 open reading frame 15	chr4p16.3	8.63056	0
210147_at	ART3	U47054	Hs.24976	ADP-ribosyltransferase 3	chr4p15.1-p14|4p15.1-p14|4p15.1-p14	18.7316	0
210160_at	PAFAH1B2	BC000398		platelet-activating factor acetylhydrolase, isoform Ib, beta subunit 30kDa	chr11q23	7.42064	0
210178_x_at	FUSIP1	AF047448	Hs.3530	FUS interacting protein (serine/arginine-rich) 1 /// similar to FUS-interacting serine-arginine-rich protein 1 (TLS-associated protein with Ser-Arg repeats) (TLS-associated protein with SR repeats) (TASR) (TLS-associated serine-arginine protein) (TLS-asso	chr1p36.11	6.15576	0
210221_at	CHRNA3	BC000513	Hs.89605	cholinergic receptor, nicotinic, alpha 3	chr15q24	3.30603	0
210231_x_at	SET	D45198	Hs.436687	SET translocation (myeloid leukemia-associated)	chr9q34	3.09166	0
210239_at	IRX5	U90304	Hs.435730	iroquois homeobox protein 5	chr16q11.2-q13	5.99164	0
210285_x_at	WTAP	BC000383	Hs.446091	Wilms tumor 1 associated protein	chr6q25-q27	4.87474	0
210290_at	ZNF174	BC001161	Hs.155204	zinc finger protein 174	chr16p13.3	5.59114	0
210305_at	PDE4DIP	AB042557	Hs.584841	phosphodiesterase 4D interacting protein (myomegalin)	chr1q12	25.7715	0
210334_x_at	BIRC5	AB028869	Hs.514527	baculoviral IAP repeat-containing 5 (survivin)	chr17q25	2.84282	0
210346_s_at	CLK4	AF212224	Hs.406557	CDC-like kinase 4	chr5q35	11.9939	0
210394_x_at	SSX4	BC005325	Hs.648298	synovial sarcoma, X breakpoint 4 /// synovial sarcoma, X breakpoint 4B	chrXp11.23	15.9608	0
210462_at	BLZF1	AF288161	Hs.130746	basic leucine zipper nuclear factor 1 (JEM-1)	chr1q24	11.4993	0
210467_x_at	MAGEA12	BC003408		melanoma antigen family A, 12	chrXq28	136.831	0
210497_x_at	SSX2	BC002818	Hs.558712	synovial sarcoma, X breakpoint 2	chrXp11.23-p11.22	7.91098	0
210634_at	KLHL20	BC005253	Hs.495035	kelch-like 20 (Drosophila)	chr1q24.1-q24.3	206.013	0
210658_s_at	GGA2	BC000284	Hs.460336	golgi associated, gamma adaptin ear containing, ARF binding protein 2	chr16p12	3.80521	0
210734_x_at	MAX	M64240	Hs.285354	MYC associated factor X	chr14q23	5.50895	0
210748_at	AF116696	AF116696				4.1291	0
210824_at	AF130103	AF130103				8.13984	0
210834_s_at	PTGER3	D38299	Hs.445000	prostaglandin E receptor 3 (subtype EP3)	chr1p31.2	11.9038	0
210893_at	Hs.573631	AF118064	Hs.573631	PRO1510		3.37946	0
211051_s_at	EXTL3	BC006363	Hs.491354	exostoses (multiple)-like 3 /// exostoses (multiple)-like 3	chr8p21	6.35696	0
211063_s_at	NCK1	BC006403	Hs.477693	NCK adaptor protein 1 /// NCK adaptor protein 1	chr3q21	4.58871	0
211124_s_at	KITLG	AF119835	Hs.1048	KIT ligand	chr12q22	8.82607	0
211275_s_at	GYG1	AF087942	Hs.477892	glycogenin 1	chr3q24-q25.1	8.76415	0
211324_s_at	RGPD5	AL136868	Hs.535589	RANBP2-like and GRIP domain containing 5 /// RANBP2-like and GRIP domain containing 8 /// RANBP2-like and GRIP domain containing 6	chr2q13	22.4141	0
211375_s_at	ILF3	AF141870	Hs.465885	interleukin enhancer binding factor 3, 90kDa	chr19p13.2	2.85256	0
211425_x_at	SSX4	AF257500	Hs.648298	synovial sarcoma, X breakpoint 4 /// synovial sarcoma, X breakpoint 4B	chrXp11.23	5.7069	0
211507_s_at	MTMR3	AF233437	Hs.474536	myotubularin related protein 3	chr22q12.2	11.9655	0
211554_s_at	APAF1	AF149794	Hs.552567	apoptotic peptidase activating factor 1	chr12q23	20.5836	0
211575_s_at	UBE3A	AF116702	Hs.22543	ubiquitin protein ligase E3A (human papilloma virus E6-associated protein, Angelman syndrome)	chr15q11-q13	3.38196	0
211600_at	U20489	U20489				7.78251	0
211699_x_at	HBA1	AF349571	Hs.449630	hemoglobin, alpha 1 /// hemoglobin, alpha 1 /// hemoglobin, alpha 2 /// hemoglobin, alpha 2	chr16p13.3	4.28985	0
211738_x_at	ELA3A	BC005918	Hs.181289	elastase 3A, pancreatic /// elastase 3A, pancreatic	chr1p36.12	5.6071	0
211762_s_at	KPNA2	BC005978	Hs.632749	karyopherin alpha 2 (RAG cohort 1, importin alpha 1) /// karyopherin alpha 2 (RAG cohort 1, importin alpha 1) /// similar to Importin alpha-2 subunit (Karyopherin alpha-2 subunit) (SRP1-alpha) (RAG cohort protein 1) /// similar to Importin alpha-2 subunit	chr17q23.1-q23.3	3.54194	0
211778_s_at	OVOL2	BC006148	Hs.386387	ovo-like 2 (Drosophila) /// ovo-like 2 (Drosophila)	chr20pter-q11.23	2.9206	0
211814_s_at	CCNE2	AF112857	Hs.567387	cyclin E2	chr8q22.1	36.7697	0
212016_s_at	PTBP1	AA679988	Hs.172550	polypyrimidine tract binding protein 1	chr19p13.3	6.6434	0
212022_s_at	MKI67	BF001806	Hs.80976	antigen identified by monoclonal antibody Ki-67	chr10q25-qter	3.89288	0
212031_at	RBM25	AV757384	Hs.531106	RNA binding motif protein 25	chr14q24.3	7.53187	0
212036_s_at	PNN	AW152664	Hs.409965	pinin, desmosome associated protein	chr14q21.1	17.2984	0
212058_at	SR140	AI184562	Hs.596572	U2-associated SR140 protein	chr3q23	4.58811	0
212066_s_at	USP34	AB018272	Hs.435667	ubiquitin specific peptidase 34	chr2p15	5.2734	0
212112_s_at	STX12	AI816243	Hs.523855	syntaxin 12	chr1p35-p34.1	2.81709	0
212117_at	RHOQ	BF978689	Hs.643481	ras homolog gene family, member Q	chr2p21	6.08383	0
212264_s_at	WAPAL	BE645850	Hs.203099	wings apart-like homolog (Drosophila)	chr10q23.2	3.93284	0
212302_at	RTF1	AI192081	Hs.511096	Rtf1, Paf1/RNA polymerase II complex component, homolog (S. cerevisiae)	chr15q15.1	2.55817	0
212469_at	NIPBL	AB019494	Hs.481927	Nipped-B homolog (Drosophila)	chr5p13.2	4.30559	0
212514_x_at	DDX3X	R60068	Hs.380774	DEAD (Asp-Glu-Ala-Asp) box polypeptide 3, X-linked	chrXp11.3-p11.23	19.4539	0
212544_at	ZNHIT3	AI131008	Hs.2210	zinc finger, HIT type 3	chr17q12	2.74033	0
212595_s_at	DAZAP2	AL534321	Hs.369761	DAZ associated protein 2	chr12q12	13.3692	0
212683_at	KIAA0446	AL526243	Hs.532375	solute carrier family 25, member 44	chr1q22	4.37184	0
212791_at	FLJ38984	AL042729	Hs.112023	hypothetical protein FLJ38984	chr1p34.3	3.15076	0
212809_at	NFATC2IP	AA152202	Hs.513470	nuclear factor of activated T-cells, cytoplasmic, calcineurin-dependent 2 interacting protein	chr16p11.2	3.95989	0
212833_at	LOC91137	M74089	Hs.75639	solute carrier family 25, member 46	chr5q22.1	5.28739	0
212835_at	KIAA0157	AA777641	Hs.280695	KIAA0157	chr10q26.13	4.94481	0
212853_at	DCUN1D4	AA779297	Hs.605388	DCN1, defective in cullin neddylation 1, domain containing 4 (S. cerevisiae)	chr4q12	4.33661	0
212961_x_at	CXorf40B	L43578	Hs.545950	chromosome X open reading frame 40B	chrXq28	11.5304	0
213007_at	KIAA1794	W74442	Hs.513126	KIAA1794	chr15q25-q26	3.72466	0
213037_x_at	STAU1	AJ132258	Hs.596704	staufen, RNA binding protein, homolog 1 (Drosophila)	chr20q13.1	2.37035	0
213124_at	ZNF473	BG538800	Hs.440553	zinc finger protein 473	chr19q13.33	21.2357	0
213136_at	PTPN2	AI828880	Hs.123352	protein tyrosine phosphatase, non-receptor type 2	chr18p11.3-p11.2	5.58801	0
213137_s_at	PTPN2	AI828880	Hs.123352	protein tyrosine phosphatase, non-receptor type 2	chr18p11.3-p11.2	7.16212	0
213144_at	GOSR2	AI074611	Hs.463278	golgi SNAP receptor complex member 2	chr17q21	3.55737	0
213220_at	LOC92482	AV706096	Hs.651309	hypothetical protein LOC92482	chr10q25.2	14.8346	0
213286_at	ZFR	BF445199	Hs.435231	zinc finger RNA binding protein	chr5p13.3	5.95476	0
213297_at	RMND5B	AW131783	Hs.519804	required for meiotic nuclear division 5 homolog B (S. cerevisiae)	chr5q35.3	5.31571	0
213315_x_at	CXorf40A	L43577	Hs.534641	chromosome X open reading frame 40A	chrXq28	9.24724	0
213322_at	C6orf130	AL031778	Hs.227457	chromosome 6 open reading frame 130	chr6p21.1	9.22994	0
213326_at	VAMP1	AU150319	Hs.20021	vesicle-associated membrane protein 1 (synaptobrevin 1)	chr12p	49.5962	0
213538_at	SON	AI936458	Hs.517262	SON DNA binding protein	chr21q22.1-q22.2|21q22.11	8.70425	0
213554_s_at	CDV3	AI928407	Hs.518265	CDV3 homolog (mouse)	chr3q22.1	9.22412	0
213560_at	GADD45B	AV658684	Hs.110571	Growth arrest and DNA-damage-inducible, beta	chr19p13.3	12.6872	0
213697_at	HIPK3	AW291829	Hs.201918	homeodomain interacting protein kinase 3	chr11p13	7.50738	0
213705_at	Hs.592466	AW301861	Hs.592466	CDNA FLJ30007 fis, clone 3NB692000012		4.45522	0
213718_at	RBM4	BE222257	Hs.533712	RNA binding motif protein 4	chr11q13	17.3524	0
213726_x_at	TUBB2C	AA515698	Hs.433615	tubulin, beta 2C	chr9q34	2.25677	0
213794_s_at	C14orf120	AI269117	Hs.9043	neuroguidin, EIF4E binding protein	chr14q11.2	3.67468	0
213810_s_at	C6orf166	AW007137				24.1597	0
213826_s_at	AA292281	AA292281				3.15032	0
213847_at	PRPH	NM_006262	Hs.37044	peripherin	chr12q12-q13	26.1128	0
213879_at	Hs.592555	AV726646	Hs.592555	Transcribed locus		2.57792	0
213951_s_at	PSMC3IP	BE964655		PSMC3 interacting protein	chr17q12-q21	2.38833	0
213983_s_at	SCC-112	AW991219	Hs.331431	SCC-112 protein	chr4p14	10.5897	0
214016_s_at	SFPQ	AL558875	Hs.355934	splicing factor proline/glutamine-rich (polypyrimidine tract binding protein associated)	chr1p34.3	4.3878	0
214056_at	MCL1	BF981280	Hs.632486	Myeloid cell leukemia sequence 1 (BCL2-related)	chr1q21	3.41504	0
214093_s_at	FUBP1	AA156865	Hs.567380	far upstream element (FUSE) binding protein 1	chr1p31.1	12.0177	0
214107_x_at	LOC440434	AW340850	Hs.449880	hypothetical protein FLJ11822	chr17q12	4.41701	0
214112_s_at	CXorf40A	AA543076	Hs.545950	chromosome X open reading frame 40A /// chromosome X open reading frame 40B	chrXq28	12.8194	0
214135_at	CLDN18	BE551219	Hs.240182	claudin 18	chr3q22.3	4.37588	0
214138_at	ZNF79	AA284829	Hs.522399	zinc finger protein 79	chr9q34	6.72677	0
214141_x_at	SFRS7	BF033354	Hs.309090	splicing factor, arginine/serine-rich 7, 35kDa	chr2p22.1	2.3583	0
214169_at	BE615699	BE615699				7.77386	0
214193_s_at	C1orf107	AI770084	Hs.194754	chromosome 1 open reading frame 107	chr1q32.2	3.39502	0
214280_x_at	HNRPA1	X79536	Hs.651282	heterogeneous nuclear ribonucleoprotein A1	chr12q13.1	4.31078	0
214313_s_at	EIF5B	BE138647	Hs.158688	Eukaryotic translation initiation factor 5B	chr2p11.1-q11.1	3.81923	0
214334_x_at	DAZAP2	N34846	Hs.369761	DAZ associated protein 2	chr12q12	5.23421	0
214349_at	Hs.613165	AV764378	Hs.613165	Transcribed locus		3.42757	0
214365_at	TPM3	X04201	Hs.644306	tropomyosin 3	chr1q21.2	8.00667	0
214441_at	STX6	NM_005819	Hs.518417	syntaxin 6	chr1q25.3	4.94968	0
214442_s_at	PIAS2	AF077953	Hs.634224	protein inhibitor of activated STAT, 2	chr18q21.1	4.5146	0
214455_at	HIST1H2BC	NM_003526	Hs.182137	histone cluster 1, H2bg /// histone cluster 1, H2bc	chr6p21.3	6.81066	0
214481_at	HIST1H2AM	NM_003514	Hs.134999	histone cluster 1, H2am	chr6p22-p21.3	18.4968	0
214487_s_at	RAP2A	NM_002886	Hs.508480	RAP2A, member of RAS oncogene family /// RAP2B, member of RAS oncogene family	chr13q34 /// chr3q25.2	33.3135	0
214505_s_at	FHL1	AF220153	Hs.435369	four and a half LIM domains 1	chrXq26	8.75813	0
214603_at	MAGEA2	U82671	Hs.169246	melanoma antigen family A, 2 /// melanoma antigen family A, 2B	chrXq28	111.317	0
214612_x_at	MAGEA6	U10691	Hs.441113	melanoma antigen family A, 6	chrXq28	63.5821	0
214642_x_at	MAGEA5	AI200443		melanoma antigen family A, 5	chrXq28	6.45635	0
214684_at	MEF2A	X63381	Hs.268675	MADS box transcription enhancer factor 2, polypeptide A (myocyte enhancer factor 2A)	chr15q26	3.69557	0
214686_at	ZNF266	AA868898	Hs.465838	zinc finger protein 266	chr19p13.2	7.13973	0
214710_s_at	CCNB1	BE407516	Hs.23960	cyclin B1	chr5q12	3.9049	0
214714_at	ZNF394	AK022360	Hs.386324	zinc finger protein 394	chr7q22.1	5.78642	0
214715_x_at	ZNF160	AK024789	Hs.467236	zinc finger protein 160	chr19q13.41	2.60999	0
214720_x_at	40422	BF981643	Hs.469615	septin 10	chr2q13	10.6479	0
214748_at	RP11-298P3.3	U50529		CG016	chr13q13.1	4.5176	0
214766_s_at	AHCTF1	AL080144	Hs.300887	AT hook containing transcription factor 1	chr1q44	5.30332	0
214838_at	SFT2D2	AL035297	Hs.645435	SFT2 domain containing 2	chr1q24.2	4.67107	0
214882_s_at	SFRS2	BG254869	Hs.584801	splicing factor, arginine/serine-rich 2	chr17q25.2	5.04224	0
214898_x_at	MUC3B	AB038783	Hs.489354	mucin 3B, cell surface associated	chr7q22	5.22046	0
214959_s_at	API5	AF229253	Hs.435771	apoptosis inhibitor 5	chr11p12-q12	5.80849	0
214960_at	API5	AF229253	Hs.435771	apoptosis inhibitor 5	chr11p12-q12	76.9626	0
214988_s_at	SON	X63071	Hs.517262	SON DNA binding protein	chr21q22.1-q22.2|21q22.11	4.55867	0
215048_at	SUHW2	AW663885	Hs.43834	suppressor of hairy wing homolog 2 (Drosophila)	chr22q11.22	127.322	0
215050_x_at	MAPKAPK2	BG325734	Hs.643566	mitogen-activated protein kinase-activated protein kinase 2	chr1q32	17.5865	0
215075_s_at	GRB2	L29511	Hs.444356	growth factor receptor-bound protein 2	chr17q24-q25	5.43087	0
215087_at	C15orf39	AL109730	Hs.17936	chromosome 15 open reading frame 39	chr15q24.2	6.40842	0
215090_x_at	LOC440434	AK021884	Hs.449880	hypothetical protein FLJ11822	chr17q12	4.65049	0
215135_at	DNPEP	AI690583	Hs.258551	aspartyl aminopeptidase	chr2q35	8.68891	0
215154_at	ULK2	AL080134	Hs.168762	Unc-51-like kinase 2 (C. elegans)	chr17p11.2	14.3978	0
215559_at	ABCC6	AI074459	Hs.442182	ATP-binding cassette, sub-family C (CFTR/MRP), member 6	chr16p13.1	15.636	0
215691_x_at	C1orf41	AV702994	Hs.558512	interleukin 17 receptor B	chr3p21.1	3.8938	0
215743_at	NMT2	AL134489	Hs.60339	N-myristoyltransferase 2	chr10p13	14.339	0
216001_at	LOC390999	AL023753	Hs.156406	PRAME family member 12	chr1p36.21	105.797	0
216034_at	SUHW1	AA558468	Hs.178665	suppressor of hairy wing homolog 1 (Drosophila)	chr22q11.22	89.4264	0
216111_x_at	PMS2L3	U38979	Hs.225784	postmeiotic segregation increased 2-like 3	chr7q11.23	2.62218	0
216112_at	PKN2	AU157200	Hs.440833	Protein kinase N2	chr1p22.2	5.94008	0
216153_x_at	RECK	AK022897	Hs.388918	reversion-inducing-cysteine-rich protein with kazal motifs	chr9p13-p12	2.11573	0
216228_s_at	WDHD1	AK001538	Hs.385998	WD repeat and HMG-box DNA binding protein 1	chr14q22.3	2.90369	0
216302_at	HNRPC	AL022101	Hs.449114	heterogeneous nuclear ribonucleoprotein C (C1/C2) /// heterogeneous nuclear ribonucleoprotein C-like 1 /// similar to Heterogeneous nuclear ribonucleoprotein C-like 1 (hnRNP core protein C-like 1) /// similar to Heterogeneous nuclear ribonucleoprotein C-l	chr14q11.2 /// chr1p36.21 /// chr2q32.2	51.4025	0
216375_s_at	ETV5	X76184	Hs.43697	ets variant gene 5 (ets-related molecule)	chr3q28	9.44449	0
216462_at	X79200	X79200				9.1436	0
216563_at	ANKRD12	X80821	Hs.464585	Ankyrin repeat domain 12	chr18p11.22	4.51012	0
216652_s_at	DR1	AL137673	Hs.348418	down-regulator of transcription 1, TBP-binding (negative cofactor 2)	chr1p22.1	3.48323	0
216844_at	ZC3H7B	BC004857	Hs.592188	zinc finger CCCH-type containing 7B	chr22q13.2	19.7258	0
216902_s_at	RRN3	AF001549	Hs.460078	RRN3 RNA polymerase I transcription factor homolog (S. cerevisiae) /// hypothetical LOC653390 /// hypothetical protein LOC730092	chr16p12 /// chr16p11.2 /// chr16p12.1	17.8289	0
217273_at	PRAMEF10	AL022101	Hs.631873	PRAME family member 10 /// similar to PRAME family member 10	chr1p36.21	10.7961	0
217310_s_at	FOXJ3	AK027075	Hs.26023	forkhead box J3	chr1pter-q31.3	13.6046	0
217365_at	PRAMEF5	AL022101		similar to PRAME family member 6	chr1p36.21	157.15	0
217508_s_at	C18orf25	BE783279	Hs.116486	chromosome 18 open reading frame 25	chr18q21.1	8.70293	0
217559_at	RPL10L	AI001784	Hs.308332	ribosomal protein L10-like	chr14q13-q21	7.06807	0
217679_x_at	AI683552	AI683552				2.2706	0
217741_s_at	ZA20D2	AW471220	Hs.406096	zinc finger, AN1-type domain 5	chr9q13-q21	21.56	0
217812_at	YTHDF2	NM_016258	Hs.532286	YTH domain family, member 2	chr1p35	2.85373	0
217859_s_at	SLC39A9	NM_018375	Hs.432690	solute carrier family 39 (zinc transporter), member 9	chr14q24.1	5.63637	0
217883_at	C2orf25	NM_015702	Hs.5324	chromosome 2 open reading frame 25	chr2q23.2	3.75896	0
217957_at	GTL3	NM_013242	Hs.532755	chromosome 16 open reading frame 80	chr16q21	3.99651	0
217958_at	TRAPPC4	NM_016146	Hs.524078	trafficking protein particle complex 4	chr11q23.3	2.4744	0
217971_at	MAP2K1IP1	NM_021970	Hs.647988	mitogen-activated protein kinase kinase 1 interacting protein 1	chr4q23	8.04744	0
217984_at	RNASET2	NM_003730	Hs.529989	ribonuclease T2	chr6q27	3.4084	0
218036_x_at	NMD3	NM_015938	Hs.91384	NMD3 homolog (S. cerevisiae)	chr3q26.1	15.784	0
218039_at	NUSAP1	NM_016359	Hs.615092	nucleolar and spindle associated protein 1	chr15q15.1	4.6334	0
218214_at	C12orf44	NM_021934	Hs.9911	chromosome 12 open reading frame 44	chr12q13.13	4.62964	0
218325_s_at	DIDO1	NM_022105	Hs.517172	death inducer-obliterator 1	chr20q13.33	8.48709	0
218344_s_at	RCOR3	NM_018254	Hs.356399	REST corepressor 3	chr1q32.2-q32.3	3.55179	0
218350_s_at	GMNN	NM_015895	Hs.234896	geminin, DNA replication inhibitor	chr6p22.2	3.01788	0
218447_at	C16orf61	NM_020188	Hs.388255	chromosome 16 open reading frame 61	chr16q23.2	3.67978	0
218482_at	ENY2	NM_020189	Hs.492555	enhancer of yellow 2 homolog (Drosophila)	chr8q23.1	5.51228	0
218576_s_at	DUSP12	NM_007240	Hs.416216	dual specificity phosphatase 12	chr1q21-q22	5.18746	0
218595_s_at	HEATR1	NM_018072	Hs.645442	HEAT repeat containing 1	chr1q43	2.29151	0
218605_at	TFB2M	NM_022366	Hs.7395	transcription factor B2, mitochondrial	chr1q44	11.972	0
218611_at	IER5	NM_016545	Hs.15725	immediate early response 5	chr1q25.3	9.58428	0
218643_s_at	CRIPT	NM_014171	Hs.133998	cysteine-rich PDZ-binding protein	chr2p21	5.21233	0
218647_s_at	YRDC	NM_024640	Hs.301564	yrdC domain containing (E. coli)	chr1p34.3	5.45123	0
218655_s_at	CCDC49	NM_017748	Hs.406223	coiled-coil domain containing 49	chr17q12	5.07714	0
218737_at	SBNO1	NM_018183	Hs.577403	strawberry notch homolog 1 (Drosophila)	chr12q24.31	7.21249	0
218782_s_at	ATAD2	NM_014109	Hs.370834	ATPase family, AAA domain containing 2	chr8q24.13	4.09085	0
218830_at	RPL26L1	NM_016093	Hs.546390	ribosomal protein L26-like 1	chr5q35.2	5.54966	0
218845_at	DUSP22	NM_020185	Hs.29106	dual specificity phosphatase 22	chr6p25.3	4.42986	0
218867_s_at	C12orf49	NM_024738	Hs.592011	chromosome 12 open reading frame 49	chr12q24.22	4.9506	0
218882_s_at	WDR3	NM_006784	Hs.310809	WD repeat domain 3	chr1p13-p12	2.81137	0
219022_at	C12orf43	NM_022895	Hs.528671	chromosome 12 open reading frame 43	chr12q	6.54634	0
219029_at	FLJ21657	NM_022483	Hs.558531	chromosome 5 open reading frame 28	chr5p12	5.03738	0
219078_at	GPATC2	NM_018040	Hs.420757	G patch domain containing 2	chr1q41	3.29321	0
219149_x_at	DBR1	NM_016216	Hs.477700	debranching enzyme homolog 1 (S. cerevisiae)	chr3q22.3	9.9232	0
219169_s_at	TFB1M	NM_016020	Hs.279908	transcription factor B1, mitochondrial	chr6q25.1-q25.3	5.23133	0
219177_at	BXDC2	NM_018321	Hs.38114	brix domain containing 2	chr5p13.2	3.60247	0
219224_x_at	ZNF408	NM_024741		zinc finger protein 408	chr11p11.2	3.42889	0
219266_at	ZNF350	NM_021632	Hs.407694	zinc finger protein 350	chr19q13.33	20.8055	0
219286_s_at	RBM15	NM_022768	Hs.435947	RNA binding motif protein 15	chr1p13	5.63717	0
219321_at	MPP5	NM_022474	Hs.642697	membrane protein, palmitoylated 5 (MAGUK p55 subfamily member 5)	chr14q23.3	12.1429	0
219350_s_at	DIABLO	NM_019887	Hs.169611	diablo homolog (Drosophila)	chr12q24.31	4.19689	0
219393_s_at	AKT3	NM_005465	Hs.498292	v-akt murine thymoma viral oncogene homolog 3 (protein kinase B, gamma)	chr1q43-q44	2.7308	0
219490_s_at	DCLRE1B	NM_022836	Hs.591412	DNA cross-link repair 1B (PSO2 homolog, S. cerevisiae)	chr1p13.2	4.61594	0
219492_at	CHIC2	NM_012110	Hs.335393	cysteine-rich hydrophobic domain 2	chr4q11	4.99017	0
219499_at	SEC61A2	NM_018144	Hs.112955	Sec61 alpha 2 subunit (S. cerevisiae)	chr10p14	12.5632	0
219517_at	ELL3	NM_025165	Hs.631710	elongation factor RNA polymerase II-like 3	chr15q15.3	11.3081	0
219518_s_at	ELL3	NM_025165	Hs.631710	elongation factor RNA polymerase II-like 3	chr15q15.3	28.4664	0
219544_at	FLJ22624	NM_024808	Hs.643464	chromosome 13 open reading frame 34	chr13q22.1	4.04851	0
219623_at	ACTR5	NM_024855	Hs.371585	ARP5 actin-related protein 5 homolog (yeast)	chr20q11.23	3.52917	0
219785_s_at	FBXO31	NM_024735	Hs.567582	F-box protein 31	chr16q24.2	7.37598	0
219904_at	ZSCAN5	NM_024303	Hs.177688	zinc finger and SCAN domain containing 5	chr19q13.43	21.7149	0
219978_s_at	NUSAP1	NM_018454	Hs.615092	nucleolar and spindle associated protein 1	chr15q15.1	4.63075	0
219996_at	ASB7	NM_024708	Hs.31845	ankyrin repeat and SOCS box-containing 7		4.28674	0
220019_s_at	ZNF224	NM_005774	Hs.590967	zinc finger protein 224	chr19q13.2	17.7551	0
220024_s_at	PRX	NM_020956	Hs.205457	periaxin	chr19q13.13-q13.2	2.49573	0
220046_s_at	CCNL1	NM_020307	Hs.4859	cyclin L1	chr3q25.32	3.83692	0
220072_at	CSPP1	NM_024790	Hs.370147	centrosome and spindle pole associated protein 1	chr8q13.2	8.19883	0
220127_s_at	FBXL12	NM_017703	Hs.12439	F-box and leucine-rich repeat protein 12	chr19p13.2	3.50271	0
220148_at	ALDH8A1	NM_022568	Hs.486520	aldehyde dehydrogenase 8 family, member A1	chr6q23.2	17.3662	0
220160_s_at	KPTN	NM_007059	Hs.25441	kaptin (actin binding protein)	chr19q13.32	2.99498	0
220198_s_at	EIF5A2	NM_020390	Hs.164144	eukaryotic translation initiation factor 5A2	chr3q26.2	5.67192	0
220200_s_at	SETD8	NM_020382	Hs.443735	SET domain containing (lysine methyltransferase) 8 /// similar to Histone-lysine N-methyltransferase, H4 lysine-20 specific (Histone H4-K20 methyltransferase) (H4-K20-HMTase) (SET domain-containing protein 8) (PR/SET domain-containing protein 07) (PR/SET0	chr12q24.31	5.11508	0
220215_at	ZNF669	NM_024804	Hs.163754	zinc finger protein 669	chr1q44	6.74234	0
220239_at	KLHL7	NM_018846	Hs.385861	kelch-like 7 (Drosophila)	chr7p15.3	4.0007	0
220242_x_at	ZNF701	NM_018260		zinc finger protein 701	chr19q13.41	5.16693	0
220302_at	MAK	NM_005906	Hs.446125	male germ cell-associated kinase	chr6p24	11.6368	0
220373_at	DCHS2	NM_017639	Hs.591708	dachsous 2 (Drosophila)	chr4q32.1	9.36916	0
220399_at	FLJ22639	NM_024796	Hs.351445	hypothetical protein FLJ22639 /// hypothetical protein LOC728686	chr1p36.33 /// chr8p23.3	27.9549	0
220519_s_at	LIM2	NM_030657	Hs.162754	lens intrinsic membrane protein 2, 19kDa	chr19q13.4	3.61187	0
220534_at	TRIM48	NM_024114	Hs.195715	tripartite motif-containing 48	chr11q11	9.98186	0
220535_at	FAM90A1	NM_018088	Hs.196086	family with sequence similarity 90, member A1	chr12p13.31	127.856	0
220657_at	KLHL11	NM_018143	Hs.592134	kelch-like 11 (Drosophila)	chr17q21.2	56.5741	0
220671_at	CCRN4L	NM_012118	Hs.548091	CCR4 carbon catabolite repression 4-like (S. cerevisiae)	chr4q31.1	4.7662	0
220672_at	KIAA1622	NM_020958	Hs.259599	KIAA1622	chr14q32.13	9.83285	0
220746_s_at	RAP80	NM_016290	Hs.232721	ubiquitin interaction motif containing 1	chr5q35.2	2.90092	0
220768_s_at	CSNK1G3	NM_004384	Hs.129206	casein kinase 1, gamma 3	chr5q23	4.91988	0
220895_at	USP29	NM_020903	Hs.515632	ubiquitin specific peptidase 29	chr19q13.43	28.013	0
220941_s_at	C21orf91	NM_017447	Hs.293811	chromosome 21 open reading frame 91	chr21q21.1	19.3038	0
221085_at	TNFSF15	NM_005118	Hs.241382	tumor necrosis factor (ligand) superfamily, member 15	chr9q32	5.30202	0
221158_at	C21orf66	NM_013329	Hs.644004	chromosome 21 open reading frame 66	chr21q21.3	7.95163	0
221191_at	DKFZP434A0131	NM_018991	Hs.632310	DKFZp434A0131 protein	chr7q11.23-q21.1	8.86555	0
221208_s_at	C11orf61	NM_024631	Hs.146079	chromosome 11 open reading frame 61	chr11q24.2	6.54223	0
221479_s_at	BNIP3L	AF060922	Hs.131226	BCL2/adenovirus E1B 19kDa interacting protein 3-like /// BCL2/adenovirus E1B 19kDa interacting protein 3-like	chr8p21	10.476	0
221492_s_at	ATG3	AF202092	Hs.477126	ATG3 autophagy related 3 homolog (S. cerevisiae)	chr3q13.2	3.50512	0
221506_s_at	TNPO2	BG258639	Hs.416049	transportin 2 (importin 3, karyopherin beta 2b)	chr19p13.13	2.88934	0
221514_at	UTP14A	BC001149	Hs.458598	UTP14, U3 small nucleolar ribonucleoprotein, homolog A (yeast)	chrXq25	2.36925	0
221518_s_at	USP47	BE966019	Hs.577256	ubiquitin specific peptidase 47	chr11p15.3	2.23767	0
221529_s_at	PLVAP	AF326591	Hs.107125	plasmalemma vesicle associated protein	chr19p13.2	11.4158	0
221665_s_at	EPS8L1	BC004907	Hs.438862	EPS8-like 1	chr19q13.42	23.616	0
221792_at	RAB6B	AW118072		RAB6B, member RAS oncogene family	chr3q22.1	3.21407	0
221821_s_at	C12orf41	AK022732	Hs.505412	chromosome 12 open reading frame 41	chr12q13.11	4.91213	0
221903_s_at	CYLD	BE046443	Hs.578973	cylindromatosis (turban tumor syndrome)	chr16q12.1	10.6364	0
222040_at	HNRPA1	AI144007	Hs.444314	heterogeneous nuclear ribonucleoprotein A1 /// hypothetical protein LOC728844 /// hypothetical protein LOC731172	chr12q13.1 /// chr12q13.13	3.35832	0
222067_x_at	HIST1H2BD	AL353759	Hs.591797	histone cluster 1, H2bd	chr6p21.3	5.69576	0
222169_x_at	SH2D3A	N71739	Hs.439645	SH2 domain containing 3A	chr19p13.3	5.20468	0
222343_at	BCL2L11	AA629050	Hs.469658	BCL2-like 11 (apoptosis facilitator)	chr2q13	16.3173	0
222380_s_at	PDCD6	AI907083	Hs.50823	Programmed cell death 6	chr5pter-p15.2	5.82077	0
222442_s_at	ARL8B	AW055237	Hs.250009	ADP-ribosylation factor-like 8B	chr3p26.2	3.44166	0
222452_s_at	GPBP1L1	AA741071	Hs.238432	GC-rich promoter binding protein 1-like 1	chr1p34.1	4.49966	0
222510_s_at	MKRN2	AI809203	Hs.591666	makorin, ring finger protein, 2	chr3p25	3.33539	0
222551_s_at	C8orf33	AI197841	Hs.169615	chromosome 8 open reading frame 33	chr8q24.3	4.97233	0
222567_s_at	RKHD2	AW087789	Hs.465144	ring finger and KH domain containing 2	chr18q21.2	8.36583	0
222574_s_at	DHX40	BF431360	Hs.29403	DEAH (Asp-Glu-Ala-His) box polypeptide 40	chr17q23.1	6.47286	0
222595_s_at	DIDO1	AL578222	Hs.517172	death inducer-obliterator 1	chr20q13.33	21.9555	0
222623_s_at	ZNF639	BF001614	Hs.632578	zinc finger protein 639	chr3q26.32	9.46705	0
222624_s_at	ZNF639	AA224199	Hs.632578	zinc finger protein 639	chr3q26.32	8.623	0
222680_s_at	DTL	AK001261	Hs.126774	denticleless homolog (Drosophila)	chr1q32.1-q32.2	3.44343	0
222684_s_at	NOL10	BG031619	Hs.222494	nucleolar protein 10	chr2p25.1	2.85638	0
222703_s_at	YRDC	BE464161	Hs.301564	yrdC domain containing (E. coli)	chr1p34.3	9.62404	0
222748_s_at	TXNL4B	AW194729		thioredoxin-like 4B	chr16q22.3	3.05378	0
222789_at	RSBN1	R45958	Hs.486285	round spermatid basic protein 1	chr1p13.2	2.88182	0
222801_s_at	FLJ13195	BF056088	Hs.632013	stromal antigen 3-like	chr7p11.2-q11.2	8.84043	0
222867_s_at	MED31	AV760596	Hs.567493	mediator of RNA polymerase II transcription, subunit 31 homolog (S. cerevisiae)	chr17p13.2	14.3936	0
222889_at	DCLRE1B	AI703304	Hs.591412	DNA cross-link repair 1B (PSO2 homolog, S. cerevisiae)	chr1p13.2	6.02443	0
222981_s_at	RAB10	BC000896	Hs.467960	RAB10, member RAS oncogene family	chr2p23.3	2.65736	0
223067_at	HSPC148	AF110775	Hs.503597	hypothetical protein HSPC148	chr11q21	3.60852	0
223101_s_at	ARPC5L	BC000018	Hs.132499	actin related protein 2/3 complex, subunit 5-like	chr9q33.3	2.12195	0
223145_s_at	C6orf166	BC000764	Hs.485915	chromosome 6 open reading frame 166	chr6q15	9.6694	0
223251_s_at	ANKRD10	BC001727	Hs.525163	ankyrin repeat domain 10	chr13q34	6.02231	0
223333_s_at	ANGPTL4	AF169312	Hs.9613	angiopoietin-like 4	chr19p13.3	5.78804	0
223338_s_at	ATPIF1	BC001867	Hs.590908	ATPase inhibitory factor 1		4.85841	0
223339_at	ATPIF1	BC001867	Hs.590908	ATPase inhibitory factor 1		5.52941	0
223392_s_at	TSHZ3	BF510588	Hs.278436	teashirt family zinc finger 3	chr19q12	7.41228	0
223397_s_at	NIP7	AF161528	Hs.585728	nuclear import 7 homolog (S. cerevisiae)	chr16q22.1	7.90906	0
223428_s_at	KIAA1160	AI761808	Hs.512661	KIAA1160 protein	chr3q21.3	4.97465	0
223429_x_at	KIAA1160	BC004122	Hs.512661	KIAA1160 protein	chr3q21.3	4.43844	0
223552_at	LRRC4	AF196976	Hs.567566	leucine rich repeat containing 4	chr7q31.3	10.638	0
223562_at	PARVG	AF237772	Hs.565777	parvin, gamma	chr22q13.2-q13	68.9225	0
223627_at	RKHD3	AL136778	Hs.104744	ring finger and KH domain containing 3	chr15q25.2	21.3205	0
223650_s_at	NRBF2	AF267866	Hs.449628	nuclear receptor binding factor 2	chr10q21.2	3.47823	0
223682_s_at	MGC11102	BC005131	Hs.425178	hypothetical protein MGC11102	chr11q13.1	5.07688	0
223692_at	NMNAT1	AF312734	Hs.633762	nicotinamide nucleotide adenylyltransferase 1	chr1p32-p35	3.00851	0
223787_s_at	C3orf19	AF151046	Hs.517820	chromosome 3 open reading frame 19	chr3p25.1	12.8445	0
223803_s_at	ZCCHC10	BC005211	Hs.29700	zinc finger, CCHC domain containing 10	chr5q31.1	12.9639	0
223805_at	OSBPL6	AF323728	Hs.318775	oxysterol binding protein-like 6	chr2q31-q32.1	5.60894	0
224279_s_at	CABYR	AF295039	Hs.511983	calcium binding tyrosine-(Y)-phosphorylation regulated (fibrousheathin 2)	chr18q11.2	19.158	0
224284_x_at	FKSG49	AF338193		FKSG49	chr13q14.3	3.66274	0
224288_x_at	FKSG49	AF336882		FKSG49	chr13q14.3	3.00438	0
224315_at	DDX20	AL133598	Hs.591405	DEAD (Asp-Glu-Ala-Asp) box polypeptide 20	chr1p21.1-p13.2	7.8041	0
224364_s_at	PPIL3	AF251049	Hs.121076	peptidylprolyl isomerase (cyclophilin)-like 3 /// peptidylprolyl isomerase (cyclophilin)-like 3	chr2q33.1	4.43563	0
224369_s_at	FBXO38	AF251055	Hs.483772	F-box protein 38 /// F-box protein 38	chr5q33.1	4.1832	0
224373_s_at	AF253979	AF253979	Hs.435741	IQ motif and WD repeats 1 /// IQ motif and WD repeats 1 /// unc-5 homolog B (C. elegans) /// unc-5 homolog B (C. elegans)	chr1q24.2 /// chr10q22.1	2.94058	0
224474_x_at	SMEK2	BC006215	Hs.516182	SMEK homolog 2, suppressor of mek1 (Dictyostelium) /// SMEK homolog 2, suppressor of mek1 (Dictyostelium)	chr2p16.1	8.67455	0
224623_at	THOC3	BE614567	Hs.535769	THO complex 3 /// similar to THO complex 3	chr5q35.2 /// chr5q35.3	4.30159	0
224631_at	ZFP91	AA758013	Hs.524920	zinc finger protein 91 homolog (mouse)	chr11q12	4.60888	0
224673_at	LENG8	AI613244	Hs.502378	leukocyte receptor cluster (LRC) member 8	chr19q13.42	4.59969	0
224761_at	GNA13	AI928136	Hs.515018	guanine nucleotide binding protein (G protein), alpha 13	chr17q24.3	2.5283	0
225094_at	SETD8	AL578116	Hs.443735	SET domain containing (lysine methyltransferase) 8	chr12q24.31	3.68896	0
225121_at	TBC1D23	AK001750	Hs.477003	TBC1 domain family, member 23	chr3q12.1-q12.2	5.14551	0
225131_at	ZRANB1	H60265	Hs.595158	zinc finger, RAN-binding domain containing 1	chr10q26.13	3.31455	0
225138_at	ZRANB1	N52625	Hs.595158	zinc finger, RAN-binding domain containing 1	chr10q26.13	5.21308	0
225259_at	RAB6B	AI805050		RAB6B, member RAS oncogene family	chr3q22.1	10.9727	0
225281_at	C3orf17	AK024325	Hs.591288	chromosome 3 open reading frame 17	chr3q13.2	4.41422	0
225298_at	PNKD	AA074597	Hs.98475	paroxysmal nonkinesiogenic dyskinesia	chr2q35	2.30792	0
225316_at	MFSD2	AL572488	Hs.75668	major facilitator superfamily domain containing 2	chr1p34.2	31.8027	0
225439_at	NUDCD1	AI802955	Hs.558577	NudC domain containing 1	chr8q23	2.18026	0
225547_at	HBII-276HG	BG169443	Hs.372680	small nucleolar RNA host gene (non-protein coding) 6	chr8q13	2.72113	0
225573_at	ACAD11	AL518293	Hs.441378	acyl-Coenzyme A dehydrogenase family, member 11	chr3q22.1	14.2861	0
225635_s_at	LOC401504	BG535378	Hs.446271	Hypothetical gene supported by AK091718	chr9p13.2	14.4151	0
225657_at	LOC152217	BE563042	Hs.118820	hypothetical protein BC007882	chr3q29	7.01648	0
225686_at	FAM33A	BE048371	Hs.463607	family with sequence similarity 33, member A	chr17q22	3.54498	0
225857_s_at	LOC388796	AA827892	Hs.400876	hypothetical LOC388796	chr20q11.23	4.2442	0
225930_at	NKIRAS1	AI970120	Hs.173202	NFKB inhibitor interacting Ras-like 1	chr3p24.2	23.7703	0
225932_s_at	HNRPA2B1	AI375753	Hs.487774	Heterogeneous nuclear ribonucleoprotein A2/B1	chr7p15	5.19711	0
226055_at	ARRDC2	AK000689	Hs.515249	arrestin domain containing 2	chr19p13.11	9.45701	0
226058_at	MGC4655	AI651445	Hs.592061	hypothetical protein MGC4655	chr16q22.1	2.19735	0
226082_s_at	SFRS15	AW513629	Hs.17255	splicing factor, arginine/serine-rich 15	chr21q22.1	4.84646	0
226175_at	TTC9C	AI890604	Hs.31704	tetratricopeptide repeat domain 9C	chr11q12.3	6.99868	0
226300_at	MED19	BF109807	Hs.43619	mediator of RNA polymerase II transcription, subunit 19 homolog (S. cerevisiae)	chr11q12.1	10.002	0
226323_at	CCDC16	AA398517	Hs.413678	coiled-coil domain containing 16	chr17q12	3.81233	0
226387_at	RSBN1L	AI439157	Hs.592289	round spermatid basic protein 1-like	chr7q11.23	3.22101	0
226412_at	C6orf111	N66397	Hs.520287	chromosome 6 open reading frame 111	chr6q16.3	7.4421	0
226443_at	C9orf42	BG397561	Hs.534371	family with sequence similarity 122A	chr9q21.11	3.86434	0
226465_s_at	SON	BF676840	Hs.517262	SON DNA binding protein	chr21q22.1-q22.2|21q22.11	3.41268	0
226534_at	KITLG	AI446414	Hs.1048	KIT ligand	chr12q22	7.84111	0
226565_at	TMEM99	AW054855	Hs.353163	transmembrane protein 99	chr17q21.2	5.74338	0
226622_at	MUC20	AW084511	Hs.599259	mucin 20, cell surface associated	chr3q29	3.55824	0
226650_at	ZFAND2A	AI984061	Hs.648111	zinc finger, AN1-type domain 2A	chr7p22.3	6.93308	0
226711_at	HTLF	BF590117	Hs.468478	forkhead box N2	chr2p22-p16	5.25056	0
226883_at	Hs.13268	T89044	Hs.13268	CDNA clone IMAGE:4793058		6.04508	0
226888_at	CSNK1G1	BG104860	Hs.646508	casein kinase 1, gamma 1	chr15q22.1-q22.31	2.63488	0
226939_at	CPEB2	AI202327	Hs.374216	cytoplasmic polyadenylation element binding protein 2	chr4p15.33	9.82576	0
226947_at	GUSBL2	AW001628	Hs.561539	glucuronidase, beta-like 2	chr6p11.2	9.65492	0
227020_at	YPEL2	BE502982	Hs.463613	yippee-like 2 (Drosophila)	chr17q22	10.207	0
227131_at	MAP3K3	BG231756	Hs.29282	mitogen-activated protein kinase kinase kinase 3	chr17q23.3	3.46822	0
227294_at	ZNF689	AI474448	Hs.454685	zinc finger protein 689	chr16p11.2	6.82466	0
227328_at	CAMTA1	AA724147	Hs.397705 /// Hs.529782 /// Hs.591084 /// Hs.64016	Calmodulin binding transcription activator 1 /// Protein S (alpha) /// Valosin-containing protein /// Fanconi anemia, complementation group G	chr1p36.31-p36.23 /// chr3q11.2 /// chr9p13.3 /// chr9p13	3.29044	0
227363_s_at	COX4NB	AI831653	Hs.173162	COX4 neighbor	chr16q24	2.53902	0
227456_s_at	C6orf136	BF224092	Hs.591787	chromosome 6 open reading frame 136	chr6p21.33	2.41486	0
227477_at	ZMYND19	AL565563	Hs.128096	zinc finger, MYND-type containing 19	chr9q34.3	2.97088	0
227485_at	DDX26B	AI828015	Hs.496829	DEAD/H (Asp-Glu-Ala-Asp/His) box polypeptide 26B	chrXq26.3	8.88354	0
227538_at	CRSP7	AW967619	Hs.356467	cofactor required for Sp1 transcriptional activation, subunit 7, 70kDa	chr19p13.11	6.35694	0
227724_at	LOC642351	T86159	Hs.303055 /// Hs.648455	Tetratricopeptide repeat domain 8 /// CDNA clone IMAGE:4814437	chr14q31.3	11.9705	0
227859_at	RBJ	AV706343	Hs.434993	Ras-associated protein Rap1	chr2p23.3	5.36947	0
227936_at	TMEM68	AI671172	Hs.420076	transmembrane protein 68	chr8q12.1	5.96255	0
228007_at	C6orf204	AL133101	Hs.585152	Chromosome 6 open reading frame 204	chr6q22	43.6162	0
228148_at	ZNF584	AW300098	Hs.439551	zinc finger protein 584	chr19q13.43	11.4963	0
228281_at	FLJ25416	BF343258	Hs.165607	hypothetical protein FLJ25416	chr11q14.1	5.97518	0
228320_x_at	CCDC64	R61322	Hs.369763	coiled-coil domain containing 64	chr12q24.23	2.55761	0
228371_s_at	BF196007	BF196007				7.98772	0
228374_at	C10orf28	AW025970	Hs.419800	chromosome 10 open reading frame 28	chr10q24.2	4.37432	0
228432_at	RAB3IP	BE961977	Hs.258209	RAB3A interacting protein (rabin3)	chr12q14.3	4.51449	0
228477_at	FLJ10154	R53084	Hs.508644	Hypothetical protein FLJ10154	chr13q33.3	2.54422	0
228516_at	CDAN1	AI122852	Hs.599232	congenital dyserythropoietic anemia, type I	chr15q15.2	4.06226	0
228526_at	NANOS1	BE467534	Hs.591918	Nanos homolog 1 (Drosophila)	chr10q26.11	6.74038	0
228588_s_at	UBE2B	AI499236	Hs.615284	ubiquitin-conjugating enzyme E2B (RAD6 homolog)	chr5q23-q31	3.2212	0
228705_at	CAPN12	BF197540	Hs.651116	calpain 12	chr19q13.2	7.65772	0
228743_at	TXNL5	AW338089	Hs.408236	Thioredoxin-like 5	chr17p13.2	4.15916	0
228753_at	Hs.432792	AI041217	Hs.432792	Transcribed locus, moderately similar to XP_001148836.1 hypothetical protein [Pan troglodytes]		7.15862	0
228809_at	CXorf40A	AW006998	Hs.534641	chromosome X open reading frame 40A	chrXq28	6.24731	0
228852_at	ENSA	AV726322	Hs.632456	endosulfine alpha	chr1q21.2	4.59311	0
228881_at	PARL	N30347	Hs.478469	presenilin associated, rhomboid-like	chr3q27.1	16.3204	0
228930_at	Hs.594129	AI679611	Hs.594129	Small Cajal body-specific RNA 15	chr15q25.2	4.21735	0
228953_at	WHDC1	AI023634	Hs.377360	WAS protein homology region 2 domain containing 1	chr15q25.2	7.2848	0
228977_at	IL17D	AI669535	Hs.130652	hypothetical protein LOC729680	chr13q12.11	5.02525	0
228996_at	RC3H1	AW205418	Hs.495097	ring finger and CCCH-type zinc finger domains 1	chr1q25.1	4.63276	0
229012_at	C9orf24	AW269443	Hs.50334	chromosome 9 open reading frame 24	chr9p13.3	4.784	0
229087_s_at	R70029	R70029				4.91833	0
229106_at	DYNLL2	AA401429	Hs.591176	dynein, light chain, LC8-type 2	chr17q22	7.25783	0
229111_at	MASP2	AA033699	Hs.632369	Mannan-binding lectin serine peptidase 2	chr1p36.3-p36.2	5.47474	0
229153_at	BF432635	BF432635				4.20617	0
229163_at	CAMK2N1	N75559	Hs.197922	calcium/calmodulin-dependent protein kinase II inhibitor 1	chr1p36.12	15.1055	0
229220_x_at	NOM1	AI249173	Hs.15825	nucleolar protein with MIF4G domain 1	chr7q36.3	3.43251	0
229283_at	PDCD6	AA960804	Hs.50823	programmed cell death 6 /// programmed cell death protein 6-like	chr5pter-p15.2 /// chr5p15.33	15.3923	0
229330_at	SSU72	BF109947	Hs.30026	SSU72 RNA polymerase II CTD phosphatase homolog (S. cerevisiae)	chr1p36.33	14.2021	0
229428_at	PARG	AI400463	Hs.536158	Poly (ADP-ribose) glycohydrolase	chr10q11.23	6.80351	0
229444_at	AI051046	AI051046	Hs.645315	hypothetical protein LOC729776	chr6p21.31	8.76913	0
229520_s_at	C14orf118	BF060678	Hs.410231	chromosome 14 open reading frame 118	chr14q22.1-q24.3	10.921	0
229610_at	CKAP2L	AW088063	Hs.434250	cytoskeleton associated protein 2-like	chr2q13	3.49608	0
229666_s_at	CSTF3	AI653037	Hs.44402	cleavage stimulation factor, 3' pre-RNA, subunit 3, 77kDa	chr11p13	8.23317	0
229707_at	ZNF606	AI817719	Hs.643437	zinc finger protein 606	chr19q13.4	11.485	0
229852_at	Hs.633762	AW779092	Hs.633762	nicotinamide nucleotide adenylyltransferase 1	chr1p32-p35	5.84977	0
229864_at	TMEM103	BE503382	Hs.311100	Transmembrane protein 103	chr3p21.31	5.66615	0
229878_at	KIAA1731	AI627965	Hs.458418	KIAA1731	chr11q21	2.92058	0
229888_at	C12orf60	AA861435		chromosome 12 open reading frame 60	chr12p12.3	10.0651	0
229903_x_at	RNPC3	AI632212	Hs.632430	RNA-binding region (RNP1, RRM) containing 3	chr1p21	8.35272	0
229949_at	DKFZP434A0131	AA554827	Hs.549079	DKFZp434A0131 protein	chr7q11.23-q21.1	8.06941	0
230012_at	C17orf44	AW574774	Hs.121692	chromosome 17 open reading frame 44	chr17p13.1	21.3951	0
230134_s_at	MNAB	BF972355	Hs.533499	membrane associated DNA binding protein	chr9q34	3.56092	0
230236_at	FLJ41649	AL045590		hypothetical protein LOC732253		3.33363	0
230295_at	SOLH	BF433759	Hs.632219	small optic lobes homolog (Drosophila)	chr16p13.3	4.95309	0
230362_at	INPP5F	BE858808	Hs.369755	inositol polyphosphate-5-phosphatase F	chr10q26.11	11.5485	0
230363_s_at	INPP5F	BE858808	Hs.369755	inositol polyphosphate-5-phosphatase F	chr10q26.11	7.63558	0
230542_at	ZNF597	AI825587	Hs.88630	zinc finger protein 597	chr16p13.3	25.6627	0
230546_at	VASH1	AA142893	Hs.525479	vasohibin 1	chr14q24.3	5.76622	0
230588_s_at	LOC285074	AA906142		hypothetical protein LOC285074	chr2p11.2	3.61965	0
230670_at	IGSF10	AW341661	Hs.643584	immunoglobulin superfamily, member 10	chr3q25.1	7.69267	0
230697_at	BBS5	AW418788	Hs.233398	Bardet-Biedl syndrome 5	chr2q31.1	75.3976	0
230847_at	T79870	T79870				18.9161	0
230887_at	CDC14B	AI921238	Hs.567757	CDC14 cell division cycle 14 homolog B (S. cerevisiae) /// CDC14 cell division cycle 14 homolog C (S. cerevisiae)	chr9q22.33 /// chr7p12.3	6.31627	0
231011_at	LARP2	AI339785	Hs.480712	La ribonucleoprotein domain family, member 2	chr4q28.2	4.89657	0
231035_s_at	Hs.601151	AI697976	Hs.601151	Transcribed locus		2.74113	0
231051_at	SLC16A9	W69743	Hs.648790	Full length insert cDNA clone ZD51E06		7.28671	0
231118_at	ANKRD35	AW511401		ankyrin repeat domain 35	chr1q21.1	23.5995	0
231119_at	RFC3	AI221523	Hs.115474	replication factor C (activator 1) 3, 38kDa	chr13q12.3-q13	9.40489	0
231183_s_at	JAG1	AI457817	Hs.224012	Jagged 1 (Alagille syndrome)	chr20p12.1-p11.23	14.8956	0
231200_at	LSM14B	BG222606	Hs.592139	LSM14B, SCD6 homolog B (S. cerevisiae)	chr20q13.33	11.2572	0
231210_at	LOC283129	AI688721	Hs.567793	hypothetical protein LOC283129	chr11q13.1	15.2265	0
231295_at	ME3	BE326351	Hs.591968	Frizzled homolog 4 (Drosophila)	chr11q14.2	3.43832	0
231339_at	TSPYL6	AA776761	Hs.620508	TSPY-like 6	chr2p16.2	8.26891	0
231517_at	ZYG11A	AW243917	Hs.105268	zyg-11 homolog A (C. elegans)	chr1p32.3	6.88685	0
231569_at	TMEM31	N58489	Hs.98843	transmembrane protein 31	chrXq22.2	9.40024	0
231608_at	Hs.474693	H10408	Hs.474693	Transcribed locus		5.66099	0
231714_s_at	AP4B1	NM_006594	Hs.515048	adaptor-related protein complex 4, beta 1 subunit	chr1p13.2	5.09784	0
231718_at	SLU7	NM_006425	Hs.435342	SLU7 splicing factor homolog (S. cerevisiae)	chr5q33.3	5.62973	0
231933_at	39508	BE781914	Hs.499489	membrane-associated ring finger (C3HC4) 8	chr10q11.21	8.43906	0
232022_at	TIAM2	AU151283	Hs.586279	T-cell lymphoma invasion and metastasis 2	chr6q25.2	3.07415	0
232057_at	SLC7A6OS	AK023353		solute carrier family 7, member 6 opposite strand	chr16q22.1	4.68203	0
232097_at	C14orf92	AA657818	Hs.555910	KIAA0737	chr14q11.2	10.0315	0
232680_at	HDGFL1	AI352424	Hs.97124	hepatoma derived growth factor-like 1	chr6p22.3	4.95609	0
232915_at	DDX49	AW571715	Hs.143187	DEAD (Asp-Glu-Ala-Asp) box polypeptide 49	chr19p12	16.1805	0
233080_s_at	PRPF40A	AF155096	Hs.591637	PRP40 pre-mRNA processing factor 40 homolog A (yeast)	chr2q23.3	5.236	0
233217_at	Hs.606581	AV741679	Hs.591198	ecotropic viral integration site 2A	chr17q11.2	6.23406	0
233562_at	MGC16291	AK024638	Hs.55977	hypothetical protein MGC16291	chr10q11.21	37.4328	0
233642_s_at	KIAA1414	AK001513	Hs.591564	KIAA1414 protein	chr2p22.2	3.54959	0
233764_s_at	LARP2	BE463539	Hs.480712	La ribonucleoprotein domain family, member 2	chr4q28.2	4.08385	0
233971_at	LOC401565	AK021414	Hs.522530	similar to 4931415M17 protein	chr9q34.3	3.65191	0
234295_at	DBR1	AK000116	Hs.477700	debranching enzyme homolog 1 (S. cerevisiae)	chr3q22.3	7.01044	0
234470_at	LOC136157	AC005521		similar to Ssu72 RNA polymerase II CTD phosphatase homolog /// similar to RIKEN cDNA 1500011L16	chr7q31.33	12.7523	0
234937_x_at	ZFP28	AC007228	Hs.14794	zinc finger protein 28 homolog (mouse)		5.3443	0
235059_at	RAB12	BF574430	Hs.270074	RAB12, member RAS oncogene family	chr18p11.22	20.0232	0
235170_at	ZNF92	T52999	Hs.9521	zinc finger protein 92	chr7q11.21	10.5731	0
235180_at	STYX	AI492892	Hs.364980	serine/threonine/tyrosine interacting protein /// similar to serine/threonine/tyrosine interacting protein		8.03492	0
235206_at	SCAND1	AA845353	Hs.584909	SCAN domain containing 1	chr20q11.1-q11.23	6.71987	0
235226_at	CDC2L6	AA994004	Hs.584867	cell division cycle 2-like 6 (CDK8-like)	chr6q21	7.89416	0
235245_at	TMEM92	AI990471	Hs.224630	transmembrane protein 92	chr17q21.33	17.78	0
235389_at	BG168139	BG168139				3.36685	0
235610_at	ALKBH8	AI590659	Hs.503763	AlkB, alkylation repair homolog 8 (E. coli)	chr11q22.3	3.16157	0
235683_at	SESN3	BF685808	Hs.191599	sestrin 3	chr11q21	8.56168	0
235696_at	Hs.363526	AI862542	Hs.363526	CDNA clone IMAGE:4837650		10.1878	0
235745_at	ERN1	AV704183	Hs.133982	endoplasmic reticulum to nucleus signalling 1	chr17q24.2	8.15968	0
235773_at	ZIK1	AW029293	Hs.454830	zinc finger protein interacting with K protein 1 homolog (mouse)	chr19q13.43	10.8103	0
235996_at	RASSF8	BF979984	Hs.269941	Ras association (RalGDS/AF-6) domain family 8	chr12p12.3	9.66327	0
236221_at	AP4B1	AW195570	Hs.515048	Adaptor-related protein complex 4, beta 1 subunit	chr1p13.2	31.0319	0
236371_s_at	NCOA6IP	AI806471	Hs.335068	Trimethylguanosine synthase homolog (S. cerevisiae)	chr8q11	27.6213	0
236416_at	ARHGEF7	AI681617				9.38892	0
236504_x_at	C6orf52	BE670432	Hs.61389	chromosome 6 open reading frame 52	chr6p24.1	79.6904	0
236662_at	CRAMP1L	AI139639	Hs.603676	Crm, cramped-like (Drosophila)	chr16p13.3	9.49238	0
236800_at	C10orf49	AA628504	Hs.112998	chromosome 10 open reading frame 49	chr10p13	54.6494	0
236914_at	AW080028	AW080028				137.271	0
236958_at	Hs.594921	AW249714	Hs.594921	CDNA FLJ25271 fis, clone STM05584		2.74065	0
237011_at	Hs.636632	AA701668	Hs.133183	Hypothetical protein LOC643837	chr1p36.33	9.33328	0
237058_x_at	SLC6A13	AI802118	Hs.504398	solute carrier family 6 (neurotransmitter transporter, GABA), member 13	chr12p13.3	10.5711	0
237154_at	AA601997	AA601997	Hs.195040	Hydroxysteroid (11-beta) dehydrogenase 1	chr1q32-q41	5.85419	0
237210_at	NFRKB	AI304853	Hs.530539	nuclear factor related to kappaB binding protein	chr11q24-q25	37.8009	0
237248_at	PDE11A	AI919276	Hs.570273	phosphodiesterase 11A	chr2q31.2	17.7431	0
237464_at	IMAA	AI241501	Hs.448808	SLC7A5 pseudogene	chr16p12.2	58.2062	0
237592_at	C6orf94	AI808751	Hs.121188	chromosome 6 open reading frame 94	chr6q24.2	7.74247	0
237711_at	LOC283202	BF509407	Hs.438536	similar to zinc finger protein 75 /// zinc finger protein 705A /// similar to gonadotropin inducible ovarian transcription factor 2 /// similar to zinc finger protein 617 /// similar to Zinc finger protein 90 (Zfp-90) (Zinc finger protein NK10) /// simila	chr8p23.1 /// chr12p13.31 /// chr4p16.1	26.9466	0
238066_at	RBP7	AI733027	Hs.422688	retinol binding protein 7, cellular	chr1p36.22	12.5518	0
238077_at	KCTD6	T75480	Hs.13982	potassium channel tetramerisation domain containing 6	chr3p14.3	5.20759	0
238084_at	PCGF3	AA187595	Hs.144309	polycomb group ring finger 3	chr4p16.3	10.0309	0
238295_at	C17orf42	N22706	Hs.317340	Chromosome 17 open reading frame 42		10.1736	0
238575_at	OSBPL6	AI094626	Hs.318775	oxysterol binding protein-like 6	chr2q31-q32.1	12.3271	0
238602_at	MGC42174	AL036541	Hs.471637	hypothetical protein MGC42174	chr2q37.1	6.33009	0
238677_at	WDR36	AA235202	Hs.533237	WD repeat domain 36	chr5q22.1	3.98992	0
238689_at	GPR110	BG426455	Hs.256897	G protein-coupled receptor 110	chr6p12.3	9.41085	0
238698_at	CASK	AI659225	Hs.495984	calcium/calmodulin-dependent serine protein kinase (MAGUK family)	chrXp11.4	14.2998	0
238912_x_at	C9orf85	AA824363	Hs.534190	chromosome 9 open reading frame 85	chr9q21.13	3.7421	0
238960_s_at	LARP4	AI082828	Hs.651281	La ribonucleoprotein domain family, member 4	chr12q13.13	4.5692	0
239078_at	C1orf58	BG500291	Hs.552608	chromosome 1 open reading frame 58	chr1q41	5.14216	0
239127_at	Hs.446041	T61954	Hs.446041	CDNA FLJ42086 fis, clone TESOP1000127		23.8373	0
239155_at	LOC653108	N34895	Hs.647457	similar to coxsackie virus and adenovirus receptor precursor /// similar to coxsackie virus and adenovirus receptor precursor	chr21q11.2	17.1656	0
239187_at	FLJ20280	AW243281	Hs.18861	chromosome 4 open reading frame 30	chr4p15.32	12.7921	0
239212_at	LTV1	AW236214	Hs.185675	LTV1 homolog (S. cerevisiae)	chr6q24.2	25.5246	0
239359_at	LOC441061	AA383208		similar to membrane-associated ring finger (C3HC4) 4	chr5p15.1	9.07594	0
239417_x_at	C6orf52	AW103116	Hs.61389	chromosome 6 open reading frame 52	chr6p24.1	40.2798	0
239494_at	LOC646725	BF336159	Hs.606876	Transcribed locus		36.446	0
239579_at	ABHD7	AI807532	Hs.201555	abhydrolase domain containing 7	chr1p22.1	23.6299	0
240005_at	Hs.159069	AI146467	Hs.159069	Transcribed locus		14.0493	0
240070_at	VSIG9	AW512550	Hs.421750	V-set and immunoglobulin domain containing 9	chr3q13.31	65.7554	0
240161_s_at	FLJ37927	AI470220	Hs.646962	Cell division cycle 20 homolog B (S. cerevisiae)	chr5q11.2	7.68049	0
240301_at	DPPA2	AI204212	Hs.351113	developmental pluripotency associated 2	chr3q13.13	7.96431	0
240304_s_at	LOC646769	BG484769	Hs.115838	transmembrane channel-like 5	chr16p12.3	6.70893	0
240312_at	LOC389895	AA608813	Hs.127679	similar to CG4768-PA	chrXq27.1	11.268	0
240318_at	AFMID	AA810483	Hs.558614	Arylformamidase	chr17q25.3	80.1614	0
240507_at	Hs.640099	AL042505	Hs.640099	CDNA FLJ46224 fis, clone TESTI4014262		11.9772	0
240537_s_at	LOC440356	AW592732	Hs.448823	hypothetical gene supported by AK131031; BC070380	chr16p11.2	15.1951	0
240627_x_at	Hs.594546	R38676	Hs.594546	Transcribed locus, strongly similar to NP_001019528.1 protein LOC500941 [Rattus norvegicus]		12.1255	0
240667_at	C13orf21	AW967590	Hs.377972	Chromosome 13 open reading frame 21	chr13q14.11	6.34665	0
240731_at	LOC441316	AI141514				75.8173	0
240827_at	FLJ45983	AA846824	Hs.158992	FLJ45983 protein	chr10p14	23.0277	0
240859_at	N20928	N20928				6.10216	0
241094_at	AA669267	AA669267				4.355	0
241239_at	AI249010	AI249010				9.98134	0
241396_at	BG540188	BG540188	Hs.447458	Chromosome 10 open reading frame 6	chr10q24.31	10.0175	0
241908_at	C1orf58	AI277098	Hs.552608	Chromosome 1 open reading frame 58	chr1q41	10.2626	0
241982_at	TAF1	AI939493	Hs.158560	TAF1 RNA polymerase II, TATA box binding protein (TBP)-associated factor, 250kDa	chrXq13.1	3.08943	0
241989_at	GRK4	AW269179	Hs.32959	G protein-coupled receptor kinase 4	chr4p16.3	33.9599	0
242206_at	AW590588	AW590588				9.43412	0
242218_at	PPARD	AI201116				6.88945	0
242307_at	LOC285989	AW274112	Hs.440384	zinc finger protein 789	chr7q22.1	2.88855	0
242421_at	Hs.613574	AI369956	Hs.613574	Transcribed locus		7.59788	0
242450_at	RGMB	AW004714	Hs.526902	RGM domain family, member B	chr5q21.1	7.9285	0
242770_at	LOC642236	AI167592	Hs.640156	CDNA FLJ44826 fis, clone BRACE3046762		7.16626	0
242896_at	BF223302	BF223302				49.2823	0
242912_at	Hs.640191	AI041215	Hs.640191	CDNA FLJ43851 fis, clone TESTI4006728		6.24978	0
243272_at	Hs.99308	AW663447	Hs.99308	Transcribed locus		14.4493	0
243309_at	FLJ27352	AA398658	Hs.97300	hypothetical LOC145788	chr15q21.3	9.67963	0
243538_at	FBXO42	AA738314	Hs.522384	F-box protein 42	chr1p36.23-p36.11	4.36898	0
243560_at	Hs.553158	BF886735	Hs.553158	Transcribed locus		7.05217	0
243762_at	Hs.638959	BF001177	Hs.634204 /// Hs.635757	CDNA clone IMAGE:5298708 /// Prostate-specific P775P mRNA sequence		11.315	0
243797_at	STK17B	AW070323	Hs.88297	serine/threonine kinase 17b (apoptosis-inducing)	chr2q32.3	44.0425	0
243909_x_at	GUSBL2	R43205	Hs.561539	glucuronidase, beta-like 2	chr6p11.2	3.89176	0
243943_x_at	C6orf52	AW001000	Hs.472165	Chromosome 20 open reading frame 7	chr20p12.1	64.5923	0
244139_s_at	AI435073	AI435073				8.86161	0
244152_at	AA884266	AA884266				3.49182	0
244160_at	C9orf85	AI698743	Hs.534190	Chromosome 9 open reading frame 85	chr9q21.13	39.0813	0
244206_at	ANUBL1	AW469676	Hs.89029	AN1, ubiquitin-like, homolog (Xenopus laevis)	chr10q11.21	75.1708	0
244398_x_at	ZNF684	BE328243	Hs.524767	zinc finger protein 684	chr1p34.2	8.45471	0
244667_at	Hs.586907	AI741645	Hs.125350	CDNA FLJ35683 fis, clone SPLEN2019131		7.9204	0
244741_s_at	MGC9913	BE855713	Hs.23133	Hypothetical protein MGC9913	chr19q13.43	2.65057	0
244777_at	DCP2	AA504595	Hs.443875	DCP2 decapping enzyme homolog (S. cerevisiae)	chr5q22.2	4.73444	0
38037_at	HBEGF	M60278	Hs.799	heparin-binding EGF-like growth factor	chr5q23	7.60529	0
50400_at	PAOX	AI743990	Hs.532469	polyamine oxidase (exo-N4-amino)	chr10q26.3	2.92466	0
57703_at	SENP5	N32782	Hs.240770	SUMO1/sentrin specific peptidase 5	chr3q29	9.15362	0
63009_at	SHQ1	AI188402	Hs.606584	SHQ1 homolog (S. cerevisiae)	chr3p13	23.0149	0
63305_at	PKNOX2	D81792	Hs.278564	PBX/knotted 1 homeobox 2		3.44633	0
64432_at	C12orf47	W05463	Hs.333120	chromosome 12 open reading frame 47	chr12q24.12	3.05936	0
81811_at	PDCD6	AI744451	Hs.50823	Programmed cell death 6	chr5pter-p15.2	3.50844	0
91826_at	EPS8L1	AI219073	Hs.438862	EPS8-like 1	chr19q13.42	10.0839	0

## Sheet: Sp TE signature
Probesets	Gene Name	GenBank	UniGene ID	Gene Title	Chromosomal Location	Fold Change vs D3 embryo	FDR (%)
204515_at	HSD3B1	NM_000862	Hs.364941	hydroxy-delta-5-steroid dehydrogenase, 3 beta- and steroid delta-isomerase 1	chr1p13.1	382.891	0
224348_s_at	AF116709	AF116709				341.156	0
204158_s_at	TCIRG1	NM_006019	Hs.495985	T-cell, immune regulator 1, ATPase, H+ transporting, lysosomal V0 subunit A3	chr11q13.2	282.886	0
204351_at	S100P	NM_005980	Hs.2962	S100 calcium binding protein P	chr4p16	261.68	0
229125_at	ANKRD38	AA456955	Hs.283398	ankyrin repeat domain 38	chr1p31.3	238.069	0
210381_s_at	CCKBR	BC000740	Hs.203	cholecystokinin B receptor	chr11p15.4	195.943	0
210201_x_at	BIN1	AF001383	Hs.193163	bridging integrator 1	chr2q14	156.156	0
215729_s_at	VGLL1	BE542323	Hs.496843	vestigial like 1 (Drosophila)	chrXq26.3	133.888	0
227241_at	MUC15	R79759	Hs.407152	mucin 15, cell surface associated	chr11p14.3	132.885	0
205829_at	HSD17B1	NM_000413	Hs.50727	hydroxysteroid (17-beta) dehydrogenase 1	chr17q11-q21	107.713	0
205093_at	PLEKHA6	NM_014935	Hs.253146	pleckstrin homology domain containing, family A member 6	chr1q32.1	105.359	0
209735_at	ABCG2	AF098951	Hs.480218	ATP-binding cassette, sub-family G (WHITE), member 2	chr4q22	103.936	0
205081_at	CRIP1	NM_001311	Hs.122006	cysteine-rich protein 1 (intestinal) /// galactokinase 2	chr14q32.33 /// chr15q21.1	93.2297	0
202023_at	EFNA1	NM_004428	Hs.516664	ephrin-A1	chr1q21-q22	80.9255	0
209603_at	GATA3	AI796169	Hs.524134	GATA binding protein 3	chr10p15	73.4694	0
220139_at	DNMT3L	NM_013369	Hs.592165	DNA (cytosine-5-)-methyltransferase 3-like	chr21q22.3	70.0805	0
206269_at	GCM1	AB026493	Hs.28346	glial cells missing homolog 1 (Drosophila)	chr6p21-p12	69.0509	0
202308_at	SREBF1	NM_004176	Hs.592123	sterol regulatory element binding transcription factor 1	chr17p11.2	64.4019	0
202931_x_at	BIN1	NM_004305	Hs.193163	bridging integrator 1	chr2q14	61.2342	0
218677_at	S100A14	NM_020672	Hs.288998	S100 calcium binding protein A14	chr1q21.3	56.1524	0.501274
205523_at	HAPLN1	U43328	Hs.591758	hyaluronan and proteoglycan link protein 1	chr5q14.3	55.1892	0
209602_s_at	GATA3	AI796169	Hs.524134	GATA binding protein 3	chr10p15	54.9375	0
201428_at	CLDN4	NM_001305	Hs.647036	claudin 4	chr7q11.23	51.9632	0
230204_at	AU144114	AU144114				48.742	0
209710_at	GATA2	AL563460	Hs.367725	GATA binding protein 2	chr3q21.3	47.5257	0
209652_s_at	PGF	BC001422	Hs.252820	placental growth factor, vascular endothelial growth factor-related protein	chr14q24-q31	47.1667	0
206337_at	CCR7	NM_001838	Hs.370036	chemokine (C-C motif) receptor 7 /// chemokine (C-C motif) receptor 7	chr17q12-q21.2	43.3658	0
206430_at	CDX1	NM_001804	Hs.1545	caudal type homeobox transcription factor 1	chr5q31-q33	41.5229	0
231618_s_at	SUNC1	AI221329	Hs.406741	Sad1 and UNC84 domain containing 1	chr7p12.3	36.9154	0
221609_s_at	WNT6	AY009401	Hs.29764	wingless-type MMTV integration site family, member 6	chr2q35	36.131	0
203416_at	CD53	NM_000560	Hs.443057	CD53 molecule	chr1p13	35.0801	0
204309_at	CYP11A1	NM_000781	Hs.303980	cytochrome P450, family 11, subfamily A, polypeptide 1 /// cytochrome P450, family 11, subfamily A, polypeptide 1	chr15q23-q24	34.8276	0
203665_at	HMOX1	NM_002133	Hs.517581	heme oxygenase (decycling) 1	chr22q12|22q13.1	32.9111	0
1555299_s_at	ERVWE1	AF072506		endogenous retroviral family W, env(C7), member 1 (syncytin)	chr7q21-q22	32.5063	0
203108_at	GPRC5A	NM_003979	Hs.631733	G protein-coupled receptor, family C, group 5, member A	chr12p13-p12.3	31.5199	0
231021_at	SLC6A19	AI627358	Hs.587331	CDNA FLJ20680 fis, clone KAIA4089		31.3362	0
227238_at	MUC15	W93847	Hs.407152	mucin 15, cell surface associated	chr11p14.3	31.1525	0
1557094_at	Hs.626656	BC029890	Hs.463110	hypothetical LOC653110 /// hypothetical protein LOC728449	chr10q11.22	30.7991	0
227320_at	FAM101A	AW264333	Hs.432901	family with sequence similarity 101, member A	chr12q24.31	30.5878	0.501274
219995_s_at	FLJ13841	NM_024702	Hs.651122	zinc finger protein 750	chr17q25.3	28.7152	0
204653_at	TFAP2A	BF343007	Hs.519880	transcription factor AP-2 alpha (activating enhancer binding protein 2 alpha)	chr6p24	28.6626	0
230863_at	Hs.595398	R73030	Hs.595398	Transcribed locus		28.6299	0
219735_s_at	TFCP2L1	NM_014553	Hs.156471	transcription factor CP2-like 1	chr2q14	28.576	0
201278_at	DAB2	N21202	Hs.481980	disabled homolog 2, mitogen-responsive phosphoprotein (Drosophila)	chr5p13	26.7248	0
216894_x_at	CDKN1C	D64137	Hs.106070	cyclin-dependent kinase inhibitor 1C (p57, Kip2)	chr11p15.5	26.3983	0.501274
227998_at	S100A16	AA045184	Hs.515714	S100 calcium binding protein A16	chr1q21	26.3697	0
204773_at	IL11RA	NM_004512	Hs.591088	interleukin 11 receptor, alpha	chr9p13	26.0771	0
222400_s_at	ADI1	BC001467	Hs.502773	acireductone dioxygenase 1	chr2p25.3	25.9842	0
225739_at	RAB11FIP4	BF064276	Hs.406788	RAB11 family interacting protein 4 (class II)		25.4091	0
211689_s_at	TMPRSS2	AF270487	Hs.439309	transmembrane protease, serine 2 /// transmembrane protease, serine 2	chr21q22.3	25.2948	0
202598_at	S100A13	NM_005979	Hs.516505	S100 calcium binding protein A13	chr1q21	24.1781	0
236442_at	DPF3	BF672019	Hs.162868	D4, zinc and double PHD fingers, family 3	chr14q24.3-q31.1	23.6873	0
208373_s_at	P2RY6	NM_004154	Hs.16362	pyrimidinergic receptor P2Y, G-protein coupled, 6	chr11q13.5	23.6866	0
228975_at	SP6	AI817264	Hs.253603	Sp6 transcription factor	chr17q21.32	23.656	0
204365_s_at	REEP1	NM_022912	Hs.368884	receptor accessory protein 1	chr2p11.2	23.534	0
204508_s_at	CA12	BC001012	Hs.210995	carbonic anhydrase XII	chr15q22	22.2749	0
203963_at	CA12	NM_001218	Hs.210995	carbonic anhydrase XII	chr15q22	22.216	0.501274
214164_x_at	CA12	BF752277	Hs.210995	carbonic anhydrase XII	chr15q22	22.0115	0
209604_s_at	GATA3	BC003070	Hs.524134	GATA binding protein 3	chr10p15	21.4705	0
60471_at	RIN3	AA625133	Hs.326822	Ras and Rab interactor 3	chr14q32.12	21.2128	0
244567_at	Hs.125395	BG165613	Hs.125395	Transcribed locus		20.7868	0
209360_s_at	RUNX1	D43968	Hs.149261	runt-related transcription factor 1 (acute myeloid leukemia 1; aml1 oncogene)	chr21q22.3	20.7119	0
218639_s_at	ZXDC	NM_025112	Hs.440049	ZXD family zinc finger C	chr3q21.2	20.4999	0
204364_s_at	REEP1	BE535746	Hs.368884	receptor accessory protein 1	chr2p11.2	20.315	0
201288_at	ARHGDIB	NM_001175	Hs.504877	Rho GDP dissociation inhibitor (GDI) beta	chr12p12.3	20.1445	0
210367_s_at	PTGES	AF010316	Hs.146688	prostaglandin E synthase	chr9q34.3	20.1298	0
205634_x_at	ZDHHC24	NM_024298	Hs.651193	zinc finger, DHHC-type containing 24	chr11q13.1	19.9498	0.501274
218939_at	LETM1	NM_012318	Hs.120165	leucine zipper-EF-hand containing transmembrane protein 1	chr4p16.3	19.1494	0
207414_s_at	PCSK6	NM_002570	Hs.498494	proprotein convertase subtilisin/kexin type 6	chr15q26.3	18.9359	0
203074_at	ANXA8	NM_001630	Hs.651104	annexin A8 /// annexin A8-like 1 /// similar to Annexin A8 (Annexin VIII) (Vascular anticoagulant-beta) (VAC-beta)	chr10q11.2 /// chr10q11.22	18.829	0
210087_s_at	MPZL1	AF095727	Hs.493919	myelin protein zero-like 1	chr1q24.2	17.7566	0
229332_at	GLOXD1	AI653050	Hs.162717	glyoxalase domain containing 1	chr1p34.1	17.686	0
215867_x_at	CA12	AL050025	Hs.210995	carbonic anhydrase XII	chr15q22	17.6301	0
204844_at	ENPEP	L12468	Hs.435765	glutamyl aminopeptidase (aminopeptidase A)	chr4q25	17.4637	0.501274
233396_s_at	CSRP2BP	AK023759	Hs.488051	CSRP2 binding protein	chr20p11.23	17.3265	0
203709_at	PHKG2	NM_000294	Hs.196177	phosphorylase kinase, gamma 2 (testis)	chr16p12.1-p11.2	17.1946	0
224232_s_at	PX19	AF112203	Hs.279529	px19-like protein	chr5q35.3	17.1825	0
206737_at	WNT11	NM_004626	Hs.108219	wingless-type MMTV integration site family, member 11	chr11q13.5	17.1318	0.501274
225480_at	C1orf122	BE408081	Hs.532749	chromosome 1 open reading frame 122	chr1p34.3	17.0545	0
223659_at	TMPRSS13	AB048797	Hs.266308	transmembrane protease, serine 13	chr11q23	16.9952	0
204664_at	ALPP	NM_001632	Hs.284255	alkaline phosphatase, placental (Regan isozyme)	chr2q37	16.9873	0
219014_at	PLAC8	NM_016619	Hs.546392	placenta-specific 8	chr4q21.22	16.8606	0
229385_s_at	AI743780	AI743780				16.7934	0
203769_s_at	STS	NM_000351	Hs.522578	steroid sulfatase (microsomal), arylsulfatase C, isozyme S	chrXp22.32	16.7217	0
209667_at	CES2	BF033242	Hs.282975	carboxylesterase 2 (intestine, liver)	chr16q22.1	16.631	0
215274_at	SLC12A3	AI627943	Hs.369271	solute carrier family 12 (sodium/chloride transporters), member 3	chr16q13	16.5692	0
204975_at	EMP2	NM_001424	Hs.531561	epithelial membrane protein 2	chr16p13.2	16.3431	0
40560_at	TBX2	U28049	Hs.651131	T-box 2	chr17q23	15.9278	0.501274
231778_at	DLX3	AI769274	Hs.134194	distal-less homeobox 3	chr17q21	15.5832	0
235678_at	GM2A	AI864053	Hs.483873	GM2 ganglioside activator	chr5q31.3-q33.1	15.5605	0
232662_x_at	Hs.593683	AK022598	Hs.500333	Chromosome 10 open reading frame 58	chr10q23.1	15.3292	0
1558007_s_at	LCMT1	BC024748	Hs.337730	Leucine carboxyl methyltransferase 1	chr16p12.3-16p12.1	15.2924	0
227962_at	ACOX1	BF435852	Hs.464137	acyl-Coenzyme A oxidase 1, palmitoyl	chr17q24-q25|17q25.1	15.0757	0
222720_x_at	C1orf27	W72877	Hs.371210	chromosome 1 open reading frame 27	chr1q25	14.8143	0
224469_s_at	C14orf151	BC006173	Hs.317821	chromosome 14 open reading frame 151 /// chromosome 14 open reading frame 151	chr14q32.33	14.7621	0
223169_s_at	RHOU	AB051826	Hs.647774	ras homolog gene family, member U	chr1q42.11-q42.3	14.7133	0
222435_s_at	UBE2J1	AF161502	Hs.163776	ubiquitin-conjugating enzyme E2, J1 (UBC6 homolog, yeast)	chr6q15	14.4204	0
212924_s_at	N37057	N37057	Hs.515255	LSM4 homolog, U6 small nuclear RNA associated (S. cerevisiae)	chr19p13.11	14.3276	0
220294_at	KCNV1	NM_014379	Hs.13285	potassium channel, subfamily V, member 1	chr8q22.3-q24.1	14.1721	0
203770_s_at	STS	J04964	Hs.522578	steroid sulfatase (microsomal), arylsulfatase C, isozyme S	chrXp22.32	14.1032	0
228499_at	PFKFB4	AL038787	Hs.476217	6-phosphofructo-2-kinase/fructose-2,6-biphosphatase 4	chr3p22-p21	14.0833	0
226207_at	FLJ39378	AI358954	Hs.530315	hypothetical protein FLJ39378	chr12q24.31	14.0349	0
219155_at	PITPNC1	NM_012417	Hs.591185	phosphatidylinositol transfer protein, cytoplasmic 1	chr17q24.2	13.9885	0
203475_at	CYP19A1	NM_000103	Hs.511367	cytochrome P450, family 19, subfamily A, polypeptide 1	chr15q21.1	13.6658	0
221728_x_at	XIST	AA628440	Hs.529901	X (inactive)-specific transcript	chrXq13.2	13.5821	0.501274
229616_s_at	GRAMD2	AU158463	Hs.596332	GRAM domain containing 2	chr15q23	13.1648	0
209183_s_at	C10orf10	AL136653	Hs.93675	chromosome 10 open reading frame 10	chr10q11.21	13.1322	0.501274
204193_at	CHKB	NM_005198	Hs.439777	choline kinase beta /// carnitine palmitoyltransferase 1B (muscle) /// myosin, heavy chain 1, skeletal muscle, adult /// Rho GTPase activating protein 29	chr22q13.33 /// chr17p13.1 /// chr1p22.1	13.0581	0
213085_s_at	WWC1	AB020676	Hs.484047	WW and C2 domain containing 1	chr5q35.1	13.0122	0
226701_at	GJA5	AI692880	Hs.447968	gap junction protein, alpha 5, 40kDa (connexin 40)	chr1q21.1	13.0036	0
203230_at	DVL1	AF006011	Hs.645038	dishevelled, dsh homolog 1 (Drosophila) /// similar to dishevelled 1 isoform a	chr1p36	12.8235	0
220794_at	GREM2	NM_022469	Hs.98206	gremlin 2, cysteine knot superfamily, homolog (Xenopus laevis)	chr1q43	12.7005	0.501274
239026_x_at	CENTG3	H20019	Hs.647075	centaurin, gamma 3	chr7q36.1	12.6477	0
204845_s_at	ENPEP	NM_001977	Hs.435765	glutamyl aminopeptidase (aminopeptidase A)	chr4q25	12.6425	0
210927_x_at	JTB	BC004239	Hs.6396	jumping translocation breakpoint	chr1q21	12.6299	0
220146_at	TLR7	NM_016562	Hs.443036	toll-like receptor 7	chrXp22.3	12.5968	0
222276_at	Hs.209978	AA837026	Hs.209978	Transcribed locus		12.5829	0
1552496_a_at	COBL	NM_015198	Hs.99141	cordon-bleu homolog (mouse)	chr7p12.1	12.3767	0
212070_at	GPR56	AL554008	Hs.513633	G protein-coupled receptor 56	chr16q12.2-q21	12.3689	0
213422_s_at	MXRA8	AW888223	Hs.515687	matrix-remodelling associated 8 /// similar to matrix-remodelling associated 8	chr1p36.33	12.2839	0
204416_x_at	APOC1	NM_001645		apolipoprotein C-I	chr19q13.2	12.1317	0.501274
213503_x_at	ANXA2	BE908217	Hs.511605	annexin A2	chr15q21-q22	11.931	0
238805_at	C11orf52	AA991551	Hs.97013	chromosome 11 open reading frame 52	chr11q23.1	11.6459	0
240189_at	ACOXL	BF064226	Hs.253320	Acyl-Coenzyme A oxidase-like	chr2q13	11.6061	0
235231_at	LOC285989	AI355709	Hs.440384	zinc finger protein 789	chr7q22.1	11.6048	0
239345_at	SLC19A3	AI671566	Hs.221597	solute carrier family 19, member 3	chr2q37	11.5345	0
232554_at	LRRC56	W92263	Hs.567655	leucine rich repeat containing 56	chr11p15.5	11.5024	0
229180_at	AI685931	AI685931	Hs.404466	Cysteine-rich secretory protein 3	chr6p12.3	11.4434	0
31846_at	RHOD	AW003733	Hs.15114	ras homolog gene family, member D	chr11q14.3	11.3382	0
213485_s_at	ABCC10	AK000002	Hs.55879	ATP-binding cassette, sub-family C (CFTR/MRP), member 10	chr6p21.1	11.3045	0
219191_s_at	BIN2	NM_016293	Hs.14770	bridging integrator 2	chr12q13	11.1078	0
50221_at	TFEB	AI524138	Hs.485360	transcription factor EB	chr6p21	11.0233	0.501274
1559432_at	CCBP2	BC018716	Hs.24286	Chemokine binding protein 2	chr3p21.3	11.0229	0
213624_at	SMPDL3A	AA873600	Hs.486357	sphingomyelin phosphodiesterase, acid-like 3A	chr6q22.31	10.9357	0
209260_at	SFN	BC000329	Hs.523718	stratifin	chr1p36.11	10.9204	0
210427_x_at	ANXA2	BC001388	Hs.511605	annexin A2	chr15q21-q22	10.8654	0
218048_at	COMMD3	NM_012071	Hs.534398	COMM domain containing 3	chr10pter-q22.1	10.8351	0
242417_at	LOC283278	AI690465	Hs.201661	hypothetical protein LOC283278	chr11p15.1	10.8095	0
1560832_at	Hs.385670	BC016792	Hs.385670	Homo sapiens, clone IMAGE:4063532, mRNA		10.7882	0
225168_at	FRMD4A	T78406	Hs.330463	FERM domain containing 4A	chr10p13	10.7174	0
227326_at	MXRA7	BE966768	Hs.250723	matrix-remodelling associated 7	chr17q25.1-q25.2	10.658	0
230487_at	AA776715	AA776715				10.5901	0
224374_s_at	EMILIN2	AF270513	Hs.532815	elastin microfibril interfacer 2 /// elastin microfibril interfacer 2	chr18p11.3	10.5321	0.501274
227458_at	AI608902	AI608902				10.4206	0
1562898_at	ATP11A	AL713719	Hs.29189	ATPase, Class VI, type 11A	chr13q34	10.3446	0
221081_s_at	DENND2D	NM_024901	Hs.557850	DENN/MADD domain containing 2D	chr1p13.3	10.3441	0.501274
201590_x_at	ANXA2	NM_004039	Hs.511605	annexin A2	chr15q21-q22	10.1924	0
201798_s_at	FER1L3	NM_013451	Hs.500572	fer-1-like 3, myoferlin (C. elegans)	chr10q24	10.1752	0
223366_at	Hs.434957	BC004287	Hs.434957	Homo sapiens, clone IMAGE:3618365, mRNA		10.1292	0
212769_at	TLE3	AI567426	Hs.287362	transducin-like enhancer of split 3 (E(sp1) homolog, Drosophila)	chr15q22	10.1273	0.501274
232154_at	LOC199800	AL359598	Hs.311193	hypothetical protein LOC199800	chr19q13.33	10.0443	0.501274
227854_at	FANCL	BE620258	Hs.631890	Fanconi anemia, complementation group L	chr2p16.1	10.0302	0
225252_at	SRXN1	AL121758	Hs.516830	sulfiredoxin 1 homolog (S. cerevisiae)	chr20p13	9.95851	0
218407_x_at	NENF	NM_013349	Hs.461787	neuron derived neurotrophic factor	chr1q32.3	9.62048	0
225963_at	KLHDC5	AW293538	Hs.505104	kelch domain containing 5	chr12p11.22	9.48353	0
218272_at	FLJ20699	NM_017931	Hs.435832	hypothetical protein FLJ20699	chr22q13	9.47855	0
227919_at	UCA1	AA702248	Hs.644234	urothelial cancer associated 1	chr19p13	9.42151	0
226657_at	DKFZp762H185	H27948		transcript expressed during hematopoiesis 2	chr17p11.2	9.25331	0
1553401_at	MRGPRX1	NM_147199	Hs.591984	MAS-related GPR, member X1	chr11p15.1|11	9.2293	0
229396_at	OVOL1	AA588400	Hs.134434	ovo-like 1(Drosophila)	chr11q13	9.22459	0
203768_s_at	STS	AU138166	Hs.522578	steroid sulfatase (microsomal), arylsulfatase C, isozyme S	chrXp22.32	9.20266	0
210042_s_at	CTSZ	AF073890	Hs.252549	cathepsin Z	chr20q13	9.19266	0.501274
203089_s_at	HTRA2	NM_013247	Hs.469045	HtrA serine peptidase 2	chr2p12	9.18857	0
208918_s_at	NADK	AI334128		NAD kinase	chr1p36.33-p36.21	9.16226	0
213553_x_at	APOC1	W79394		apolipoprotein C-I	chr19q13.2	9.11642	0
212861_at	MFSD5	BF690150		major facilitator superfamily domain containing 5	chr12q13.13	9.04411	0
228303_at	Hs.505575	AW014155	Hs.505575	UDP-N-acetyl-alpha-D-galactosamine:polypeptide N-acetylgalactosaminyltransferase 6 (GalNAc-T6)	chr12q13	9.04083	0.501274
210434_x_at	JTB	AF151056	Hs.6396	jumping translocation breakpoint	chr1q21	8.98791	0
1557053_s_at	UBE2G2	BC035653	Hs.529420	ubiquitin-conjugating enzyme E2G 2 (UBC7 homolog, yeast)	chr21q22.3	8.97885	0
33323_r_at	SFN	X57348	Hs.523718	stratifin	chr1p36.11	8.9479	0
57163_at	ELOVL1	H93026	Hs.25597	elongation of very long chain fatty acids (FEN1/Elo2, SUR4/Elo3, yeast)-like 1	chr1p34.2	8.9335	0
43511_s_at	Hs.568928	AI201594	Hs.568928	MRNA; cDNA DKFZp762M127 (from clone DKFZp762M127)		8.90341	0
204437_s_at	FOLR1	NM_016725	Hs.73769	folate receptor 1 (adult)	chr11q13.3-q14.1	8.89756	0.501274
1553352_x_at	ERVWE1	AF513360		endogenous retroviral family W, env(C7), member 1 (syncytin)	chr7q21-q22	8.89188	0
214703_s_at	MAN2B2	AW954107	Hs.188464	mannosidase, alpha, class 2B, member 2	chr4p16.1	8.85692	0
220197_at	ATP6V0A4	NM_020632	Hs.98967	ATPase, H+ transporting, lysosomal V0 subunit a4	chr7q33-q34	8.77076	0
205555_s_at	MSX2	D31771	Hs.89404	msh homeobox 2	chr5q34-q35	8.76924	0
225891_at	C9orf75	AI983261	Hs.323445	chromosome 9 open reading frame 75	chr9q34.3	8.75452	0.501274
218982_s_at	MRPS17	NM_015969	Hs.44298	mitochondrial ribosomal protein S17	chr7p11	8.7431	0.501274
225434_at	DEDD2	AW245401	Hs.515432	death effector domain containing 2	chr19q13.2	8.73273	0
218723_s_at	RGC32	NM_014059	Hs.507866	response gene to complement 32	chr13q14.11	8.70175	0
1563057_at	Hs.519771	BC038557	Hs.519771	Homo sapiens, clone IMAGE:3451831, mRNA		8.62021	0
214486_x_at	CFLAR	AF041459	Hs.390736	CASP8 and FADD-like apoptosis regulator	chr2q33-q34	8.60619	0.501274
234980_at	TMEM56	AI004375	Hs.483512	Transmembrane protein 56	chr1p21.3	8.55444	0.501274
225826_at	MMAB	AV702487	Hs.12106	methylmalonic aciduria (cobalamin deficiency) cblB type	chr12q24	8.45519	0
208209_s_at	C4BPB	NM_000716	Hs.99886	complement component 4 binding protein, beta	chr1q32	8.41092	0.501274
237034_at	Hs.370423	AW002876	Hs.370423	Full-length cDNA clone CS0DC025YP03 of Neuroblastoma Cot 25-normalized of Homo sapiens (human)		8.36092	0.501274
219536_s_at	ZFP64	NM_022088	Hs.473082	zinc finger protein 64 homolog (mouse)	chr20q13.2	8.34375	0
201249_at	SLC2A1	AI091047	Hs.473721	solute carrier family 2 (facilitated glucose transporter), member 1	chr1p35-p31.3	8.19054	0
211005_at	LAT	AF036906	Hs.632179	linker for activation of T cells	chr16p11.2	8.17742	0.501274
201898_s_at	UBE2A	AI126625	Hs.379466	ubiquitin-conjugating enzyme E2A (RAD6 homolog)	chrXq24-q25	8.10283	0
232277_at	Hs.535966	AA643687	Hs.535966	CDNA FLJ11980 fis, clone HEMBB1001304		8.05729	0.501274
240873_x_at	DAB2	R62907	Hs.481980	disabled homolog 2, mitogen-responsive phosphoprotein (Drosophila)	chr5p13	8.01091	0
221646_s_at	ZDHHC11	AF267859		zinc finger, DHHC-type containing 11	chr5p15.33	7.96815	0
203536_s_at	WDR39	NM_004804	Hs.12109	cytosolic iron-sulfur protein assembly 1 homolog (S. cerevisiae)	chr2q11.2	7.95313	0
241968_at	Hs.143995	AI863954	Hs.143995	Transcribed locus		7.94309	0.501274
39248_at	AQP3	N74607	Hs.234642	aquaporin 3 (Gill blood group)	chr9p13	7.94259	0
226582_at	LOC400043	AL520272	Hs.19193	hypothetical gene supported by BC009385	chr12q13.13	7.92749	0
218792_s_at	BSPRY	NM_017688	Hs.632677	B-box and SPRY domain containing	chr9q32	7.92444	0
228443_s_at	AI127452	AI127452				7.87304	0
205641_s_at	TRADD	NM_003789	Hs.460996	TNFRSF1A-associated via death domain	chr16q22	7.84177	0
213060_s_at	CHI3L2	U58515	Hs.514840	chitinase 3-like 2 /// chitinase 3-like 2	chr1p13.3	7.82792	0
212664_at	TUBB4	AL567012	Hs.110837	tubulin, beta 4	chr19p13.3	7.82192	0.501274
200739_s_at	SUMO3	BG338532	Hs.474005	SMT3 suppressor of mif two 3 homolog 3 (S. cerevisiae)	chr21q22.3	7.72949	0
218552_at	ECHDC2	NM_018281	Hs.476319	enoyl Coenzyme A hydratase domain containing 2	chr1p32.3	7.71925	0
46665_at	SEMA4C	AI949392	Hs.516220	sema domain, immunoglobulin domain (Ig), transmembrane domain (TM) and short cytoplasmic domain, (semaphorin) 4C	chr2q11.2	7.70685	0
213316_at	KIAA1462	AL050154	Hs.533953	KIAA1462	chr10p11.23	7.68829	0
205103_at	C1orf61	NM_006365	Hs.380027	chromosome 1 open reading frame 61	chr1q22	7.68557	0
221983_at	C2orf17	AL040896	Hs.516707	chromosome 2 open reading frame 17	chr2q35	7.6603	0
201338_x_at	GTF3A	NM_002097	Hs.445977	general transcription factor IIIA	chr13q12.3-q13.1	7.61083	0
201720_s_at	LAPTM5	AI589086	Hs.371021	lysosomal associated multispanning membrane protein 5	chr1p34	7.60295	0
219039_at	SEMA4C	NM_017789	Hs.516220	sema domain, immunoglobulin domain (Ig), transmembrane domain (TM) and short cytoplasmic domain, (semaphorin) 4C	chr2q11.2	7.56306	0
229624_at	OPA3	AI970518	Hs.466945	Optic atrophy 3 (autosomal recessive, with chorea and spastic paraplegia)	chr19q13.32	7.55475	0
215238_s_at	DOCK9	AW450751	Hs.314413	dedicator of cytokinesis 9	chr13q32.3	7.55083	0
40420_at	STK10	AB015718	Hs.519756	serine/threonine kinase 10	chr5q35.1	7.54933	0
220898_at	NM_024972	NM_024972				7.54127	0.501274
214075_at	NENF	AI984136	Hs.461787	neuron derived neurotrophic factor	chr1q32.3	7.45752	0
228798_x_at	MAZ	AI318120	Hs.23650	MYC-associated zinc finger protein (purine-binding transcription factor)	chr16p11.2	7.44011	0.501274
206032_at	DSC3	AI797281	Hs.41690	desmocollin 3	chr18q12.1	7.36692	0
220008_at	KIAA2002	NM_024776	Hs.9587	KIAA2002 protein	chr15q24.3	7.36589	0
213728_at	LAMP1	AI248598	Hs.494419	lysosomal-associated membrane protein 1	chr13q34	7.36018	0
1558304_s_at	TSEN54	BI905836	Hs.378501	tRNA splicing endonuclease 54 homolog (S. cerevisiae)	chr17q25.1	7.33632	0
225602_at	C9orf19	H92988	Hs.493819	chromosome 9 open reading frame 19	chr9p13-p12	7.32363	0
243209_at	KCNQ4	BF725804	Hs.473058	potassium voltage-gated channel, KQT-like subfamily, member 4	chr1p34	7.31781	0.501274
204990_s_at	ITGB4	NM_000213	Hs.632226	integrin, beta 4	chr17q25	7.29405	0
240165_at	Hs.271498	AI678013	Hs.271498	Transcribed locus		7.13963	0.501274
212697_at	LOC162427	AL515874	Hs.632262	hypothetical protein LOC162427	chr17q21.31	7.12744	0
205316_at	SLC15A2	BF223679	Hs.518089	Solute carrier family 15 (H+/peptide transporter), member 2	chr3q13.33	7.07566	0
231780_at	GBGT1	AI627912	Hs.495419	globoside alpha-1,3-N-acetylgalactosaminyltransferase 1	chr9q34.13-q34.3	7.07057	0.501274
203430_at	HEBP2	NM_014320	Hs.486589	heme binding protein 2	chr6q24	7.06157	0
226226_at	TMEM45B	AI282982	Hs.504301	transmembrane protein 45B	chr11q24.3	7.04925	0.501274
201030_x_at	LDHB	NM_002300	Hs.446149	lactate dehydrogenase B	chr12p12.2-p12.1	7.04251	0
40225_at	GAK	D88435	Hs.369607	cyclin G associated kinase	chr4p16	7.02037	0
225143_at	SFXN4	AW182455	Hs.523299	sideroflexin 4	chr10q26.11	7.0073	0
203442_x_at	EML3	AA478965	Hs.379785	echinoderm microtubule associated protein like 3	chr11q12.3	6.99808	0.501274
202263_at	CYB5R1	NM_016243	Hs.334832	cytochrome b5 reductase 1	chr1p36.13-q41	6.99259	0
202295_s_at	CTSH	NM_004390	Hs.148641	cathepsin H	chr15q24-q25	6.94463	0.501274
221961_at	CLCN7	AW190208	Hs.459649	chloride channel 7	chr16p13	6.91213	0
236040_at	XAGE3	AI742551	Hs.43879	X antigen family, member 3	chrXp11.22-p11.21	6.91029	0
200770_s_at	LAMC1	J03202	Hs.609663	laminin, gamma 1 (formerly LAMB2)	chr1q31	6.89467	0
33322_i_at	SFN	X57348	Hs.523718	stratifin	chr1p36.11	6.80722	0
218580_x_at	AURKAIP1	NM_017900		aurora kinase A interacting protein 1 /// similar to Cyclin-L2 (Paneth cell-enhanced expression protein)	chr1p36.33	6.7431	0
213564_x_at	LDHB	BE042354	Hs.446149	lactate dehydrogenase B	chr12p12.2-p12.1	6.74173	0
1559096_x_at	FBXO9	AK095307	Hs.216653	F-box protein 9	chr6p12.3-p11.2	6.69751	0
202087_s_at	CTSL	NM_001912	Hs.418123	cathepsin L	chr9q21-q22	6.68133	0
208092_s_at	FAM49A	NM_030797	Hs.467769	family with sequence similarity 49, member A /// family with sequence similarity 49, member A	chr2p24.3	6.63154	0
48531_at	TNIP2	AA522816	Hs.368551	TNFAIP3 interacting protein 2	chr4p16.3	6.61072	0
220009_at	LONRF3	NM_024778	Hs.144266	LON peptidase N-terminal domain and ring finger 3	chrXq24	6.60717	0.501274
201186_at	LRPAP1	NM_002337	Hs.533136	low density lipoprotein receptor-related protein associated protein 1	chr4p16.3	6.5747	0
226911_at	FLJ39155	BF114725	Hs.20103	EGF-like, fibronectin type III and laminin G domains	chr5p13.2-p13.1	6.57079	0.501274
230257_s_at	C1orf19	AI264325	Hs.548197	chromosome 1 open reading frame 19	chr1q25	6.52893	0
225257_at	CCDC97	AA534536	Hs.437497	coiled-coil domain containing 97	chr19q13.2	6.50243	0
210358_x_at	GATA2	BC002557	Hs.367725	GATA binding protein 2	chr3q21.3	6.41636	0
208908_s_at	CAST	AF327443	Hs.440961	calpastatin	chr5q15	6.3752	0
52159_at	HEMK1	W93807	Hs.517987	HemK methyltransferase family member 1	chr3p21.3	6.36652	0
226625_at	AW193698	AW193698				6.35486	0
210678_s_at	AGPAT2	U56418	Hs.320151	1-acylglycerol-3-phosphate O-acyltransferase 2 (lysophosphatidic acid acyltransferase, beta)	chr9q34.3	6.26466	0.501274
222454_s_at	PARVA	BG107577	Hs.607144	parvin, alpha	chr11p15.3	6.24976	0
228193_s_at	RGC32	AI744499	Hs.507866	Response gene to complement 32	chr13q14.11	6.24677	0
216074_x_at	WWC1	AK001727	Hs.484047	WW and C2 domain containing 1	chr5q35.1	6.09183	0
219345_at	BOLA1	NM_016074	Hs.13880	bolA homolog 1 (E. coli)	chr1p36.13-q31.3	6.07157	0
223032_x_at	PX19	AF153607	Hs.279529	px19-like protein	chr5q35.3	6.05207	0
225102_at	MGLL	BG168471	Hs.277035	monoglyceride lipase	chr3q21.3	6.03543	0
228008_at	C19orf6	AI972511	Hs.515003	Chromosome 19 open reading frame 6	chr19p13.3	6.03485	0
212737_at	GM2A	AL513583	Hs.483873	GM2 ganglioside activator	chr5q31.3-q33.1	6.02771	0
221019_s_at	COLEC12	NM_030781	Hs.464422	collectin sub-family member 12 /// collectin sub-family member 12	chr18pter-p11.3	5.99735	0
224204_x_at	ARNTL2	AF231339	Hs.434269	aryl hydrocarbon receptor nuclear translocator-like 2	chr12p12.2-p11.2	5.98352	0
206008_at	TGM1	NM_000359	Hs.508950	transglutaminase 1 (K polypeptide epidermal type I, protein-glutamine-gamma-glutamyltransferase)	chr14q11.2	5.98143	0.501274
208969_at	NDUFA9	AF050641	Hs.75227	NADH dehydrogenase (ubiquinone) 1 alpha subcomplex, 9, 39kDa	chr12p13.3	5.95469	0.501274
213707_s_at	DLX5	NM_005221	Hs.99348	distal-less homeobox 5	chr7q22	5.94658	0
220058_at	C17orf39	NM_024052	Hs.187422	chromosome 17 open reading frame 39	chr17p11.2	5.89058	0
239316_at	C11orf48	AA579843	Hs.640726	hypothetical protein LOC751071		5.88921	0
1557624_at	ZNF141	AW590651	Hs.444405	Zinc finger protein 141	chr4p16.3	5.88086	0
205527_s_at	GEMIN4	NM_015487	Hs.499620	gem (nuclear organelle) associated protein 4	chr17p13	5.8619	0
218037_at	C2orf17	NM_024293	Hs.516707	chromosome 2 open reading frame 17	chr2q35	5.86147	0
226236_at	LOC388789	BF675218	Hs.349092	hypothetical gene supported by AF147354	chr20p11.23	5.84166	0
226027_at	C9orf119	BG541668	Hs.259594	chromosome 9 open reading frame 119	chr9q34.11	5.81184	0
204087_s_at	SLC5A6	NM_021095	Hs.435735	solute carrier family 5 (sodium-dependent vitamin transporter), member 6	chr2p23	5.80382	0
219745_at	C10orf77	NM_024789	Hs.309069	transmembrane protein 180	chr10q24.32	5.77891	0.501274
214369_s_at	RASGRP2	AI688812	Hs.99491	RAS guanyl releasing protein 2 (calcium and DAG-regulated)	chr11q13	5.76547	0
229310_at	KBTBD9	BE465475	Hs.130593	kelch repeat and BTB (POZ) domain containing 9	chr2p24.1	5.76014	0
214430_at	GLA	NM_000169	Hs.69089	galactosidase, alpha	chrXq22	5.75004	0
229016_s_at	TRERF1	AJ277276	Hs.485392	transcriptional regulating factor 1	chr6p21.1-p12.1	5.74614	0
201874_at	MPZL1	BF978611	Hs.493919	myelin protein zero-like 1	chr1q24.2	5.73682	0
225552_x_at	AURKAIP1	AI991669		aurora kinase A interacting protein 1 /// similar to Cyclin-L2 (Paneth cell-enhanced expression protein)	chr1p36.33	5.72984	0
205919_at	HBE1	NM_005330		hemoglobin, epsilon 1 /// hemoglobin, epsilon 1	chr11p15.5	5.72227	0
213030_s_at	PLXNA2	AI688418	Hs.497626	plexin A2	chr1q32.2	5.70673	0
202187_s_at	PPP2R5A	NM_006243	Hs.497684	protein phosphatase 2, regulatory subunit B (B56), alpha isoform	chr1q32.2-q32.3	5.70342	0
232594_at	LOC440498	AK001829	Hs.191582	Hypothetical gene supported by AK001829	chr18q23	5.68702	0
216867_s_at	PDGFA	X03795	Hs.645488	platelet-derived growth factor alpha polypeptide	chr7p22	5.66758	0
229035_s_at	KLHDC4	AI797462	Hs.123450	kelch domain containing 4	chr16q24.3	5.66495	0.501274
203368_at	CRELD1	NM_015513	Hs.9383	cysteine-rich with EGF-like domains 1	chr3p25.3	5.63103	0
205406_s_at	SPA17	NM_017425	Hs.286233	sperm autoantigenic protein 17	chr11q24.2	5.63051	0
211795_s_at	FYB	AF198052	Hs.370503	FYN binding protein (FYB-120/130)	chr5p13.1	5.6257	0
226638_at	ARHGAP23	AV701292	Hs.374446	Rho GTPase activating protein 23	chr17q12	5.5774	0
210386_s_at	MTX1	BC001906	Hs.490874	metaxin 1	chr1q21	5.57107	0
233168_s_at	RP3-402G11.5	BC001099	Hs.365405	selenoprotein O	chr22q13.33	5.55572	0
228498_at	Hs.272011	AV687517	Hs.272011	Transcribed locus, strongly similar to XP_531236.1 hypothetical protein XP_531236 [Pan troglodytes]		5.52845	0
218849_s_at	PPP1R13L	NM_006663	Hs.466937	protein phosphatase 1, regulatory (inhibitor) subunit 13 like	chr19q13.32	5.52827	0
218476_at	POMT1	NM_007171	Hs.522449	protein-O-mannosyltransferase 1	chr9q34.1	5.49082	0
219721_at	LOC645569	NM_018350				5.46237	0.501274
226957_x_at	RALBP1	BF433757	Hs.528993	ralA binding protein 1	chr18p11.3	5.44888	0
232171_x_at	KLHDC4	AK001742	Hs.123450	kelch domain containing 4	chr16q24.3	5.44208	0
225906_at	Hs.594823	BG261385	Hs.594823	CDNA FLJ38264 fis, clone FCBBF3001657		5.43821	0
219088_s_at	ZNF576	AA639585	Hs.11110	zinc finger protein 576	chr19q13.31	5.39668	0
230864_at	MGC42105	BF222940	Hs.25845	hypothetical protein MGC42105	chr5p12	5.39326	0
215159_s_at	NADK	AI239732		NAD kinase	chr1p36.33-p36.21	5.38986	0
219646_at	FLJ20186	NM_017702	Hs.62771	hypothetical protein FLJ20186	chr16q24.3	5.3736	0
35820_at	GM2A	M76477	Hs.483873	GM2 ganglioside activator	chr5q31.3-q33.1	5.35293	0.501274
209244_s_at	KIF1C	BE885926	Hs.435120	kinesin family member 1C	chr17p13.2	5.35007	0.501274
200896_x_at	HDGF	NM_004494	Hs.506748	hepatoma-derived growth factor (high-mobility group protein 1-like)	chr1q21-q23	5.31744	0
202941_at	NDUFV2	NM_021074	Hs.464572	NADH dehydrogenase (ubiquinone) flavoprotein 2, 24kDa	chr18p11.31-p11.2	5.30843	0
223847_s_at	ERGIC1	AF267855	Hs.509163	endoplasmic reticulum-golgi intermediate compartment (ERGIC) 1	chr5q35.1-q35.2	5.27357	0.501274
200054_at	ZNF259	NM_003904	Hs.591942	zinc finger protein 259 /// zinc finger protein 259 /// similar to zinc finger protein 259 /// similar to zinc finger protein 259	chr11q23.3 /// chr6q21	5.25766	0
203490_at	ELF4	NM_001421	Hs.271940	E74-like factor 4 (ets domain transcription factor)	chrXq26	5.23324	0
226710_at	MGC70857	AI199072	Hs.105685	similar to RIKEN cDNA C030006K11 gene	chr8q24	5.16328	0
204336_s_at	RGS19	NM_005873	Hs.422336	regulator of G-protein signalling 19	chr20q13.3	5.14343	0
200098_s_at	ANAPC5	T33068	Hs.7101	anaphase promoting complex subunit 5 /// anaphase promoting complex subunit 5	chr12q24.31	5.13433	0
218385_at	MRPS18A	NM_018135	Hs.520149	mitochondrial ribosomal protein S18A	chr6p21.3	5.1118	0
212052_s_at	KIAA0676	AB014576	Hs.155829	TBC1 domain family, member 9B (with GRAM domain)	chr5q35.3	5.09232	0
200981_x_at	GNAS	NM_016592	Hs.300774	fibrinogen beta chain /// GNAS complex locus	chr4q28 /// chr20q13.3	5.06295	0
224783_at	FAM100B	AA831661	Hs.644033	family with sequence similarity 100, member B	chr17q25.1	5.05474	0
217914_at	TPCN1	NM_017901	Hs.524763	two pore segment channel 1	chr12q24.13	5.04358	0
209110_s_at	RGL2	AL050259	Hs.509622	ral guanine nucleotide dissociation stimulator-like 2	chr6p21.3	5.01642	0
204824_at	ENDOG	NM_004435	Hs.591905	endonuclease G	chr9q34.1	5.01268	0.501274
203415_at	PDCD6	NM_013232	Hs.50823	programmed cell death 6	chr5pter-p15.2	5.00065	0
1568850_at	LOC645943	BC033952	Hs.24286	Chemokine binding protein 2	chr3p21.3	4.99231	0.501274
229748_x_at	LOC389830	AI380156	Hs.487562	similar to hypothetical protein MGC27019		4.98945	0.501274
200911_s_at	TACC1	NM_006283	Hs.279245	transforming, acidic coiled-coil containing protein 1	chr8p11	4.98087	0
200780_x_at	GNAS	NM_000516	Hs.300774	fibrinogen beta chain /// GNAS complex locus	chr4q28 /// chr20q13.3	4.96324	0
201403_s_at	MGST3	NM_004528	Hs.191734	microsomal glutathione S-transferase 3	chr1q23	4.95813	0
209609_s_at	MRPL9	BC004517	Hs.288936	mitochondrial ribosomal protein L9		4.9581	0
219677_at	SPSB1	NM_025106	Hs.8261	splA/ryanodine receptor domain and SOCS box containing 1	chr1p36.22	4.93537	0.501274
217989_at	DHRS8	NM_016245	Hs.282984	hydroxysteroid (17-beta) dehydrogenase 11	chr4q22.1	4.91488	0.501274
218333_at	DERL2	NM_016041	Hs.286131	Der1-like domain family, member 2	chr17p	4.90345	0.501274
228544_s_at	CSRP2BP	AA780252	Hs.488051	CSRP2 binding protein	chr20p11.23	4.9002	0
222830_at	GRHL1	BE566136	Hs.418493	grainyhead-like 1 (Drosophila)	chr2p25.1	4.9002	0
204659_s_at	GFER	AF124604	Hs.27184	growth factor, augmenter of liver regeneration (ERV1 homolog, S. cerevisiae)	chr16p13.3-p13.12	4.87669	0
49077_at	PPME1	AL040538	Hs.503251	protein phosphatase methylesterase 1	chr11q13.4	4.87365	0
219116_s_at	DCUN1D2	NM_018185	Hs.369453	DCN1, defective in cullin neddylation 1, domain containing 2 (S. cerevisiae)	chr13q34	4.86719	0
212952_at	Hs.593218	AA910371	Hs.515162	Calreticulin	chr19p13.3-p13.2	4.85906	0
208614_s_at	FLNB	M62994	Hs.476448	filamin B, beta (actin binding protein 278)	chr3p14.3	4.85516	0
211036_x_at	ANAPC5	BC006301	Hs.7101	anaphase promoting complex subunit 5 /// anaphase promoting complex subunit 5	chr12q24.31	4.84115	0.501274
205351_at	GGCX	NM_000821	Hs.77719	gamma-glutamyl carboxylase	chr2p12	4.83635	0
201441_at	COX6B1	NM_001863	Hs.431668	cytochrome c oxidase subunit Vib polypeptide 1 (ubiquitous)	chr19q13.1	4.83341	0.501274
202649_x_at	RPS19	NM_001022	Hs.438429	ribosomal protein S19	chr19q13.2	4.83016	0
200689_x_at	EEF1G	NM_001404	Hs.144835	eukaryotic translation elongation factor 1 gamma /// similar to Elongation factor 1-gamma (EF-1-gamma) (eEF-1B gamma)	chr11q12.3 /// chr7q32.3	4.83013	0
221959_at	C8orf72	BE672313	Hs.154652	chromosome 8 open reading frame 72	chr8q12.1	4.83005	0
235244_at	CCDC58	BF001285	Hs.220594	coiled-coil domain containing 58	chr3q21.1	4.82012	0
219038_at	MORC4	NM_024657	Hs.496544	MORC family CW-type zinc finger 4	chrXq22.3	4.78892	0
201622_at	SND1	NM_014390	Hs.122523	staphylococcal nuclease and tudor domain containing 1	chr7q31.3	4.78417	0
1552954_at	LOC439936	NM_173668	Hs.329021	chromosome 5 open reading frame 17	chr5p14.2	4.77455	0
212556_at	SCRIB	AI469403	Hs.436329	scribbled homolog (Drosophila)	chr8q24.3	4.7633	0.501274
214784_x_at	XPO6	BE966299	Hs.460468	exportin 6	chr16p11.2	4.75313	0
218648_at	CRTC3	NM_022769	Hs.567572	CREB regulated transcription coactivator 3	chr15q26.1	4.72787	0
204379_s_at	FGFR3	NM_000142	Hs.1420	fibroblast growth factor receptor 3 (achondroplasia, thanatophoric dwarfism)	chr4p16.3	4.72549	0
223684_s_at	SMUG1	BC000417	Hs.632721	single-strand-selective monofunctional uracil-DNA glycosylase 1	chr12q13.11-q13.3	4.71386	0.501274
200068_s_at	CANX	M94859	Hs.651169	calnexin /// calnexin	chr5q35	4.69311	0
225678_at	POLR3H	AB051452	Hs.651290	polymerase (RNA) III (DNA directed) polypeptide H (22.9kD)	chr22q13.2	4.68175	0.501274
211345_x_at	EEF1G	AF119850	Hs.144835	eukaryotic translation elongation factor 1 gamma /// similar to Elongation factor 1-gamma (EF-1-gamma) (eEF-1B gamma)	chr11q12.3 /// chr7q32.3	4.68151	0
233308_at	COPB	AU143964	Hs.339278	Coatomer protein complex, subunit beta 1	chr11p15.2	4.64772	0.501274
224864_at	SRA1	BG397813	Hs.651144	steroid receptor RNA activator 1	chr5q31.3	4.63762	0
208096_s_at	COL21A1	NM_030820	Hs.47629	collagen, type XXI, alpha 1 /// collagen, type XXI, alpha 1	chr6p12.3-p11.2|6p12.3-p11.2	4.62697	0.501274
219265_at	MOBKL2B	NM_024761	Hs.651275	MOB1, Mps One Binder kinase activator-like 2B (yeast)	chr9p21.2	4.59182	0
203454_s_at	ATOX1	NM_004045	Hs.125213	ATX1 antioxidant protein 1 homolog (yeast)	chr5q32	4.58826	0
212273_x_at	GNAS	AI591100	Hs.300774	fibrinogen beta chain /// GNAS complex locus	chr4q28 /// chr20q13.3	4.57771	0
1558703_at	HCP1	AL832613	Hs.446689	proton-coupled folate transporter	chr17q11.2	4.5755	0
219009_at	C14orf93	NM_021944	Hs.255874	chromosome 14 open reading frame 93	chr14q11.2	4.55459	0
212964_at	HIC2	AI912206	Hs.632767	hypermethylated in cancer 2	chr22q11.21	4.54392	0
239609_s_at	AGPAT7	AA702500	Hs.352614	1-acylglycerol-3-phosphate O-acyltransferase 7 (lysophosphatidic acid acyltransferase, eta)	chr15q14	4.54226	0
208030_s_at	ADD1	NM_001119	Hs.183706	adducin 1 (alpha) /// adducin 1 (alpha)	chr4p16.3	4.52477	0
223983_s_at	C19orf12	BC004957	Hs.529094	chromosome 19 open reading frame 12	chr19q12	4.5239	0.501274
235968_at	CENTG2	BF973960	Hs.435039	centaurin, gamma 2	chr2p24.3-p24.1	4.50452	0
230234_at	Hs.20685	AV722665	Hs.20685	Transcribed locus		4.49509	0.501274
212465_at	SETD3	AA524500	Hs.510407	SET domain containing 3	chr14q32.2	4.48354	0
1564520_s_at	PRMT5	AK027737	Hs.367854	protein arginine methyltransferase 5	chr14q11.2-q21	4.45517	0
214259_s_at	AKR7A2	AI144075	Hs.571886	aldo-keto reductase family 7, member A2 (aflatoxin aldehyde reductase)	chr1p35.1-p36.23	4.42798	0
203550_s_at	C1orf2	NM_006589	Hs.348308	chromosome 1 open reading frame 2	chr1q21	4.4219	0.501274
1559946_s_at	RUVBL2	AI860098	Hs.515846	RuvB-like 2 (E. coli)	chr19q13.3	4.42053	0
1554006_a_at	LLGL2	BC006503	Hs.514477	lethal giant larvae homolog 2 (Drosophila)	chr17q24-q25	4.4193	0.501274
213513_x_at	ARPC2	BG034239	Hs.529303	actin related protein 2/3 complex, subunit 2, 34kDa	chr2q36.1	4.39048	0.501274
236216_at	TCF7L2	AA598661	Hs.593995	Transcription factor 7-like 2 (T-cell specific, HMG-box)	chr10q25.3	4.35771	0
225789_at	CENTG3	BE876194	Hs.647075	centaurin, gamma 3	chr7q36.1	4.35504	0
200744_s_at	GNB1	AI741124	Hs.430425	guanine nucleotide binding protein (G protein), beta polypeptide 1	chr1p36.33	4.30188	0
223049_at	GRB2	AF246238	Hs.444356	growth factor receptor-bound protein 2	chr17q24-q25	4.28736	0
238551_at	FUT11	BF541967	Hs.588854	fucosyltransferase 11 (alpha (1,3) fucosyltransferase)	chr10q22.2	4.27913	0
237215_s_at	TFRC	N76327	Hs.529618	transferrin receptor (p90, CD71)	chr3q29	4.27597	0.501274
210879_s_at	RAB11FIP5	AF334812	Hs.24557	RAB11 family interacting protein 5 (class I)	chr2p13-p12	4.25499	0
212841_s_at	PPFIBP2	AI692180	Hs.16019	PTPRF interacting protein, binding protein 2 (liprin beta 2)	chr11p15.4	4.2439	0
212788_x_at	FTL	BG537190	Hs.433670	ferritin, light polypeptide	chr19q13.3-q13.4	4.23903	0
217225_x_at	NOMO2	AL512687		NODAL modulator 2	chr16p12.3	4.20927	0
202144_s_at	ADSL	NM_000026	Hs.75527	adenylosuccinate lyase	chr22q13.1|22q13.2	4.20194	0
229223_at	NFATC3	AI038402	Hs.632209	Nuclear factor of activated T-cells, cytoplasmic, calcineurin-dependent 3	chr16q22.2	4.18691	0.501274
225772_s_at	C12orf62	BF203664	Hs.388645	chromosome 12 open reading frame 62	chr12q13.13	4.18287	0.501274
217841_s_at	PPME1	NM_016147	Hs.503251	protein phosphatase methylesterase 1	chr11q13.4	4.16854	0.501274
227675_at	LRSAM1	AW015266	Hs.495188	leucine rich repeat and sterile alpha motif containing 1	chr9q33.3-q34.11	4.13986	0.501274
212433_x_at	RPS2	AA630314	Hs.498569	ribosomal protein S2	chr16p13.3	4.13614	0
212330_at	TFDP1	R60866	Hs.79353	transcription factor Dp-1	chr13q34	4.13499	0
226296_s_at	MRPS15	AK021626	Hs.66762	erythrocyte membrane protein band 4.1 (elliptocytosis 1, RH-linked) /// mitochondrial ribosomal protein S15 /// chromosome 10 open reading frame 38	chr1p33-p32 /// chr1p35-p34.1 /// chr10p13	4.13401	0
218776_s_at	TMEM62	NM_024956	Hs.511175	transmembrane protein 62	chr15q15.2	4.12201	0
224057_s_at	THAP4	BC000767	Hs.435759	THAP domain containing 4 /// similar to THAP domain-containing protein 4	chr2q37.3	4.11739	0
223104_at	JAGN1	AF212230	Hs.24054	jagunal homolog 1 (Drosophila)	chr3p25.2	4.1034	0.501274
211927_x_at	EEF1G	BE963164	Hs.144835	eukaryotic translation elongation factor 1 gamma /// similar to Elongation factor 1-gamma (EF-1-gamma) (eEF-1B gamma)	chr11q12.3 /// chr7q32.3	4.10199	0
223201_s_at	RP13-360B22.2	AW205122	Hs.496572	transmembrane protein 164	chrXq22.3	4.08768	0
226755_at	LOC642587	AI375939	Hs.510543	NPC-A-5	chr1q32.2	4.05437	0.501274
239138_at	Hs.372378	H16725	Hs.372378	CDNA clone IMAGE:4797099		4.04504	0.501274
217789_at	SNX6	NM_021249	Hs.583855	sorting nexin 6	chr14q13.2	4.04441	0
205224_at	SURF2	NM_017503	Hs.159448	surfeit 2	chr9q34.2	4.03754	0.501274
218291_at	MAPBPIP	NM_014017	Hs.632483	mitogen-activated protein-binding protein-interacting protein	chr1q22	4.02333	0
204483_at	ENO3	NM_001976	Hs.224171	enolase 3 (beta, muscle)	chr17pter-p11	4.01244	0
218472_s_at	PELO	NM_015946	Hs.644352	pelota homolog (Drosophila)	chr5q11.2	3.98871	0
228361_at	E2F2	AL561296	Hs.194333	E2F transcription factor 2	chr1p36	3.98785	0
216008_s_at	ARIH2	AV694434	Hs.31387	ariadne homolog 2 (Drosophila)	chr3p21.2-p21.3	3.98534	0
214096_s_at	SHMT2	AW190316	Hs.75069	serine hydroxymethyltransferase 2 (mitochondrial)	chr12q12-q14	3.95545	0
208872_s_at	REEP5	AA814140	Hs.429608	receptor accessory protein 5	chr5q22-q23	3.9487	0
221845_s_at	CLPB	AI655698	Hs.523877	ClpB caseinolytic peptidase B homolog (E. coli)	chr11q13.4	3.92879	0
218697_at	NCKIPSD	NM_016453	Hs.617655	NCK interacting protein with SH3 domain	chr3p21	3.92724	0
212527_at	D15Wsu75e	BF057059	Hs.570455	DNA segment, Chr 15, Wayne State University 75, expressed	chr22q13.2	3.91937	0
224818_at	SORT1	BE622952	Hs.485195	sortilin 1	chr1p21.3-p13.1|1p21.3-p13.1	3.91343	0.501274
211765_x_at	PPIA	BC005982	Hs.356331	peptidylprolyl isomerase A (cyclophilin A) /// peptidylprolyl isomerase A (cyclophilin A)	chr7p13	3.89749	0
1568629_s_at	PIK3R2	BC033311	Hs.371344	phosphoinositide-3-kinase, regulatory subunit 2 (p85 beta)	chr19q13.2-q13.4	3.89294	0
219328_at	DDX31	NM_022779	Hs.495410	DEAD (Asp-Glu-Ala-Asp) box polypeptide 31	chr9q34.13	3.89007	0
1563581_at	FLJ37673	AK094992	Hs.147694	hypothetical protein FLJ37673	chr4q25	3.88593	0
201764_at	TMEM106C	NM_024056	Hs.596726	transmembrane protein 106C	chr12q13.1	3.88414	0
212054_x_at	KIAA0676	AK026096	Hs.155829	TBC1 domain family, member 9B (with GRAM domain)	chr5q35.3	3.86692	0
222105_s_at	NKIRAS2	AA452565	Hs.632252	NFKB inhibitor interacting Ras-like 2	chr17q21.2	3.86648	0.501274
211378_x_at	PPIA	BC001224	Hs.356331	peptidylprolyl isomerase A (cyclophilin A)	chr7p13	3.86615	0
238896_at	Hs.124405	AA838727	Hs.124405	Transcribed locus		3.86508	0
200039_s_at	PSMB2	NM_002794	Hs.471441	proteasome (prosome, macropain) subunit, beta type, 2 /// proteasome (prosome, macropain) subunit, beta type, 2	chr1p34.2	3.86348	0
223158_s_at	NEK6	BE616825	Hs.197071	NIMA (never in mitosis gene a)-related kinase 6	chr9q33.3-q34.11	3.85134	0
218507_at	HIG2	NM_013332	Hs.645397	hypoxia-inducible protein 2	chr7q32.1	3.84449	0.501274
209913_x_at	AB007875	AB007875				3.83656	0
201293_x_at	PPIA	NM_021130	Hs.356331	peptidylprolyl isomerase A (cyclophilin A)	chr7p13	3.82465	0
218168_s_at	CABC1	NM_020247	Hs.118241	chaperone, ABC1 activity of bc1 complex homolog (S. pombe)	chr1q42.13	3.82089	0.501274
201905_s_at	CTDSPL	BF590317	Hs.475963	CTD (carboxy-terminal domain, RNA polymerase II, polypeptide A) small phosphatase-like	chr3p21.3	3.81641	0.501274
229862_x_at	ZNF499	W63776	Hs.515662	zinc finger and BTB domain containing 45	chr19q13.43	3.7961	0.501274
217657_at	BCAP29	AL583687	Hs.303787	B-cell receptor-associated protein 29	chr7q22-q31	3.78044	0.501274
214167_s_at	RPLP0	AA555113	Hs.448226	ribosomal protein, large, P0 /// similar to ribosomal protein P0	chr12q24.2 /// chr2p22.1	3.77412	0
212139_at	GCN1L1	D86973	Hs.298716	GCN1 general control of amino-acid synthesis 1-like 1 (yeast)	chr12q24.2	3.77301	0
225354_s_at	SH3BGRL2	AL035700	Hs.302772	SH3 domain binding glutamic acid-rich protein like 2	chr6q13-15	3.76608	0.501274
212281_s_at	TMEM97	BF038366	Hs.199695	transmembrane protein 97	chr17q11.2	3.76369	0
202032_s_at	MAN2A2	NM_006122	Hs.116459	mannosidase, alpha, class 2A, member 2	chr15q26.1	3.75098	0
206431_x_at	KIAA0676	NM_015043	Hs.155829	TBC1 domain family, member 9B (with GRAM domain)	chr5q35.3	3.73512	0
229882_at	RPS15A	AA961515	Hs.370504	ribosomal protein S15a	chr16p	3.73426	0.501274
201984_s_at	EGFR	NM_005228	Hs.488293	epidermal growth factor receptor (erythroblastic leukemia viral (v-erb-b) oncogene homolog, avian)	chr7p12	3.73147	0
220212_s_at	THADA	NM_022065	Hs.369592	thyroid adenoma associated	chr2p21	3.71664	0.501274
211152_s_at	HTRA2	AF184911	Hs.469045	HtrA serine peptidase 2	chr2p12	3.69907	0.501274
209420_s_at	SMPD1	M59916	Hs.498173	sphingomyelin phosphodiesterase 1, acid lysosomal (acid sphingomyelinase)	chr11p15.4-p15.1	3.69176	0.501274
213720_s_at	SMARCA4	AI831675	Hs.327527	SWI/SNF related, matrix associated, actin dependent regulator of chromatin, subfamily a, member 4	chr19p13.2	3.67652	0
222499_at	MRPS16	BE964789	Hs.180312	mitochondrial ribosomal protein S16	chr10q22.1	3.67649	0
212661_x_at	PPIA	BE731738	Hs.356331	peptidylprolyl isomerase A (cyclophilin A)	chr7p13	3.67555	0
228240_at	Hs.436379	AW952320	Hs.436379	Full-length cDNA clone CS0DM002YA18 of Fetal liver of Homo sapiens (human)		3.6621	0
227739_at	LOC648245	AI417537	Hs.512564	Hypothetical LOC648245	chr9q34.3	3.66038	0
213979_s_at	Hs.594321	BF984434	Hs.208597	C-terminal binding protein 1	chr4p16	3.64097	0
200029_at	RPL19	NM_000981	Hs.381061	ribosomal protein L19 /// ribosomal protein L19	chr17q11.2-q12	3.6387	0
224825_at	DNTTIP1	AL050348	Hs.472852	deoxynucleotidyltransferase, terminal, interacting protein 1	chr20q13.12	3.62771	0.501274
232218_at	C9orf119	AI937687	Hs.259594	Chromosome 9 open reading frame 119	chr9q34.11	3.62465	0
211978_x_at	PPIA	AI708767	Hs.356331	peptidylprolyl isomerase A (cyclophilin A)	chr7p13	3.6088	0
203663_s_at	COX5A	NM_004255	Hs.401903	cytochrome c oxidase subunit Va	chr15q25	3.59779	0.501274
221485_at	B4GALT5	AL035683	Hs.370487	UDP-Gal:betaGlcNAc beta 1,4- galactosyltransferase, polypeptide 5	chr20q13.1-q13.2	3.59242	0.501274
223748_at	SLC4A11	AF336127	Hs.105607	solute carrier family 4, sodium bicarbonate transporter-like, member 11	chr20p12	3.57926	0.501274
222216_s_at	MRPL17	AK026857	Hs.523456	mitochondrial ribosomal protein L17	chr11p15.5-p15.4	3.5766	0
207954_at	GATA2	NM_002050	Hs.367725	GATA binding protein 2	chr3q21.3	3.56619	0.501274
203218_at	MAPK9	W37431	Hs.484371	mitogen-activated protein kinase 9	chr5q35	3.53917	0.501274
210074_at	CTSL2	AF070448	Hs.434529	cathepsin L2	chr9q22.2	3.53514	0
229342_at	ITGAE	AI708256	Hs.513867	Integrin, alpha E (antigen CD103, human mucosal lymphocyte antigen 1; alpha polypeptide)	chr17p13	3.52528	0.501274
207507_s_at	ATP5G3	NM_001689	Hs.429	ATP synthase, H+ transporting, mitochondrial F0 complex, subunit C3 (subunit 9)	chr2q31.1	3.52405	0
227086_at	HIRA	AA194312	Hs.474206	HIR histone cell cycle regulation defective homolog A (S. cerevisiae)	chr22q11.2|22q11.21	3.52371	0
200876_s_at	PSMB1	NM_002793	Hs.352768	proteasome (prosome, macropain) subunit, beta type, 1	chr6q27	3.50864	0
212848_s_at	C9orf3	BG036668	Hs.434253	chromosome 9 open reading frame 3	chr9q22.32	3.50181	0
219966_x_at	BANP	NM_017869	Hs.461705	BTG3 associated nuclear protein /// similar to BTG3 associated nuclear protein isoform a	chr16q24.2-q24.3	3.48583	0
209568_s_at	RGL1	AF186779	Hs.497148	ral guanine nucleotide dissociation stimulator-like 1	chr1q25.3	3.46933	0.501274
219832_s_at	HOXC13	NM_017410	Hs.118608	homeobox C13	chr12q13.3	3.46338	0
218914_at	C1orf66	NM_015997	Hs.512597	chromosome 1 open reading frame 66	chr1q23.1	3.45895	0.501274
1556942_at	SLC45A4	AL832732	Hs.372492	Solute carrier family 45, member 4	chr8q24.3	3.45581	0
202244_at	PSMB4	NM_002796	Hs.89545	proteasome (prosome, macropain) subunit, beta type, 4	chr1q21	3.41324	0
215165_x_at	UMPS	AL080099	Hs.2057	uridine monophosphate synthetase (orotate phosphoribosyl transferase and orotidine-5'-decarboxylase)	chr3q13	3.41311	0
222183_x_at	SNW1	AL390153	Hs.546550 /// Hs.595754	CDNA FLJ35189 fis, clone PLACE6016210 /// SNW domain containing 1	chr14q24.3	3.41275	0.501274
200708_at	GOT2	NM_002080	Hs.599470	glutamic-oxaloacetic transaminase 2, mitochondrial (aspartate aminotransferase 2)	chr16q21	3.41006	0
201925_s_at	CD55	NM_000574	Hs.527653	CD55 molecule, decay accelerating factor for complement (Cromer blood group)	chr1q32	3.39791	0
35776_at	ITSN1	AF064243	Hs.160324	intersectin 1 (SH3 domain protein)	chr21q22.1-q22.2	3.39684	0.501274
212269_s_at	MCM3AP	AJ010089	Hs.389037	MCM3 minichromosome maintenance deficient 3 (S. cerevisiae) associated protein	chr21q22.3	3.38722	0.501274
211452_x_at	LRRFIP1	AF130054	Hs.471779	leucine rich repeat (in FLII) interacting protein 1	chr2q37.3	3.37129	0
217932_at	MRPS7	NM_015971	Hs.71787	mitochondrial ribosomal protein S7	chr17q25	3.34945	0
230321_at	AI806403	AI806403				3.33967	0.501274
217797_at	UFC1	NM_016406	Hs.301412	ubiquitin-fold modifier conjugating enzyme 1	chr1q23.3	3.3348	0
200786_at	PSMB7	NM_002799	Hs.213470	proteasome (prosome, macropain) subunit, beta type, 7	chr9q34.11-q34.12	3.33305	0
213183_s_at	CDKN1C	N95363	Hs.106070	Cyclin-dependent kinase inhibitor 1C (p57, Kip2)	chr11p15.5	3.31283	0
211073_x_at	RPL3	BC006483	Hs.119598	ribosomal protein L3 /// ribosomal protein L3	chr22q13	3.30736	0
213571_s_at	EIF4E2	BF516289	Hs.292026	eukaryotic translation initiation factor 4E family member 2	chr2q37.1	3.30594	0
200006_at	PARK7	NM_007262	Hs.419640	Parkinson disease (autosomal recessive, early onset) 7 /// Parkinson disease (autosomal recessive, early onset) 7	chr1p36.33-p36.12	3.30409	0
204767_s_at	FEN1	BC000323	Hs.409065	flap structure-specific endonuclease 1	chr11q12	3.29175	0
204267_x_at	PKMYT1	NM_004203	Hs.77783	protein kinase, membrane associated tyrosine/threonine 1	chr16p13.3	3.29084	0.501274
201412_at	LRP10	NM_014045	Hs.525232	low density lipoprotein receptor-related protein 10	chr14q11.2	3.28299	0
217806_s_at	POLDIP2	NM_015584	Hs.241543	polymerase (DNA-directed), delta interacting protein 2	chr17q11.2	3.27757	0
218409_s_at	DNAJC1	NM_022365	Hs.499000	DnaJ (Hsp40) homolog, subfamily C, member 1	chr10p12.31	3.27529	0
217965_s_at	SAP30BP	NM_013260	Hs.514480	SAP30 binding protein	chr17q25.1	3.26952	0.501274
242803_at	CRIM1	AA642418	Hs.332847	Cysteine rich transmembrane BMP regulator 1 (chordin-like)	chr2p21	3.26118	0.501274
226049_at	RAB6IP2	AI271420	Hs.400431	ELKS/RAB6-interacting/CAST family member 1	chr12p13.3	3.25068	0
244653_at	AI985614	AI985614				3.24782	0.501274
210594_x_at	MPZL1	AF239756	Hs.493919	myelin protein zero-like 1	chr1q24.2	3.23513	0
224870_at	KIAA0114	BG255416		KIAA0114	chr4q12	3.2297	0.501274
226749_at	MRPS9	AL582429	Hs.590900	mitochondrial ribosomal protein S9	chr2q12.1	3.2271	0
209503_s_at	PSMC5	AF035309	Hs.79387	proteasome (prosome, macropain) 26S subunit, ATPase, 5	chr17q23-q25	3.22518	0
200688_at	SF3B3	D13642	Hs.514435	splicing factor 3b, subunit 3, 130kDa	chr16q22.1	3.21815	0
214780_s_at	MYO9B	AK002201	Hs.123198	myosin IXB	chr19p13.1	3.211	0
212822_at	HEG1	AA121502	Hs.477420	HEG homolog 1 (zebrafish)	chr3q21.2	3.1899	0.501274
221582_at	HIST3H2A	BC001193	Hs.26331	histone cluster 3, H2a	chr1q42.13	3.18455	0
202706_s_at	UMPS	D86227	Hs.2057	uridine monophosphate synthetase (orotate phosphoribosyl transferase and orotidine-5'-decarboxylase)	chr3q13	3.18068	0
1566129_at	LIMS1	AK098109	Hs.597715	LIM and senescent cell antigen-like domains 1	chr2q12.3-q13	3.17608	0.501274
218767_at	REXO4	NM_020385	Hs.438409	REX4, RNA exonuclease 4 homolog (S. cerevisiae)	chr9q34.2	3.14843	0.501274
202592_at	BLOC1S1	NM_001487	Hs.94672	biogenesis of lysosome-related organelles complex-1, subunit 1	chr12q13-q14	3.146	0.501274
201217_x_at	RPL3	NM_000967	Hs.119598	ribosomal protein L3	chr22q13	3.13969	0
217751_at	GSTK1	NM_015917	Hs.390667	glutathione S-transferase kappa 1		3.13833	0
232486_at	LRFN1	AB040917	Hs.97860	leucine rich repeat and fibronectin type III domain containing 1	chr19q13.2	3.13279	0
45749_at	FAM65A	AA400206	Hs.152717	family with sequence similarity 65, member A	chr16q22.1	3.11812	0
217754_at	DDX56	NM_019082	Hs.632641	DEAD (Asp-Glu-Ala-Asp) box polypeptide 56	chr7p13	3.10442	0.501274
209972_s_at	AF116615	AF116615	Hs.433764	Zinc finger and BTB domain containing 17	chr1p36.2-p36.1	3.08085	0.501274
204300_at	PET112L	NM_004564	Hs.119316	PET112-like (yeast)	chr4q27-q28	3.07954	0.501274
210933_s_at	FSCN1	BC004908	Hs.118400	fascin homolog 1, actin-bundling protein (Strongylocentrotus purpuratus)	chr7p22	3.07941	0.501274
220251_at	C1orf107	NM_024998	Hs.194754	chromosome 1 open reading frame 107	chr1q32.2	3.07586	0.501274
202695_s_at	STK17A	NM_004760	Hs.268887	serine/threonine kinase 17a (apoptosis-inducing)	chr7p12-p14	3.0666	0.501274
201419_at	BAP1	NM_004656	Hs.106674	BRCA1 associated protein-1 (ubiquitin carboxy-terminal hydrolase)	chr3p21.31-p21.2	3.06562	0
216680_s_at	EPHB4	BC004264	Hs.437008	EPH receptor B4	chr7q22	3.06254	0
201244_s_at	RAF1	NM_002880	Hs.159130	v-raf-1 murine leukemia viral oncogene homolog 1	chr3p25	3.0576	0.501274
201463_s_at	TALDO1	NM_006755	Hs.438678	transaldolase 1	chr11p15.5-p15.4	3.05436	0
200614_at	CLTC	NM_004859	Hs.491351	clathrin, heavy chain (Hc)	chr17q11-qter	3.05188	0.501274
237097_at	Hs.599221	AW341247	Hs.599221	MRNA; cDNA DKFZp761H0824 (from clone DKFZp761H0824)		2.99862	0
223299_at	SEC11L3	AF212233	Hs.45107	SEC11 homolog C (S. cerevisiae)	chr18q21.32	2.9914	0
229410_at	PAEP	AI659219	Hs.620596	Progestagen-associated endometrial protein (placental protein 14, pregnancy-associated endometrial alpha-2-globulin, alpha uterine protein)	chr9q34	2.99081	0
1557409_at	SPG7	CA313226	Hs.185597	Spastic paraplegia 7, paraplegin (pure and complicated autosomal recessive)	chr16q24.3	2.97877	0.501274
218089_at	C20orf4	NM_015511	Hs.11314	chromosome 20 open reading frame 4	chr20pter-q12	2.96726	0
221984_s_at	C2orf17	AL040896	Hs.516707	chromosome 2 open reading frame 17	chr2q35	2.96699	0.501274
209375_at	XPC	D21089	Hs.475538	xeroderma pigmentosum, complementation group C	chr3p25	2.96213	0
208094_s_at	MGC10471	NM_030818	Hs.24998	coiled-coil domain containing 130 /// coiled-coil domain containing 130	chr19p13.13	2.95784	0.501274
200844_s_at	PRDX6	BE869583	Hs.573688	peroxiredoxin 6	chr1q25.1	2.95227	0.501274
216295_s_at	CLTA	X81636	Hs.522114	clathrin, light chain (Lca)	chr9p13	2.95201	0.501274
200980_s_at	PDHA1	NM_000284	Hs.530331	pyruvate dehydrogenase (lipoamide) alpha 1	chrXp22.2-p22.1	2.94056	0
209122_at	ADFP	BC005127	Hs.3416	adipose differentiation-related protein	chr9p22.1	2.93932	0.501274
201717_at	MRPL49	NM_004927	Hs.75859	mitochondrial ribosomal protein L49	chr11q13	2.93779	0.501274
227640_s_at	RP9	AI492167	Hs.326805	retinitis pigmentosa 9 (autosomal dominant) /// PNAS-13	chr7p14.3	2.93747	0
225554_s_at	ANAPC7	AA131793	Hs.529280	anaphase promoting complex subunit 7	chr12q24.11	2.92449	0
219402_s_at	DERL1	NM_024295	Hs.241576	Der1-like domain family, member 1	chr8q24.13	2.92368	0
224951_at	LASS5	BE348305	Hs.270525	LAG1 homolog, ceramide synthase 5 (S. cerevisiae)	chr12q13.13	2.91902	0
211342_x_at	MED12	BC004354	Hs.409226	mediator of RNA polymerase II transcription, subunit 12 homolog (S. cerevisiae)	chrXq13	2.91762	0.501274
217913_at	VPS4A	NM_013245	Hs.128420	vacuolar protein sorting 4 homolog A (S. cerevisiae)	chr16q22.1	2.89931	0
202808_at	C10orf26	AK000161				2.88554	0
214695_at	UBAP2L	AW051361	Hs.490551	ubiquitin associated protein 2-like	chr1q21.3	2.86509	0.501274
200625_s_at	CAP1	NM_006367	Hs.370581	CAP, adenylate cyclase-associated protein 1 (yeast)	chr1p34.2	2.84613	0.501274
209302_at	POLR2H	U37689	Hs.432574	polymerase (RNA) II (DNA directed) polypeptide H	chr3q28	2.84384	0
208690_s_at	PDLIM1	BC000915	Hs.368525	PDZ and LIM domain 1 (elfin)	chr10q22-q26.3	2.8429	0
225508_at	KIAA1468	BF055274	Hs.465323	KIAA1468	chr18q21.33	2.84199	0.501274
220486_x_at	RP13-360B22.2	NM_017698	Hs.496572	transmembrane protein 164	chrXq22.3	2.83857	0.501274
202306_at	POLR2G	NM_002696	Hs.14839	polymerase (RNA) II (DNA directed) polypeptide G	chr11q13.1	2.83447	0.501274
219629_at	FAM118A	NM_017911	Hs.265018	family with sequence similarity 118, member A	chr22q13	2.82724	0.501274
213929_at	Hs.28540	AL050204	Hs.28540	CDNA clone IMAGE:4733238		2.80212	0.501274
210774_s_at	NCOA4	AL162047	Hs.643658	nuclear receptor coactivator 4	chr10q11.2	2.784	0
224447_s_at	C17orf37	BC006006	Hs.333526	chromosome 17 open reading frame 37 /// chromosome 17 open reading frame 37	chr17q12	2.77474	0
207508_at	ATP5G3	NM_001689	Hs.429	ATP synthase, H+ transporting, mitochondrial F0 complex, subunit C3 (subunit 9)	chr2q31.1	2.77146	0
202882_x_at	NOL7	NM_016167	Hs.643500	nucleolar protein 7, 27kDa	chr6p23	2.7681	0
223871_x_at	LOC653066	BC005370		similar to inhibitor of growth family, member 5		2.72315	0
210827_s_at	ELF3	U73844	Hs.67928	E74-like factor 3 (ets domain transcription factor, epithelial-specific )	chr1q32.2	2.71716	0
212405_s_at	KIAA0859	AK001172	Hs.647726	KIAA0859	chr1q24-q25.3	2.70296	0.501274
217938_s_at	KCMF1	NM_020122	Hs.345694	potassium channel modulatory factor 1	chr2p11.2	2.70143	0.501274
218072_at	COMMD9	NM_014186	Hs.279836	COMM domain containing 9	chr11p13	2.68895	0.501274
242895_x_at	RNF39	R63837	Hs.121178	Ring finger protein 39	chr6p21.3	2.68868	0.501274
214726_x_at	ADD1	AL556041	Hs.183706	adducin 1 (alpha)	chr4p16.3	2.68627	0
204219_s_at	PSMC1	NM_002802	Hs.356654	proteasome (prosome, macropain) 26S subunit, ATPase, 1	chr14q32.11	2.67451	0.501274
205546_s_at	TYK2	NM_003331		tyrosine kinase 2	chr19p13.2	2.66984	0.501274
201155_s_at	MFN2	NM_014874	Hs.376681	mitofusin 2	chr1p36.22	2.66172	0
219395_at	RBM35B	NM_024939	Hs.592053	RNA binding motif protein 35B	chr16q22.1	2.65593	0
224632_at	GPATC4	BE794289	Hs.193832	G patch domain containing 4	chr1q22	2.64734	0
203107_x_at	RPS2	NM_002952	Hs.498569	ribosomal protein S2	chr16p13.3	2.62266	0
209626_s_at	OSBPL3	AI202969	Hs.520259	oxysterol binding protein-like 3	chr7p15	2.61294	0
208968_s_at	CIAPIN1	BC002568	Hs.4900	cytokine induced apoptosis inhibitor 1	chr16q13-q21	2.60452	0
201290_at	SEC11L1	NM_014300	Hs.9534	SEC11 homolog A (S. cerevisiae)	chr15q25.3	2.60015	0
201632_at	EIF2B1	NM_001414	Hs.78592	eukaryotic translation initiation factor 2B, subunit 1 alpha, 26kDa	chr12q24.31	2.5886	0
218565_at	C9orf114	BG223334	Hs.224137	chromosome 9 open reading frame 114	chr9q34.11	2.5849	0
208315_x_at	TRAF3	NM_003300	Hs.510528	TNF receptor-associated factor 3	chr14q32.32	2.57755	0
228359_at	STS-1	AA037664	Hs.444075	Cbl-interacting protein Sts-1	chr11q24.1	2.57512	0.501274
226739_at	RNF169	AA536004	Hs.556037	ring finger protein 169	chr11q13.4	2.56478	0
208642_s_at	XRCC5	AA205834	Hs.388739	X-ray repair complementing defective repair in Chinese hamster cells 5 (double-strand-break rejoining; Ku autoantigen, 80kDa)	chr2q35	2.55906	0.501274
200642_at	SOD1	NM_000454	Hs.443914	superoxide dismutase 1, soluble (amyotrophic lateral sclerosis 1 (adult))	chr21q22.1|21q22.11	2.55791	0
224885_s_at	KRTCAP2	BE260771	Hs.516671	keratinocyte associated protein 2	chr1q22	2.55526	0.501274
207040_s_at	ST13	NM_003932	Hs.546303	suppression of tumorigenicity 13 (colon carcinoma) (Hsp70 interacting protein)	chr22q13.2	2.55198	0.501274
218104_at	TEX10	NM_017746	Hs.494648	testis expressed sequence 10	chr9q31.1	2.5389	0
234971_x_at	PLCD3	AI521584	Hs.380094	phospholipase C, delta 3	chr17q21.31	2.53456	0
203270_at	DTYMK	NM_012145	Hs.471873	deoxythymidylate kinase (thymidylate kinase) /// similar to deoxythymidylate kinase (thymidylate kinase)	chr2q37.3	2.52599	0
217972_at	CHCHD3	NM_017812		coiled-coil-helix-coiled-coil-helix domain containing 3	chr7q32.3-q33	2.52294	0.501274
201157_s_at	NMT1	AF020500	Hs.532790	N-myristoyltransferase 1	chr17q21.31	2.51404	0
224465_s_at	WIBG	BC006135	Hs.505687	within bgcn homolog (Drosophila) /// within bgcn homolog (Drosophila)	chr12q13.2	2.5074	0.501274
224999_at	EGFR	BE878463	Hs.488293	Epidermal growth factor receptor (erythroblastic leukemia viral (v-erb-b) oncogene homolog, avian)	chr7p12	2.4934	0
216342_x_at	AL121916	AL121916	Hs.646990	similar to 40S ribosomal protein S4, X isoform /// similar to 40S ribosomal protein S4, X isoform	chr11q12.1 /// chr6p23	2.49326	0
212703_at	TLN2	AV728958	Hs.511686	talin 2	chr15q15-q21	2.48273	0.501274
213798_s_at	CAP1	AA806142	Hs.370581	CAP, adenylate cyclase-associated protein 1 (yeast)	chr1p34.2	2.47871	0
204615_x_at	IDI1	NM_004508	Hs.283652	isopentenyl-diphosphate delta isomerase 1	chr10p15.3	2.45819	0
213595_s_at	CDC42BPA	AA127643	Hs.35433	CDC42 binding protein kinase alpha (DMPK-like)	chr1q42.11	2.45307	0.501274
211014_s_at	PML	AF230410	Hs.534573	promyelocytic leukemia /// hypothetical protein LOC161527 /// similar to promyelocytic leukemia protein isoform 9	chr15q22 /// chr15q25.2	2.44363	0.501274
218200_s_at	NDUFB2	NM_004546	Hs.324250	NADH dehydrogenase (ubiquinone) 1 beta subcomplex, 2, 8kDa	chr7q34	2.43929	0.501274
211955_at	RANBP5	NM_002271	Hs.643743	RAN binding protein 5	chr13q32.2	2.43355	0
201220_x_at	CTBP2	NM_001329	Hs.501345	C-terminal binding protein 2	chr10q26.13	2.43274	0
205873_at	PIGL	NM_004278	Hs.499793	phosphatidylinositol glycan anchor biosynthesis, class L	chr17p12-p11.2	2.43048	0
212039_x_at	RPL3	BG339228	Hs.119598	ribosomal protein L3	chr22q13	2.4304	0
208680_at	PRDX1	L19184	Hs.180909	peroxiredoxin 1	chr1p34.1	2.40415	0.501274
206499_s_at	RCC1	NM_001269	Hs.469723	regulator of chromosome condensation 1 /// regulator of chromosome condensation 1	chr1p36.1	2.40364	0
206949_s_at	RUSC1	NM_014328	Hs.226499	RUN and SH3 domain containing 1	chr1q21-q22	2.40099	0.501274
201500_s_at	PPP1R11	NM_021959	Hs.82887	protein phosphatase 1, regulatory (inhibitor) subunit 11	chr6p21.3	2.40021	0
212971_at	CARS	AI769685	Hs.274873	cysteinyl-tRNA synthetase	chr11p15.5	2.39035	0
208813_at	GOT1	BC000498	Hs.500756	glutamic-oxaloacetic transaminase 1, soluble (aspartate aminotransferase 1)	chr10q24.1-q25.1	2.35755	0.501274
217928_s_at	SAPS3	NM_018312	Hs.503022	SAPS domain family, member 3	chr11q13	2.3485	0
214744_s_at	RPL23	AK021960	Hs.512542	Ribosomal protein L23	chr17q	2.34475	0.501274
45828_at	FLJ10241	AI768100	Hs.351099	hypothetical protein FLJ10241	chr19q13.2	2.33893	0.501274
227035_x_at	LOC441212	BE670798	Hs.648086	PNAS-13	chr7p14.3	2.33584	0
241498_at	C11orf77	AW150877	Hs.127403	chromosome 11 open reading frame 77	chr11p11.2	2.33304	0.501274
220647_s_at	CHCHD8	NM_016565	Hs.475387	coiled-coil-helix-coiled-coil-helix domain containing 8	chr11q13.4	2.3246	0
201762_s_at	PSME2	NM_002818	Hs.434081	proteasome (prosome, macropain) activator subunit 2 (PA28 beta)	chr14q11.2	2.31984	0.501274
225591_at	FBXO25	AA749085	Hs.438454	F-box protein 25	chr8p23.3|tdb9938	2.31612	0
1557820_at	AFG3L2	AA905788	Hs.528996	AFG3 ATPase family gene 3-like 2 (yeast)	chr18p11	2.31218	0
201985_at	KIAA0196	NM_014846	Hs.270043	KIAA0196	chr8p22	2.30936	0.501274
203359_s_at	MYCBP	AL525412	Hs.591506	c-myc binding protein	chr1p33-p32.2	2.30883	0.501274
201415_at	GSS	NM_000178	Hs.82327	glutathione synthetase	chr20q11.2	2.27718	0
209191_at	TUBB6	BC002654	Hs.193491	tubulin, beta 6	chr18p11.21	2.275	0.501274
41387_r_at	JMJD3	AB002344	Hs.223678	jumonji domain containing 3	chr17p13.1	2.26627	0
210242_x_at	MTHFS	AF249277	Hs.459049	5,10-methenyltetrahydrofolate synthetase (5-formyltetrahydrofolate cyclo-ligase)	chr15q25.1	2.25746	0
221537_at	PLXNA1	T16388	Hs.432329	plexin A1	chr3q21.3	2.25624	0.501274
218372_at	MED9	NM_018019	Hs.244595	mediator of RNA polymerase II transcription, subunit 9 homolog (S. cerevisiae)	chr17p11.2	2.23211	0
207727_s_at	MUTYH	NM_012222	Hs.271353	mutY homolog (E. coli)	chr1p34.3-p32.1	2.21616	0
213491_x_at	RPN2	AL514285	Hs.370895	ribophorin II	chr20q12-q13.1	2.21144	0
202401_s_at	SRF	NM_003131	Hs.520140	serum response factor (c-fos serum response element-binding transcription factor)	chr6p21.1	2.14757	0
208967_s_at	AK2	U39945	Hs.470907	adenylate kinase 2	chr1p34	2.11167	0
223440_at	C16orf70	BC004556	Hs.513666	chromosome 16 open reading frame 70	chr16q22.1	2.1088	0.501274
203511_s_at	TRAPPC3	AF041432	Hs.523131	trafficking protein particle complex 3	chr1p34.3	2.10069	0
225091_at	ZCCHC3	AL034548	Hs.28608	zinc finger, CCHC domain containing 3	chr20p13-p12.2	2.0986	0.501274
217740_x_at	RPL7A	NM_000972	Hs.499839	ribosomal protein L7a	chr9q34	2.09277	0.501274
234312_s_at	ACSS2	AK000162	Hs.517034	acyl-CoA synthetase short-chain family member 2	chr20q11.22	2.09062	0.501274
213399_x_at	RPN2	AI560720	Hs.370895	ribophorin II	chr20q12-q13.1	2.08865	0
207483_s_at	CAND1	NM_018448	Hs.546407	cullin-associated and neddylation-dissociated 1	chr12q14	2.0863	0.501274
218320_s_at	NDUFB11	NM_019056	Hs.521969	NADH dehydrogenase (ubiquinone) 1 beta subcomplex, 11, 17.3kDa	chrXp11.3	2.0853	0.501274
218777_at	REEP4	NM_025232	Hs.289063	receptor accessory protein 4	chr8p21.3	2.03849	0
212552_at	HPCAL1	BE617588	Hs.580427	hippocalcin-like 1	chr2p25.1	2.03297	0
212103_at	Hs.470588	BG403834	Hs.470588	CDNA FLJ20717 fis, clone HEP18380		2.03085	0
202003_s_at	ACAA2	NM_006111	Hs.200136	acetyl-Coenzyme A acyltransferase 2 (mitochondrial 3-oxoacyl-Coenzyme A thiolase)	chr18q21.1	2.02411	0.501274
200040_at	KHDRBS1	NM_006559	Hs.445893	KH domain containing, RNA binding, signal transduction associated 1 /// KH domain containing, RNA binding, signal transduction associated 1	chr1p32	2.01897	0
200882_s_at	PSMD4	NM_002810	Hs.505059	proteasome (prosome, macropain) 26S subunit, non-ATPase, 4	chr1q21.2	2.00995	0
