# Supplementary material for: Transcriptome Analysis during Human Trophectoderm Specification Suggests New Roles of Metabolic and Epigenetic Genes
Source: PLoS One. 2012 Jun 22;7(6):e39306. doi: 10.1371/journal.pone.0039306 (PMC3382239; doi:10.1371/journal.pone.0039306)
Supplement: Table S5 — List of the 104 genes that were up-regulated both in TE cells obtained by hESCs differentiation in the presence of BMP4 for 10 days (transcriptome analysis by Marchand et al, [29]) and in TE cells isolated from day 5 embryos (this study). (XLS) [file pone.0039306.s010.xls]

## Sheet: 104 common genes
NAME	Gene ID	GenBank	UniGene ID	Gene Title	Chromosomal Location	Fold Change vs D3 embryo	FDR (%)
HSD3B1	204515_at	NM_000862	Hs.364941	hydroxy-delta-5-steroid dehydrogenase, 3 beta- and steroid delta-isomerase 1	chr1p13.1	382.891	0
RHOU	223168_at	AL096776	Hs.647774	ras homolog gene family, member U	chr1q42.11-q42.3	309.884	0
IFITM3	212203_x_at	BF338947	Hs.374650	interferon induced transmembrane protein 3 (1-8U)	chr11p15.5	278.896	0
S100P	204351_at	NM_005980	Hs.2962	S100 calcium binding protein P	chr4p16	261.68	0
KRT19	201650_at	NM_002276		keratin 19	chr17q21.2	260.195	0
TNS3	217853_at	NM_022748	Hs.520814	tensin 3	chr7p12.3	194.112	0
STS	203767_s_at	AI122754	Hs.522578	steroid sulfatase (microsomal), arylsulfatase C, isozyme S	chrXp22.32	134.542	0
VGLL1	215729_s_at	BE542323	Hs.496843	vestigial like 1 (Drosophila)	chrXq26.3	133.888	0
MUC15	227241_at	R79759	Hs.407152	mucin 15, cell surface associated	chr11p14.3	132.885	0
GADD45G	204121_at	NM_006705	Hs.9701	growth arrest and DNA-damage-inducible, gamma	chr9q22.1-q22.2	125.099	0
FBLN1	201787_at	NM_001996	Hs.24601	fibulin 1	chr22q13.31	120.518	0
HSD17B1	205829_at	NM_000413	Hs.50727	hydroxysteroid (17-beta) dehydrogenase 1	chr17q11-q21	107.713	0
PLEKHA6	205093_at	NM_014935	Hs.253146	pleckstrin homology domain containing, family A member 6	chr1q32.1	105.359	0
ABCG2	209735_at	AF098951	Hs.480218	ATP-binding cassette, sub-family G (WHITE), member 2	chr4q22	103.936	0
SLC7A8	216604_s_at	AL365343	Hs.632348	solute carrier family 7 (cationic amino acid transporter, y+ system), member 8	chr14q11.2	85.9009	0
SLC7A2	225516_at	AA876372	Hs.448520	solute carrier family 7 (cationic amino acid transporter, y+ system), member 2	chr8p22-p21.3	76.6278	0
GATA3	209603_at	AI796169	Hs.524134	GATA binding protein 3	chr10p15	73.4694	0
GCM1	206269_at	AB026493	Hs.28346	glial cells missing homolog 1 (Drosophila)	chr6p21-p12	69.0509	0
HAPLN1	205524_s_at	NM_001884	Hs.591758	hyaluronan and proteoglycan link protein 1	chr5q14.3	68.3753	0
SLC1A3	202800_at	NM_004172	Hs.481918	solute carrier family 1 (glial high affinity glutamate transporter), member 3	chr5p13	65.0248	0
EMP2	225078_at	AV686514	Hs.531561	epithelial membrane protein 2	chr16p13.2	63.8916	0
VAMP8	202546_at	NM_003761	Hs.534373	vesicle-associated membrane protein 8 (endobrevin)	chr2p12-p11.2	57.2825	0
GATA2	209710_at	AL563460	Hs.367725	GATA binding protein 2	chr3q21.3	47.5257	0
PGF	209652_s_at	BC001422	Hs.252820	placental growth factor, vascular endothelial growth factor-related protein	chr14q24-q31	47.1667	0
TFCP2L1	227642_at	AI928242	Hs.156471	Transcription factor CP2-like 1	chr2q14	43.7496	0
QPRT	204044_at	NM_014298	Hs.513484	quinolinate phosphoribosyltransferase (nicotinate-nucleotide pyrophosphorylase (carboxylating))	chr16p11.2	38.391	0
CYP11A1	204309_at	NM_000781	Hs.303980	cytochrome P450, family 11, subfamily A, polypeptide 1 /// cytochrome P450, family 11, subfamily A, polypeptide 1	chr15q23-q24	34.8276	0
HMOX1	203665_at	NM_002133	Hs.517581	heme oxygenase (decycling) 1	chr22q12|22q13.1	32.9111	0
GPRC5A	203108_at	NM_003979	Hs.631733	G protein-coupled receptor, family C, group 5, member A	chr12p13-p12.3	31.5199	0
SMAD7	204790_at	NM_005904	Hs.465087	SMAD family member 7	chr18q21.1	29.6878	0
ASNS	205047_s_at	NM_001673	Hs.489207	asparagine synthetase	chr7q21.3	29.343	0
TFAP2A	204653_at	BF343007	Hs.519880	transcription factor AP-2 alpha (activating enhancer binding protein 2 alpha)	chr6p24	28.6626	0
LIMK2	202193_at	NM_005569	Hs.474596	LIM domain kinase 2	chr22q12.2	28.3206	0
HPGD	203913_s_at	AL574184	Hs.77348	hydroxyprostaglandin dehydrogenase 15-(NAD)	chr4q34-q35	27.6344	0.501274
DAB2	201278_at	N21202	Hs.481980	disabled homolog 2, mitogen-responsive phosphoprotein (Drosophila)	chr5p13	26.7248	0
PHGDH	201397_at	NM_006623	Hs.487296	phosphoglycerate dehydrogenase	chr1p12	26.422	0.501274
PPAP2B	212230_at	AV725664	Hs.405156	phosphatidic acid phosphatase type 2B	chr1pter-p22.1	25.1393	0
CBLB	209682_at	U26710	Hs.430589	Cas-Br-M (murine) ecotropic retroviral transforming sequence b	chr3q13.11	25.0718	0
RIN2	209684_at	AL136924	Hs.472270	Ras and Rab interactor 2	chr20p11.22	24.5316	0
SERPINB1	212268_at	NM_030666	Hs.381167	serpin peptidase inhibitor, clade B (ovalbumin), member 1	chr6p25	22.3922	0
FTL	213187_x_at	BG538564	Hs.433670	ferritin, light polypeptide	chr19q13.3-q13.4	20.5631	0
ARHGDIB	201288_at	NM_001175	Hs.504877	Rho GDP dissociation inhibitor (GDI) beta	chr12p12.3	20.1445	0
PTGES	210367_s_at	AF010316	Hs.146688	prostaglandin E synthase	chr9q34.3	20.1298	0
ENPEP	204844_at	L12468	Hs.435765	glutamyl aminopeptidase (aminopeptidase A)	chr4q25	17.4637	0.501274
HTATIP2	209448_at	BC002439	Hs.90753	HIV-1 Tat interactive protein 2, 30kDa	chr11p15.1	15.6692	0
DLX3	231778_at	AI769274	Hs.134194	distal-less homeobox 3	chr17q21	15.5832	0
GDF15	221577_x_at	AF003934	Hs.616962	growth differentiation factor 15	chr19p13.1-13.2	13.8469	0
CYP19A1	203475_at	NM_000103	Hs.511367	cytochrome P450, family 19, subfamily A, polypeptide 1	chr15q21.1	13.6658	0
ASAH1	213702_x_at	AI934569	Hs.527412	N-acylsphingosine amidohydrolase (acid ceramidase) 1	chr8p22-p21.3	13.4734	0
C10orf10	209183_s_at	AL136653	Hs.93675	chromosome 10 open reading frame 10	chr10q11.21	13.1322	0.501274
MSX2	210319_x_at	D89377	Hs.89404	msh homeobox 2	chr5q34-q35	13.0923	0
GREM2	220794_at	NM_022469	Hs.98206	gremlin 2, cysteine knot superfamily, homolog (Xenopus laevis)	chr1q43	12.7005	0.501274
MME	203434_s_at	AI433463	Hs.307734	membrane metallo-endopeptidase (neutral endopeptidase, enkephalinase)	chr3q25.1-q25.2	12.5463	0
SEMA6D	226492_at	AL036088	Hs.511265	sema domain, transmembrane domain (TM), and cytoplasmic domain, (semaphorin) 6D	chr15q21.1	12.5383	0
GPR56	212070_at	AL554008	Hs.513633	G protein-coupled receptor 56	chr16q12.2-q21	12.3689	0
DSP	200606_at	NM_004415	Hs.519873	desmoplakin	chr6p24	11.7406	0.501274
SLC19A3	239345_at	AI671566	Hs.221597	solute carrier family 19, member 3	chr2q37	11.5345	0
SLC27A2	205769_at	NM_003645	Hs.11729	solute carrier family 27 (fatty acid transporter), member 2	chr15q21.2	11.4254	0.501274
GMPPA	218070_s_at	NM_013335	Hs.27059	GDP-mannose pyrophosphorylase A	chr2q35	11.3916	0.501274
CCBP2	1559432_at	BC018716	Hs.24286	Chemokine binding protein 2	chr3p21.3	11.0229	0
COMMD3	218048_at	NM_012071	Hs.534398	COMM domain containing 3	chr10pter-q22.1	10.8351	0
SPARC	200665_s_at	NM_003118	Hs.111779	secreted protein, acidic, cysteine-rich (osteonectin) /// secreted protein, acidic, cysteine-rich (osteonectin)	chr5q31.3-q32	9.978	0
FAM49A	209683_at	AA243659	Hs.467769	family with sequence similarity 49, member A	chr2p24.3	9.44773	0
H2AFY	207168_s_at	NM_004893	Hs.420272	H2A histone family, member Y	chr5q31.3-q32	9.3785	0
MRGPRX1	1553401_at	NM_147199	Hs.591984	MAS-related GPR, member X1	chr11p15.1|11	9.2293	0
OVOL1	229396_at	AA588400	Hs.134434	ovo-like 1(Drosophila)	chr11q13	9.22459	0
SLCO2A1	204368_at	NM_005630	Hs.518270	solute carrier organic anion transporter family, member 2A1	chr3q21	9.20802	0
CTSZ	210042_s_at	AF073890	Hs.252549	cathepsin Z	chr20q13	9.19266	0.501274
MPP1	202974_at	NM_002436	Hs.496984	membrane protein, palmitoylated 1, 55kDa	chrXq28	9.13476	0
PHKA1	229876_at	BE503584	Hs.201379	Phosphorylase kinase, alpha 1 (muscle)	chrXq12-q13	8.66928	0
DOCK9	215238_s_at	AW450751	Hs.314413	dedicator of cytokinesis 9	chr13q32.3	7.55083	0
DSC3	206032_at	AI797281	Hs.41690	desmocollin 3	chr18q12.1	7.36692	0
MVP	231878_at	AK026112	Hs.632177	Major vault protein	chr16p13.1-p11.2	7.31548	0.501274
CYB5R1	202263_at	NM_016243	Hs.334832	cytochrome b5 reductase 1	chr1p36.13-q41	6.99259	0
MAGED1	209014_at	AF217963	Hs.5258	melanoma antigen family D, 1	chrXp11.23	6.16154	0
LOC493869	227628_at	AL571557	Hs.289044	similar to RIKEN cDNA 2310016C16	chr5q11.2	6.07672	0
FYB	211795_s_at	BF679849	Hs.370503	FYN binding protein (FYB-120/130)	chr5p13.1	6	0
DLX5	213707_s_at	NM_005221	Hs.99348	distal-less homeobox 5	chr7q22	5.94658	0
GLA	214430_at	NM_000169	Hs.69089	galactosidase, alpha	chrXq22	5.75004	0
PPCS	218341_at	NM_024664	Hs.473495	phosphopantothenoylcysteine synthetase	chr1p34.2	5.069	0
SQSTM1	201471_s_at	NM_003900	Hs.437277	sequestosome 1	chr5q35	5.06831	0.501274
FAM100B	224783_at	AA831661	Hs.644033	family with sequence similarity 100, member B	chr17q25.1	5.05474	0
SNX2	202114_at	NM_003100	Hs.134822	sorting nexin 2	chr5q23	5.01656	0
TPP1	200743_s_at	NM_000391	Hs.523454	tripeptidyl peptidase I	chr11p15	4.97214	0
SPSB1	219677_at	NM_025106	Hs.8261	splA/ryanodine receptor domain and SOCS box containing 1	chr1p36.22	4.93537	0.501274
GABARAP	200645_at	NM_007278	Hs.647421	GABA(A) receptor-associated protein	chr17p13.1	4.92411	0
GRHL1	222830_at	BE566136	Hs.418493	grainyhead-like 1 (Drosophila)	chr2p25.1	4.9002	0
MORC4	219038_at	NM_024657	Hs.496544	MORC family CW-type zinc finger 4	chrXq22.3	4.78892	0
PIR	207469_s_at	NM_003662	Hs.495728	pirin (iron-binding nuclear protein)	chrXp22.2	4.70024	0
PPFIBP2	212841_s_at	AI692180	Hs.16019	PTPRF interacting protein, binding protein 2 (liprin beta 2)	chr11p15.4	4.2439	0
MANBA	203778_at	NM_005908	Hs.480415	mannosidase, beta A, lysosomal	chr4q22-q25	4.16751	0
KDELR2	242725_at	BG026159	Hs.487498	KDEL (Lys-Asp-Glu-Leu) endoplasmic reticulum protein retention receptor 2	chr7p22.1	4.08697	0
NCOA3	209061_at	AI761748	Hs.651211	nuclear receptor coactivator 3	chr20q12	3.92572	0
TMEM106C	201764_at	NM_024056	Hs.596726	transmembrane protein 106C	chr12q13.1	3.88414	0
SLC7A7	204588_s_at	NM_003982	Hs.513147	solute carrier family 7 (cationic amino acid transporter, y+ system), member 7	chr14q11.2	3.80486	0
SMPD1	209420_s_at	M59916	Hs.498173	sphingomyelin phosphodiesterase 1, acid lysosomal (acid sphingomyelinase)	chr11p15.4-p15.1	3.69176	0.501274
CD55	201925_s_at	NM_000574	Hs.527653	CD55 molecule, decay accelerating factor for complement (Cromer blood group)	chr1q32	3.39791	0
WIPI1	213836_s_at	AW052084	Hs.463964	WD repeat domain, phosphoinositide interacting 1	chr17q24.2	3.33624	0
HIST3H2A	221582_at	BC001193	Hs.26331	histone cluster 3, H2a	chr1q42.13	3.18455	0
GSTK1	217751_at	NM_015917	Hs.390667	glutathione S-transferase kappa 1		3.13833	0
ADFP	209122_at	BC005127	Hs.3416	adipose differentiation-related protein	chr9p22.1	2.93932	0.501274
PDLIM1	208690_s_at	BC000915	Hs.368525	PDZ and LIM domain 1 (elfin)	chr10q22-q26.3	2.8429	0
ALAS1	205633_s_at	NM_000688	Hs.476308	aminolevulinate, delta-, synthase 1	chr3p21.1	2.60496	0.501274
ACSS2	234312_s_at	AK000162	Hs.517034	acyl-CoA synthetase short-chain family member 2	chr20q11.22	2.09062	0.501274
